# Supplementary material for: Lightella neohaematopini: A new lineage of highly reduced endosymbionts coevolving with chipmunk lice of the genus Neohaematopinus
Source: Front Microbiol. 2022 Aug 1;13:900312. doi: 10.3389/fmicb.2022.900312 (PMC9376444; doi:10.3389/fmicb.2022.900312)
Supplement: Supplementary file 2 [file Table_1.XLSX]

## Sheet: Legend
Description
Complete results of GOTTCHA2 taxonomic profiling for 21 sets of metagenomic reads. The Summary list provides proportion of reads assigned to Bacteria and relative abundances of all the determined bacterial strains, genera and species across the entire dataset used for the heatmap in SupplementaryFigure 2.

## Sheet: Summary
	Pair Read number in the SRA dataset		154952566	34764372	60251848	20092028	71767598	38930820	27742464	38144898	29071184	46206712	21275976	27333640	41335766	27929696	23212912	27859822	80798234	55847912	32486852	34725622	69397816
	Number of Classified Bacterial Reads		161908	4126	12570	62585	230	55194	9011	12562	15013	13261	48489	96256	2869705	116827	57309	1512610	10942	15618	610634	62831	41652
	Proportion of Classified Bacterial Reads (%)		0.0522444	0.00593424	0.0104312	0.155746	0.000160239	0.0708873	0.0162404	0.0164662	0.0258211	0.0143496	0.113952	0.176076	3.47121	0.209145	0.123442	2.71468	0.00677119	0.0139826	0.939817	0.0904678	0.0300096
strain	genus	species	SRR5088469	SRR12483201	SRR12483202	SRR12483203	SRR12483204	SRR12483206	SRR12483207	SRR12483208	SRR12483209	SRR12483210	SRR12483211	SRR12483212	SRR12483213	SRR12483214	SRR12483215	SRR12483217	SRR12483218	SRR12483219	SRR12483220	SRR12483221	SRR12483222
Abiotrophia defectiva ATCC 49176	Abiotrophia	defectiva	0	0.001621	0.000245	0	0.000365	0	0	0.000129	0.000963	0.000084	0.000016	0.000019	0.000030	0.000030	0	0.000003	0.000060	0.000143	0.000041	0.000127	0.000074
Acidovorax sp. KKS102	Acidovorax	sp.	0.001853	0.000227	0.000272	0.001044	0.000518	0.000428	0	0.000072	0.000118	0.000292	0.001832	0.002316	0.001348	0.000971	0.000785	0.000431	0.000195	0.000455	0.001278	0.000325	0.000093
Acidovorax temperans strain KY4	Acidovorax	temperans	0.000037	0	0.000595	0.000010	0.001474	0.000189	0	0.000108	0.000030	0.000101	0.000066	0.000095	0.000027	0.000071	0.000004	0.000015	0.000203	0.000052	0.000169	0.000112	0.000004
Acinetobacter junii strain lzh-X15	Acinetobacter	junii	0.000007	0.004117	0.000610	0.000019	0.000662	0.000423	0	0.000136	0.000362	0.000453	0.000054	0.000132	0.000011	0.000043	0.000013	0.000018	0.000158	0.000259	0.001127	0.000724	0.000083
Acinetobacter junii strain WCHAJ59	Acinetobacter	junii	0.000004	0.001798	0.000313	0.000024	0.000441	0.000463	0	0.000088	0.000282	0.000324	0.000019	0.000055	0.000008	0.000028	0.000014	0.000012	0.000115	0	0.000710	0.000449	0
Acinetobacter junii strain 65	Acinetobacter	junii	0	0.003141	0.000431	0	0.000355	0.000115	0	0.000147	0.000204	0	0.000065	0.000093	0.000006	0.000010	0	0.000014	0.000057	0.000198	0.000704	0.000428	0.000051
Acinetobacter sp. WCHA45	Acinetobacter	sp.	0.000020	0.001878	0.001436	0.000335	0.000448	0.001456	0.000766	0.000976	0.001844	0.001251	0.000449	0.000694	0.000042	0.000443	0.000270	0.000109	0.000582	0.002009	0.000459	0.001609	0.000670
Acinetobacter baumannii strain AR_0078	Acinetobacter	baumannii	0	0.002296	0	0	0	0	0	0	0	0	0	0	0	0	0	0	0	0	0.000041	0	0
Acinetobacter baumannii strain XH857	Acinetobacter	baumannii	0	0.002323	0	0	0	0	0	0	0	0	0	0	0.000008	0	0	0	0	0	0	0	0
Acinetobacter baumannii ACICU	Acinetobacter	baumannii	0	0	0	0	0.001771	0	0	0	0	0	0	0	0.000006	0	0	0	0	0	0	0	0
Actinomyces oris strain T14V	Actinomyces	oris	0.000162	0.000565	0.002039	0.000351	0.002064	0.000188	0.000413	0.000086	0.001546	0.000862	0.000023	0.000095	0.000066	0.000071	0.000022	0.000030	0.000198	0.000130	0.000086	0.00037	0.000867
Actinomyces johnsonii F0542	Actinomyces	johnsonii	0.000006	0.000040	0.001154	0	0	0.000015	0	0.000038	0.000040	0.000037	0	0	0.000015	0.000007	0	0.000005	0.000181	0.000034	0.000014	0.000055	0
Afipia clevelandensis ATCC 49720	Afipia	clevelandensis	0.000127	0.000928	0.000326	0.000100	0	0.001039	0.000653	0.000432	0.000488	0.000677	0.000133	0.000222	0.000045	0.000106	0.000097	0.000049	0.000479	0.000693	0.000136	0.001144	0.000206
Afipia broomeae ATCC 49717	Afipia	broomeae	0.001909	0.000277	0.000206	0.000041	0	0.000249	0.000247	0.000081	0.000172	0.000262	0.000053	0.000098	0.000016	0.000115	0.000010	0.000019	0.000087	0.000177	0.000042	0.000507	0.000039
Alistipes putredinis DSM 17216	Alistipes	putredinis	0	0	0	0	0	0.001338	0	0	0	0	0.000035	0	0	0	0	0.000004	0	0	0.000007	0.000184	0
Anaerococcus prevotii DSM 20548	Anaerococcus	prevotii	0.000006	0.002082	0	0	0	0.000213	0.000248	0	0	0	0	0.000004	0.000001	0	0	0.000001	0.000126	0.000238	0.000006	0.000033	0
Anaerococcus obesiensis ph10	Anaerococcus	obesiensis	0	0.002438	0	0	0	0.000039	0	0	0	0.000071	0	0	0.000001	0	0	0.000002	0	0	0	0	0
Anaerostipes hadrus strain BPB5	Anaerostipes	hadrus	0	0.000089	0	0	0	0.001081	0	0	0	0.000062	0	0	0	0	0.000113	0.000002	0	0.000017	0.000013	0.000028	0
Anoxybacillus flavithermus strain 52-1A	Anoxybacillus	flavithermus	0.000008	0.000186	0	0	0	0	0	0	0.001074	0.000206	0	0	0.000001	0.000027	0	0.000002	0	0	0.000025	0.000351	0
Arcobacter skirrowii strain L403	Arcobacter	skirrowii	0	0	0	0	0.001142	0.000164	0	0.000369	0.000155	0.000101	0	0	0.000003	0	0	0.000005	0	0	0.000016	0.000041	0
Arcobacter skirrowii CCUG 10374	Arcobacter	skirrowii	0	0	0	0	0.001005	0.000173	0	0.000374	0.000136	0	0	0	0.000002	0	0	0.000007	0	0	0.000014	0.000036	0
Candidatus Arsenophonus lipoptenae strain CB	Arsenophonus	lipoptenae	0.001027	0	0	0	0	0	0	0	0	0	0.000037	0	0	0	0	0.000339	0	0	0	0	0
Bacteroides vulgatus ATCC 8482	Bacteroides	vulgatus	0	0.000155	0	0.000028	0	0.001438	0.000112	0.000203	0	0.000062	0.000007	0.000211	0.000001	0.000004	0	0.000008	0.000159	0.000151	0.000069	0.000456	0
Bacteroides uniformis ATCC 8492	Bacteroides	uniformis	0.000010	0.000074	0	0.000066	0	0.004032	0.000213	0.000104	0.000178	0.000250	0.000069	0.000146	0.000004	0.000065	0.000043	0.000017	0.000032	0.000461	0.000043	0.000269	0.000042
Bacteroides dorei CL03T12C01	Bacteroides	dorei	0	0.000231	0.000080	0	0	0.002301	0.000242	0	0.000024	0.000064	0.000026	0.000037	0.000002	0.000016	0.000042	0.000003	0	0	0.000027	0.000076	0.000010
Bartonella washoeensis Sb944nv	Bartonella	washoeensis	0.000044	0	0	0.000027	0	0	0	0	0	0.000311	0	0	0	0	0	0	0.019233	0	0	0	0
Candidatus Baumannia cicadellinicola strain B-GSS	Baumannia	cicadellinicola	0.000015	0.037688	0	0	0	0	0	0	0	0	0	0	0	0	0	0	0	0	0	0.004139	0
beta proteobacterium CB	beta	proteobacterium	0.000019	0.001238	0.000488	0.000156	0	0.000736	0.000168	0.000661	0.001338	0.000538	0.000254	0.000302	0.000015	0.000075	0.000112	0.000029	0.000406	0.001056	0.000146	0.000866	0.000123
Blautia obeum strain 2789STDY5608838	Blautia	obeum	0.000007	0.000137	0	0.000047	0	0.002898	0	0	0.000099	0.000127	0	0	0	0.000005	0.000018	0.000003	0.000037	0.000501	0.000014	0	0
Blautia obeum ATCC 29174	Blautia	obeum	0	0	0.000039	0	0	0.001201	0	0.000020	0.000035	0	0	0.000016	0.000000	0	0	0.000001	0.000079	0.000070	0.000009	0.000054	0.000011
Blautia hansenii DSM 20583	Blautia	hansenii	0	0	0	0	0	0.001018	0	0	0	0	0	0	0	0	0	0	0.000024	0	0.000002	0.000017	0
Candidatus Blochmannia vafer str. BVAF	Blochmannia	vafer	0	0	0	0	0	0	0	0.004684	0.000473	0	0	0	0	0	0	0	0	0	0	0	0
Bradyrhizobium sp. SK17 strain CBNU	Bradyrhizobium	sp.	0.009033	0.018035	0.010403	0.001421	0.000335	0.019668	0.018863	0.006444	0.015736	0.000091	0.000325	0.000324	0.001152	0.000076	0.000114	0.000054	0.011662	0.022495	0.000085	0.039634	0.005449
Bradyrhizobium sp. BTAi1	Bradyrhizobium	sp.	0.011456	0.010486	0.004661	0.000896	0.000134	0.011167	0.009581	0.004136	0.008756	0.000039	0.000340	0.000246	0.000651	0.000046	0.000091	0.000031	0.006185	0.013268	0.000064	0.023113	0.002853
Bradyrhizobium erythrophlei strain MT12	Bradyrhizobium	erythrophlei	0.000038	0.019563	0.009912	0.001470	0.000104	0.022842	0.018907	0.007551	0.016943	0.000118	0.000260	0.000348	0.001284	0.000084	0.000085	0.000032	0.012747	0.024224	0.000063	0.044694	0.005837
Bradyrhizobium elkanii USDA 76	Bradyrhizobium	elkanii	0.000041	0.006051	0.003804	0.000474	0.000106	0.007586	0.006187	0.002361	0.005188	0.000051	0.000072	0.000116	0.000401	0.000014	0.000023	0.000011	0.003408	0.007435	0.000020	0.013317	0.001668
Bradyrhizobium japonicum strain J5	Bradyrhizobium	japonicum	0.000002	0.001245	0.000314	0.000137	0	0.001314	0.000558	0.000298	0.000650	0.000026	0.000010	0.000012	0.000062	0.000014	0	0.000001	0.000440	0.001191	0.000004	0.002018	0.000340
Buchnera aphidicola str. Ua (Uroleucon ambrosiae)	Buchnera	aphidicola	0.002416	0.064050	0	0	0.013762	0.000175	0.010269	0	0	0	0	0	0.000006	0.000228	0	0.000006	0.008370	0	0.000278	0.005991	0.000581
Buchnera aphidicola str. Sg (Schizaphis graminum)	Buchnera	aphidicola	0	0.057267	0	0	0	0	0	0	0	0	0	0	0	0	0	0	0	0	0	0.005068	0
Buchnera aphidicola (Schlechtendalia chinensis)	Buchnera	aphidicola	0.001239	0.000244	0	0.000035	0	0	0	0.003392	0.000231	0	0	0	0	0	0.000078	0	0.003822	0	0	0	0.000842
Buchnera aphidicola (Schizaphis graminum)	Buchnera	aphidicola	0	0.056762	0	0	0	0	0	0	0	0	0	0	0	0	0	0	0	0	0	0.004718	0
Buchnera aphidicola (Cinara confinis)	Buchnera	aphidicola	0	0.060535	0	0	0	0	0	0	0	0	0	0	0	0	0	0	0	0	0	0.004682	0
Burkholderia cenocepacia strain VC12308	Burkholderia	cenocepacia	0.018924	0	0	0	0	0	0	0	0	0	0.000206	0	0.000024	0	0	0.000006	0	0	0.000047	0	0
Burkholderia pseudomallei strain MSHR3763	Burkholderia	pseudomallei	0.001682	0	0	0	0	0.000122	0	0	0	0	0	0.000018	0	0	0	0.000005	0	0	0.000020	0	0
Burkholderia pseudomallei MSHR305	Burkholderia	pseudomallei	0.001841	0	0	0	0	0.000038	0	0	0	0	0	0	0	0	0	0	0	0	0.000020	0	0
Burkholderia vietnamiensis strain AU1233	Burkholderia	vietnamiensis	0.003179	0	0	0	0.001104	0.000148	0	0.000161	0	0	0	0.000140	0.000002	0	0	0.000013	0	0	0.000012	0.000173	0.000038
Burkholderia thailandensis strain 2003015869	Burkholderia	thailandensis	0.000003	0	0	0.000024	0.001097	0.000039	0	0	0	0	0.000075	0.000032	0.000001	0.000038	0.000027	0.000008	0	0.000109	0.000009	0.00008	0.000056
Burkholderia pseudomallei 576	Burkholderia	pseudomallei	0	0	0	0	0.001944	0.000139	0	0	0	0	0	0	0	0	0	0	0	0	0.000009	0	0
Burkholderia pseudomultivorans strain SUB-INT23-BP2	Burkholderia	pseudomultivorans	0.003794	0	0	0	0	0	0	0	0	0	0	0	0	0	0	0.000001	0	0	0.000008	0	0.000045
Burkholderia multivorans strain AU1185	Burkholderia	multivorans	0.001141	0	0	0	0	0.000030	0	0	0	0	0	0.000009	0	0	0	0.000000	0	0	0.000007	0	0
Burkholderia cepacia strain FDAARGOS_345	Burkholderia	cepacia	0.001107	0	0.000067	0	0.000394	0	0	0	0.000083	0	0	0	0	0.000020	0	0.000002	0	0	0.000004	0.000028	0
Burkholderia cepacia ATCC 25416	Burkholderia	cepacia	0.001279	0	0.000067	0	0.000394	0	0	0	0.000083	0	0	0	0	0.000020	0	0.000002	0	0	0.000004	0.000028	0
Burkholderia cepacia strain FDAARGOS_388	Burkholderia	cepacia	0.001287	0	0.000067	0	0.000394	0	0	0	0.000167	0	0	0	0	0.000020	0	0.000002	0	0	0.000003	0.000028	0
Burkholderia cenocepacia J2315	Burkholderia	cenocepacia	0.004889	0	0	0	0	0	0	0	0	0	0	0	0	0	0	0	0	0	0.000003	0	0
Burkholderia vietnamiensis strain FL-2-3-30-S1-D0	Burkholderia	vietnamiensis	0.001500	0	0	0	0	0	0	0	0	0	0	0	0	0	0	0	0	0	0	0	0
Burkholderia pseudomallei strain MSHR4083	Burkholderia	pseudomallei	0.001849	0	0	0	0.001710	0.000038	0	0	0	0	0	0	0.000003	0	0	0	0	0	0	0	0
Burkholderia pseudomallei strain MS	Burkholderia	pseudomallei	0.001368	0	0	0	0	0	0	0	0	0	0	0	0	0	0	0	0	0	0	0	0
Burkholderia pseudomallei strain M1	Burkholderia	pseudomallei	0.001729	0	0	0	0	0	0	0	0	0	0	0	0	0	0	0	0	0	0	0	0
Burkholderia pseudomallei strain 2002721184	Burkholderia	pseudomallei	0.000068	0	0	0	0.001204	0	0	0	0	0	0	0	0	0	0	0	0	0	0	0	0
Burkholderia pseudomallei NCTC 13178	Burkholderia	pseudomallei	0.003404	0	0	0	0	0	0	0	0	0	0	0	0	0	0	0.000001	0	0	0	0	0
Burkholderia pseudomallei MSHR840	Burkholderia	pseudomallei	0.005462	0	0	0	0	0	0	0	0	0	0	0	0	0	0	0	0	0	0	0	0
Burkholderia pseudomallei MSHR5858	Burkholderia	pseudomallei	0.001078	0	0	0	0	0	0	0	0	0	0	0	0	0	0	0	0	0	0	0	0
Burkholderia pseudomallei MSHR520	Burkholderia	pseudomallei	0.001782	0	0	0	0.001696	0.000121	0	0	0	0	0	0.000018	0.000003	0	0	0.000005	0.000061	0	0	0	0
Burkholderia pseudomallei 7894	Burkholderia	pseudomallei	0.000068	0	0	0.000032	0.001204	0	0	0.000040	0.000236	0	0	0	0	0	0	0.000001	0	0	0	0	0
Burkholderia metallica strain FL-6-5-30-S1-D7	Burkholderia	metallica	0.004219	0	0	0	0	0	0	0	0	0	0	0	0	0	0	0.000001	0	0	0	0.000016	0
Burkholderia lata strain FL-7-5-30-S1-D0	Burkholderia	lata	0.016159	0	0	0	0	0	0	0	0	0	0	0	0	0	0	0	0	0	0	0	0
Burkholderia lata strain 383	Burkholderia	lata	0.005991	0	0	0	0	0	0	0	0	0	0	0	0.000001	0	0	0	0	0	0	0	0
Burkholderia diffusa strain RF2-non-BP9	Burkholderia	diffusa	0.002791	0	0	0	0	0	0	0	0.000032	0	0	0	0	0	0	0.000002	0	0	0	0	0
Burkholderia contaminans strain MS14	Burkholderia	contaminans	0.086524	0	0	0	0	0	0	0	0	0	0	0	0	0	0	0	0	0	0	0	0
Burkholderia cepacia strain MSMB1184WGS	Burkholderia	cepacia	0.002469	0	0	0	0	0	0	0	0	0	0	0.000720	0	0	0	0	0	0	0	0	0
Burkholderia cepacia strain INT3-BP177	Burkholderia	cepacia	0.001118	0	0	0	0	0	0	0	0	0	0	0	0	0	0	0	0	0	0	0	0
Burkholderia cepacia strain DDS 7H-2	Burkholderia	cepacia	0.053819	0	0	0	0	0	0	0	0	0	0	0	0	0	0	0	0	0	0	0	0
Burkholderia cenocepacia strain VC12802	Burkholderia	cenocepacia	0.001295	0	0	0	0	0	0	0	0	0	0	0	0	0	0	0	0	0	0	0	0
Burkholderia cenocepacia strain ST32	Burkholderia	cenocepacia	0.039364	0	0	0	0	0.000059	0	0	0	0	0	0.000052	0	0	0	0	0	0	0	0	0
Burkholderia cenocepacia strain PC184 Mulks	Burkholderia	cenocepacia	0.002666	0	0	0	0	0	0	0	0	0	0	0	0	0	0	0	0	0	0	0	0
Burkholderia cenocepacia MC0-3	Burkholderia	cenocepacia	0.001356	0	0	0	0	0	0	0	0	0	0	0	0	0	0	0	0	0	0	0	0
Burkholderia cenocepacia HI2424	Burkholderia	cenocepacia	0.027974	0	0	0	0	0	0	0	0	0	0	0	0	0	0	0	0	0	0	0	0
Burkholderia ambifaria AMMD	Burkholderia	ambifaria	0.002281	0	0	0	0	0	0	0	0	0	0	0	0	0	0	0	0	0	0	0	0
Carnobacterium inhibens subsp. gilichinskyi strain WN1359	Carnobacterium	inhibens	0.000030	0.000481	0	0	0	0.000028	0.000056	0	0	0.002856	0	0.000012	0.000001	0.000021	0	0.000001	0	0	0.000052	0.000858	0.000089
Carnobacterium maltaromaticum strain TMW 2.1581	Carnobacterium	maltaromaticum	0.000002	0.001354	0	0	0	0.000526	0.000170	0	0	0.000150	0	0	0.000000	0.000033	0.000009	0.000003	0.000044	0.000037	0.000008	0.000018	0
Carnobacterium maltaromaticum LMA28	Carnobacterium	maltaromaticum	0.000002	0.001379	0	0	0	0.000530	0.000077	0	0	0.000149	0	0	0.000000	0.000019	0.000009	0.000003	0.000043	0.000036	0.000008	0.000018	0
Catenibacterium mitsuokai DSM 15897	Catenibacterium	mitsuokai	0	0.000062	0	0.000031	0	0.001313	0	0	0	0	0	0	0	0	0	0	0	0	0	0	0
Chryseobacterium hominis strain DSM 19326	Chryseobacterium	hominis	0.000044	0	0	0	0.001083	0.000069	0.000190	0.000023	0	0.000173	0.000040	0.000049	0.000004	0	0	0.000010	0	0	0.000040	0.000165	0
Collimonas fungivorans Ter331	Collimonas	fungivorans	0.000005	0.000383	0.000094	0.000025	0.003132	0.000225	0.000067	0.000082	0.000083	0.000193	0.000031	0.000124	0.000005	0.000034	0.000006	0.000009	0.000037	0.000155	0.000043	0.000349	0.000087
Collimonas fungivorans strain Ter6	Collimonas	fungivorans	0	0.000074	0.000189	0.000039	0.002428	0.000249	0.000118	0.000085	0.000068	0.000256	0.000050	0.000065	0.000003	0.000038	0.000041	0.000010	0.000059	0.000123	0.000035	0.000317	0.000107
Corynebacterium aurimucosum strain 1237_CAUR	Corynebacterium	aurimucosum	0.000057	0.001504	0.001333	0.000143	0.001518	0.001213	0.003879	0.000819	0.002084	0.005625	0.000174	0.000795	0.000049	0.000219	0.000210	0.000113	0.000756	0.001392	0.000530	0.001162	0.000700
Corynebacterium kroppenstedtii DSM 44385	Corynebacterium	kroppenstedtii	0	0.001373	0.000603	0.000055	0.000775	0.000464	0.001594	0.000473	0.000769	0.000836	0.000009	0.000166	0.000037	0.000048	0.000018	0.000071	0.000826	0.000766	0.000302	0.000781	0.001023
Corynebacterium ihumii strain GD7	Corynebacterium	ihumii	0	0.001009	0.000101	0	0	0.000386	0	0	0.000667	0.000462	0.000058	0.000145	0.000015	0.000015	0.000322	0.000074	0.000179	0.000119	0.000167	0.000465	0.000169
Corynebacterium matruchotii ATCC 14266	Corynebacterium	matruchotii	0.000010	0	0.001432	0	0	0.000150	0.000291	0.000028	0	0	0	0	0.000054	0	0	0.000011	0.000395	0.000134	0.000033	0.000883	0.000106
Corynebacterium xerosis NBRC 16721	Corynebacterium	xerosis	0	0	0	0	0.001972	0	0	0.000133	0	0	0	0.000024	0.000002	0	0	0	0	0	0	0	0
Corynebacterium striatum strain 215	Corynebacterium	striatum	0	0	0	0	0.001183	0	0	0	0	0	0	0.000070	0.000003	0	0	0.000001	0	0.000167	0	0.000016	0.000034
Corynebacterium oculi strain NML 130210	Corynebacterium	oculi	0	0.003572	0	0	0	0.000030	0	0	0	0	0.000019	0	0.000002	0.000013	0	0.000000	0.000191	0	0	0.000024	0
Corynebacterium bovis DSM 20582 = CIP 54.80	Corynebacterium	bovis	0	0.012131	0	0	0.053476	0	0	0	0	0.000409	0	0.000037	0	0	0.000010	0	0	0	0	0	0
Cupriavidus metallidurans strain Ni-2	Cupriavidus	metallidurans	0.045502	0.000181	0.000042	0.000008	0.000123	0.000110	0	0.000039	0.000334	0.000009	0.000088	0.000060	0.000009	0.000018	0.000006	0.000004	0.000057	0.000039	0.000023	0.000347	0.000041
Cupriavidus metallidurans CH34	Cupriavidus	metallidurans	0.042972	0.000184	0.000019	0	0.000125	0.000058	0	0.000023	0.000240	0.000015	0.000087	0.000026	0	0.000017	0	0.000001	0.000050	0.000015	0.000016	0.000241	0.000026
Cupriavidus sp. USMAA2-4	Cupriavidus	sp.	0.001020	0	0	0	0	0	0	0	0	0	0	0	0.000002	0	0	0.000001	0	0	0.000010	0	0
Curvibacter delicatus NBRC 14919	Curvibacter	delicatus	0.000004	0	0.000098	0.003839	0.000258	0.000440	0.000477	0.000160	0.000336	0.000177	0.006671	0.007589	0.004867	0.003105	0.002275	0.001487	0.000025	0.000055	0.003849	0.000109	0.000025
Cutibacterium acnes strain ATCC 6919	Cutibacterium	acnes	0.019968	0.041074	0.082788	0.007277	0.087587	0.043059	0.085106	0.048420	0.075421	0.106137	0.011639	0.014906	0.003594	0.010881	0.003848	0.005754	0.074504	0.082209	0.025328	0.078055	0.086509
Cutibacterium acnes hdn-1	Cutibacterium	acnes	0.016617	0.037924	0.077718	0.006294	0.069962	0.038267	0.074126	0.047044	0.075351	0.094557	0.010062	0.012588	0.003188	0.009328	0.002866	0.005185	0.060532	0.072117	0.022234	0.069421	0.079305
Cutibacterium acnes strain KCOM 1315	Cutibacterium	acnes	0.014112	0.035174	0.075510	0.007159	0.060058	0.038002	0.075096	0.047130	0.072584	0.091003	0.009445	0.012315	0.003150	0.009691	0.002851	0.005076	0.060499	0.074200	0.020686	0.067244	0.078917
Cutibacterium acnes HL096PA1	Cutibacterium	acnes	0.014512	0.031485	0.063473	0.006244	0.060077	0.034728	0.068940	0.039725	0.060207	0.080198	0.008752	0.011365	0.002827	0.008816	0.003049	0.004530	0.060156	0.067381	0.019214	0.061223	0.067891
Cutibacterium acnes strain KCOM 1861 (= ChDC B594)	Cutibacterium	acnes	0.010610	0.034360	0.069304	0.006280	0.046330	0.033569	0.067569	0.044840	0.067726	0.095719	0.008212	0.010637	0.002788	0.007519	0.002389	0.004496	0.053185	0.082271	0.017333	0.063463	0.079715
Cutibacterium acnes subsp. defendens ATCC 11828	Cutibacterium	acnes	0.009464	0.032639	0.062598	0.005986	0.044697	0.030565	0.060272	0.041512	0.063921	0.087717	0.007016	0.009760	0.002547	0.006618	0.002305	0.004124	0.049131	0.074759	0.015988	0.057594	0.074277
Cutibacterium acnes strain PA_15_2_L1	Cutibacterium	acnes	0.007207	0.013656	0.027336	0.002448	0.032240	0.014686	0.028598	0.015971	0.025624	0.033469	0.003581	0.004940	0.001215	0.003986	0.001106	0.002055	0.024572	0.024178	0.009134	0.025457	0.027724
Cutibacterium acnes strain PA_12_1_L1	Cutibacterium	acnes	0.007627	0.013416	0.027729	0.002533	0.030098	0.014966	0.028701	0.016736	0.024354	0.038090	0.004415	0.004858	0.001224	0.004095	0.001442	0.001920	0.026499	0.027320	0.008861	0.028222	0.028146
Cutibacterium acnes strain PA_21_1_L1	Cutibacterium	acnes	0.006276	0.014870	0.029848	0.002713	0.024305	0.015773	0.030986	0.019946	0.027801	0.032568	0.004112	0.005289	0.001332	0.003501	0.001253	0.002050	0.024751	0.028599	0.008733	0.025672	0.031289
Cutibacterium acnes strain PA_15_1_R1	Cutibacterium	acnes	0.006721	0.014085	0.029940	0.002659	0.028317	0.014699	0.027804	0.014507	0.023974	0.029538	0.003732	0.005024	0.001190	0.003925	0.001270	0.001914	0.026788	0.023400	0.008342	0.023452	0.026046
Cutibacterium acnes C1	Cutibacterium	acnes	0.005505	0.010779	0.023569	0.002142	0.021646	0.012390	0.022608	0.012972	0.018860	0.029737	0.002906	0.004146	0.000962	0.003520	0.000943	0.001635	0.019612	0.020074	0.007001	0.020774	0.022834
Cutibacterium acnes 266	Cutibacterium	acnes	0.004782	0.011535	0.020095	0.001653	0.025950	0.010650	0.021535	0.009650	0.018086	0.023844	0.003040	0.003504	0.000793	0.002680	0.001063	0.001200	0.016615	0.017379	0.005854	0.018842	0.018990
Cutibacterium acnes SK137	Cutibacterium	acnes	0.004084	0.007891	0.014688	0.001409	0.019298	0.008842	0.018560	0.009372	0.013083	0.017886	0.002098	0.002787	0.000674	0.002357	0.000844	0.001118	0.017111	0.013474	0.005027	0.01446	0.015959
Cutibacterium acnes 6609	Cutibacterium	acnes	0.003344	0.007929	0.017136	0.001207	0.016990	0.007763	0.013020	0.009889	0.013923	0.019258	0.002261	0.002700	0.000737	0.001950	0.000557	0.001156	0.013179	0.014671	0.004681	0.013679	0.016668
Cutibacterium acnes KPA171202	Cutibacterium	acnes	0.003472	0.006221	0.014749	0.001682	0.012657	0.008785	0.018432	0.009622	0.013728	0.017853	0.001824	0.002817	0.000683	0.002057	0.000622	0.001093	0.013949	0.016411	0.004644	0.01462	0.015541
Cutibacterium acnes TypeIA2 P.acn17	Cutibacterium	acnes	0.003260	0.007564	0.014347	0.001148	0.012849	0.006978	0.015851	0.009074	0.011766	0.018230	0.001652	0.002577	0.000685	0.001858	0.000648	0.001030	0.013801	0.014145	0.004475	0.013051	0.013559
Cutibacterium acnes TypeIA2 P.acn33	Cutibacterium	acnes	0.003720	0.007273	0.015995	0.001665	0.010763	0.007620	0.014937	0.008510	0.014394	0.015913	0.002643	0.002606	0.000654	0.002048	0.000696	0.001065	0.011881	0.016137	0.004450	0.013479	0.015330
Cutibacterium acnes TypeIA2 P.acn31	Cutibacterium	acnes	0.003493	0.005350	0.016592	0.001333	0.014753	0.006994	0.014409	0.009201	0.012578	0.017653	0.002227	0.002555	0.000613	0.002071	0.000515	0.001043	0.013582	0.012666	0.004250	0.012476	0.014465
Cutibacterium granulosum strain NCTC11865	Cutibacterium	granulosum	0.000155	0.000842	0.001422	0.000210	0.001215	0.001101	0.001919	0.001311	0.001576	0.001172	0.000254	0.000475	0.000080	0.000296	0.000165	0.000144	0.002563	0.002729	0.000498	0.002123	0.002161
Cutibacterium granulosum DSM 20700	Cutibacterium	granulosum	0.000152	0.000870	0.001421	0.000252	0.001013	0.001235	0.001796	0.001383	0.001696	0.001203	0.000236	0.000473	0.000089	0.000260	0.000129	0.000133	0.002454	0.002454	0.000491	0.002178	0.002025
Dermabacter vaginalis strain AD1-86	Dermabacter	vaginalis	0	0	0	0	0	0	0	0	0.000105	0.000085	0	0.003043	0.000002	0	0	0.000003	0.000043	0	0	0.000022	0
Desemzia incerta strain DSM 20581	Desemzia	incerta	0	0.000439	0	0	0	0.000052	0	0	0	0.000593	0	0	0.000003	0.000007	0	0.000000	0	0	0.000044	0.001966	0.000027
Dialister micraerophilus DSM 19965	Dialister	micraerophilus	0	0.001745	0	0	0	0	0	0	0	0	0	0.000053	0.000003	0	0	0	0	0	0	0	0
Duganella zoogloeoides ATCC 25935	Duganella	zoogloeoides	0.000003	0.000084	0.000020	0	0	0.000022	0	0	0.000060	0.001247	0.000022	0.000021	0.000001	0.000012	0.000010	0.000003	0	0.000090	0.000009	0.000049	0
Enterococcus sp. CR-Ec1	Enterococcus	sp.	0	0	0	0	0	0	0	0	0	0.001175	0	0	0	0	0	0	0	0	0	0	0
Enterococcus mundtii strain EMB156	Enterococcus	mundtii	0	0	0	0	0	0	0	0	0	0.001248	0	0	0.000000	0	0	0	0	0	0	0.000025	0
Enterococcus mundtii strain DSM 4838	Enterococcus	mundtii	0	0	0	0	0	0	0.000100	0	0	0.003210	0	0	0	0	0	0	0	0	0	0	0
Enterococcus mundtii QU 25	Enterococcus	mundtii	0	0	0	0	0	0	0.000106	0	0	0.003210	0	0	0.000000	0	0	0	0	0	0	0.000022	0
Escherichia coli str. K-12 substr. MC4100	Escherichia	coli	0	0	0	0	0.007569	0	0.000535	0	0	0	0	0.000384	0	0	0	0	0	0	0.000089	0.000309	0
Escherichia coli BW2952	Escherichia	coli	0	0	0	0	0.007559	0	0	0	0	0	0	0	0.000002	0	0	0	0	0	0.000032	0	0
Escherichia coli strain NCTC11023	Escherichia	coli	0	0	0	0	0	0	0.001974	0	0	0	0	0	0.000007	0.000234	0	0.000005	0	0	0.000025	0	0
Escherichia coli VR50	Escherichia	coli	0	0	0	0	0.003708	0	0	0	0	0	0	0	0	0	0	0	0	0	0	0	0
Escherichia coli strain ST2747	Escherichia	coli	0	0	0	0	0.001032	0	0	0	0	0	0	0	0.000012	0	0	0	0	0	0	0	0
Escherichia coli strain MRSN346595	Escherichia	coli	0	0	0	0	0	0	0.002230	0	0	0	0	0	0	0	0	0	0	0	0	0	0
Escherichia coli strain Ecol_545	Escherichia	coli	0	0	0	0	0.001204	0	0	0	0	0	0	0	0	0	0	0	0	0	0	0	0
Escherichia coli strain Ecol_422	Escherichia	coli	0	0	0	0	0.005611	0	0	0	0	0	0	0	0	0	0	0	0	0	0	0	0
Escherichia coli strain C600	Escherichia	coli	0	0	0	0	0.007806	0	0	0	0	0	0	0	0	0	0	0	0	0	0	0	0
Escherichia coli strain AR_0006	Escherichia	coli	0	0	0	0	0.001174	0	0	0	0	0	0	0	0	0	0	0	0	0	0	0	0
Escherichia coli ACN001	Escherichia	coli	0	0	0	0	0	0	0.001491	0	0	0	0	0	0	0	0	0	0	0	0	0	0
Eubacterium rectale ATCC 33656	Eubacterium	rectale	0	0	0	0	0	0	0	0	0	0	0	0	0	0	0	0	0	0	0	0	0
Eubacterium eligens ATCC 27750	Eubacterium	eligens	0	0	0	0	0	0	0	0	0	0	0	0	0	0	0	0	0	0	0	0	0
Candidatus Evansia muelleri	Evansia	muelleri	0.002650	0.066034	0	0.000174	0.018400	0.000146	0.007035	0	0.000202	0	0.000298	0	0	0.000381	0.000416	0.001192	0.007722	0	0.000149	0.00685	0.000998
Exiguobacterium sp. MH3	Exiguobacterium	sp.	0	0	0	0	0	0	0.000123	0	0.000244	0	0.000030	0.000014	0.000002	0	0	0.000001	0	0	0.000051	0.00114	0
Finegoldia magna ATCC 29328	Finegoldia	magna	0.000012	0.004865	0.000151	0.000073	0	0.000339	0.000168	0	0.000638	0.000183	0	0.000044	0.000009	0	0	0.000064	0.000347	0.000122	0.000032	0.000439	0.000107
Flavobacterium terrigena strain DSM 17934	Flavobacterium	terrigena	0	0.000371	0.000553	0.000215	0	0.001010	0.000218	0.000897	0.000492	0.000862	0.000384	0.000532	0.000012	0.000291	0.000130	0.000054	0.000704	0.000946	0.000197	0.001008	0.000213
Frondihabitans sp. PAMC 28766	Frondihabitans	sp.	0	0.000085	0	0	0.001461	0.000022	0	0	0	0	0	0	0	0	0	0.000003	0	0	0	0.000033	0.000007
Fusicatenibacter saccharivorans strain 2789STDY5608849	Fusicatenibacter	saccharivorans	0	0	0	0	0	0.001160	0	0.000034	0	0	0	0.000016	0.000000	0.000005	0.000032	0.000011	0.000087	0.000157	0.000005	0.0002	0
Gemella haemolysans ATCC 10379	Gemella	haemolysans	0.000008	0	0.000218	0.000034	0	0.000067	0.000201	0.000270	0.001663	0.000147	0.000253	0.000049	0.000044	0.000032	0	0.000331	0.000213	0.000469	0.000087	0.000256	0.000194
Granulicatella adiacens ATCC 49175	Granulicatella	adiacens	0.000007	0.000331	0.001164	0.000101	0	0.000130	0.000113	0.000070	0.000087	0	0.000016	0.000053	0.000032	0.000056	0	0.000008	0.000189	0.000489	0.000039	0.000039	0.000114
Haemophilus parainfluenzae strain M27794	Haemophilus	parainfluenzae	0.000008	0.000476	0.001882	0.000194	0.000462	0.000192	0.001450	0.000106	0.002069	0.000422	0	0.000058	0.000088	0.000065	0	0.000037	0.000199	0.000200	0.000098	0.000293	0.000236
Haemophilus parainfluenzae T3T1	Haemophilus	parainfluenzae	0.000012	0.000104	0.001285	0.000029	0.000244	0	0.001207	0.000086	0.001562	0.000332	0	0.000061	0.000077	0.000093	0	0.000035	0.000237	0.000079	0.000077	0.000281	0.000155
Hyphomicrobium denitrificans ATCC 51888	Hyphomicrobium	denitrificans	0.002929	0	0	0.000143	0	0	0	0	0.000035	0	0.000295	0.000199	0.000106	0.000106	0.000044	0.000039	0	0.000014	0.000121	0.000021	0
Hyphomicrobium facile strain DSM 1565	Hyphomicrobium	facile	0.028613	0	0	0	0	0	0	0	0.000021	0	0	0	0.000000	0	0	0.000001	0	0	0	0.000016	0
Candidatus Kinetoplastibacterium sorsogonicusi strain MF-08	Kinetoplastibacterium	sorsogonicusi	0	0.033600	0	0.000086	0	0	0	0	0	0.000188	0	0	0	0.000094	0	0.000692	0.002947	0.000160	0.000105	0.003764	0.000580
Kocuria sp. BT304	Kocuria	sp.	0	0	0	0	0	0	0	0	0	0	0	0	0	0	0	0.000008	0.002178	0	0.000006	0	0
Kocuria rhizophila strain FDAARGOS_302	Kocuria	rhizophila	0	0	0	0	0	0	0	0	0	0	0	0	0.000007	0	0	0	0	0.001646	0	0	0.000071
Kocuria rhizophila DC2201	Kocuria	rhizophila	0	0	0	0	0	0	0	0	0	0	0	0	0.000007	0	0	0	0	0.001646	0	0	0.000071
Kocuria kristinae NBRC 15354	Kocuria	kristinae	0	0.000180	0	0	0.001620	0	0	0	0	0.000095	0	0	0	0	0	0	0	0	0	0.000024	0.000019
Lactobacillus delbrueckii subsp. bulgaricus strain MN-BM-F01	Lactobacillus	delbrueckii	0.000011	0	0.004619	0.136710	0.015349	0.055847	0.004891	0.008137	0.015939	0.001305	0.136549	0.122602	0.146472	0.135312	0.146040	0.143054	0.004613	0.001028	0.109962	0.001713	0.000025
Lactobacillus delbrueckii subsp. lactis	Lactobacillus	delbrueckii	0	0.000054	0.004487	0.107811	0.008882	0.045761	0.002274	0.006730	0.011529	0.001449	0.102279	0.096665	0.116362	0.109600	0.115448	0.113858	0.003735	0.000555	0.087378	0.00107	0
Lactobacillus delbrueckii subsp. bulgaricus ND02	Lactobacillus	delbrueckii	0	0	0.002591	0.092613	0.012677	0.038051	0.002685	0.005931	0.010674	0.001258	0.089082	0.082015	0.100326	0.093808	0.097935	0.097364	0.003820	0.000253	0.075511	0.00079	0.000016
Lactobacillus delbrueckii subsp. lactis strain KCTC 3035	Lactobacillus	delbrueckii	0	0	0.002288	0.087160	0.013652	0.034262	0.002644	0.004818	0.008300	0.001180	0.085130	0.079303	0.095122	0.090365	0.093043	0.090234	0.003041	0.000575	0.070799	0.000843	0
Lactobacillus delbrueckii subsp. bulgaricus	Lactobacillus	delbrueckii	0.000011	0	0.002208	0.064538	0.010175	0.027552	0.003497	0.003951	0.009364	0.000554	0.064591	0.056721	0.067553	0.062118	0.070034	0.067232	0.001612	0.000577	0.051908	0.000962	0.000025
Lactobacillus delbrueckii subsp. lactis DSM 20072	Lactobacillus	delbrueckii	0.000005	0	0.001574	0.058054	0.006620	0.025052	0.001455	0.003534	0.006939	0.000934	0.056608	0.050707	0.061531	0.057689	0.060804	0.060775	0.002194	0.000333	0.047085	0.00048	0
Lactobacillus delbrueckii subsp. lactis strain KCTC 3034	Lactobacillus	delbrueckii	0	0	0.002135	0.054680	0.006049	0.022643	0.001380	0.003396	0.006192	0.000718	0.052903	0.048658	0.058113	0.053338	0.058670	0.056559	0.002001	0.000340	0.043490	0.000518	0
Lactobacillus delbrueckii subsp. bulgaricus strain KLDS1.0207	Lactobacillus	delbrueckii	0	0	0.001957	0.031989	0.002185	0.015914	0.001309	0.001876	0.005014	0.000205	0.032494	0.031052	0.036306	0.034002	0.037872	0.036924	0.000875	0.000213	0.027856	0.00043	0
Lactobacillus delbrueckii subsp. bulgaricus strain L99	Lactobacillus	delbrueckii	0.000008	0	0.001086	0.033734	0.005997	0.013334	0.001897	0.002584	0.003772	0.000329	0.031739	0.029252	0.034813	0.032761	0.036175	0.034260	0.000854	0.000240	0.026392	0.000685	0.000026
Lactobacillus delbrueckii subsp. bulgaricus ATCC BAA-365	Lactobacillus	delbrueckii	0.000008	0	0.001151	0.028279	0.002122	0.012539	0.001304	0.001621	0.004015	0.000310	0.027926	0.024768	0.030325	0.028381	0.031686	0.030662	0.001350	0.000239	0.023469	0.000581	0
Lactobacillus delbrueckii subsp. bulgaricus 2038	Lactobacillus	delbrueckii	0.000003	0	0.001528	0.028301	0.003565	0.013152	0.001829	0.001424	0.003337	0	0.030100	0.026233	0.030205	0.027587	0.030936	0.030646	0.000520	0.000365	0.022682	0.000586	0.000008
Lactobacillus delbrueckii subsp. bulgaricus ATCC 11842 = JCM 1002	Lactobacillus	delbrueckii	0	0	0.001562	0.027860	0.003993	0.011885	0.000920	0.002243	0.003190	0.000568	0.026243	0.025400	0.028991	0.026112	0.030100	0.028739	0.000828	0.000143	0.022395	0.000152	0
Lactobacillus delbrueckii subsp. lactis strain KCCM 34717	Lactobacillus	delbrueckii	0	0	0.001205	0.022662	0.002553	0.009725	0.000331	0.001485	0.003045	0.000468	0.020387	0.019040	0.022654	0.020960	0.024041	0.022764	0.000833	0.000190	0.016920	0.000293	0
Lactobacillus delbrueckii subsp. delbrueckii strain TUA4408L	Lactobacillus	delbrueckii	0	0	0.000851	0.018903	0.001902	0.008479	0.000905	0.001377	0.002234	0.000162	0.017486	0.016062	0.018973	0.017451	0.020232	0.019571	0.000617	0	0.014995	0.000193	0
Lactobacillus delbrueckii subsp. jakobsenii ZN7a-9 = DSM 26046	Lactobacillus	delbrueckii	0	0	0.000420	0.016569	0.003405	0.006750	0	0.000658	0.001813	0	0.014922	0.014755	0.017012	0.016308	0.018515	0.017847	0.000500	0.000029	0.013673	0.00023	0
Lactobacillus delbrueckii subsp. delbrueckii strain KCTC 13731	Lactobacillus	delbrueckii	0	0	0.000945	0.017138	0.000782	0.008255	0.001302	0.001138	0.002625	0.000282	0.017947	0.014947	0.017906	0.017395	0.019146	0.018436	0.000502	0.000109	0.013631	0.000188	0
Lactobacillus delbrueckii subsp. sunkii strain JCM 17838	Lactobacillus	delbrueckii	0	0	0.000672	0.015977	0	0.007253	0.001145	0.001472	0.002128	0.000252	0.016370	0.014320	0.017191	0.016120	0.017240	0.017653	0.000631	0.000049	0.013525	0.00012	0.000016
Lactobacillus delbrueckii subsp. indicus strain JCM 15610	Lactobacillus	delbrueckii	0.000008	0	0.000583	0.013313	0.001817	0.007193	0.000501	0.000422	0.001723	0.000214	0.013511	0.012829	0.014767	0.014166	0.015782	0.015095	0.000607	0.000098	0.011393	0.000184	0.000008
Lactobacillus delbrueckii subsp. bulgaricus strain DSM 20080	Lactobacillus	delbrueckii	0.000008	0	0.000155	0.011918	0.001652	0.005463	0.000856	0.001127	0.001857	0.000062	0.013616	0.011421	0.014144	0.012401	0.014929	0.014108	0.000581	0.000229	0.010980	0.000177	0
Lactobacillus delbrueckii subsp. bulgaricus strain ND04	Lactobacillus	delbrueckii	0	0	0.000527	0.011362	0.000958	0.005919	0.000040	0.001063	0.002273	0.000132	0.011071	0.010819	0.013477	0.011763	0.014190	0.013390	0.000414	0.000052	0.010680	0.000215	0
Lactobacillus crispatus ST1	Lactobacillus	crispatus	0.000031	0.001122	0.000552	0	0.001187	0.000320	0	0	0.000356	0.000030	0.000024	0.003930	0.000010	0.000015	0	0.000021	0.000245	0.000075	0.000066	0.000145	0.000216
Lactobacillus iners DSM 13335	Lactobacillus	iners	0.000013	0	0.000109	0	0	0.000148	0	0	0.000922	0	0.000127	0.001523	0.000005	0	0	0.000016	0	0.000196	0.000055	0.000228	0.000069
Lactobacillus reuteri I5007	Lactobacillus	reuteri	0.000017	0	0	0	0	0.002278	0.000642	0	0.000088	0	0	0.000014	0	0.000057	0	0	0	0	0.000004	0.000226	0.000060
Lactobacillus reuteri ATCC 53608	Lactobacillus	reuteri	0.000008	0	0	0	0	0.001562	0.000471	0	0	0	0	0.000014	0	0.000052	0	0	0	0	0.000004	0.000094	0
Lactobacillus reuteri strain ZLR003	Lactobacillus	reuteri	0.000016	0	0	0	0	0.002146	0.000826	0	0	0	0	0.000013	0	0.000033	0	0	0	0	0.000002	0.000144	0.000056
Lactobacillus reuteri strain IRT	Lactobacillus	reuteri	0.000032	0	0	0	0	0.004035	0.000949	0.000091	0.000140	0	0	0.000014	0.000002	0.000123	0	0.000001	0	0	0.000002	0.000319	0.000062
Lactobacillus reuteri strain I49	Lactobacillus	reuteri	0.000017	0	0	0	0	0.002192	0.000558	0.000087	0.000064	0	0	0	0	0.000093	0	0.000001	0	0	0.000002	0.000274	0
Lactobacillus reuteri strain Byun-re-01	Lactobacillus	reuteri	0.000024	0	0	0	0	0.001817	0.000681	0.000067	0	0	0	0	0.000001	0.000056	0	0	0	0	0.000001	0.000107	0
Lactobacillus reuteri TD1	Lactobacillus	reuteri	0.000019	0	0	0	0	0.001891	0.000468	0.000083	0.000054	0	0	0	0	0.000074	0	0.000001	0	0	0	0.000233	0
Lactobacillus reuteri strain SKKU-OGDONS-01	Lactobacillus	reuteri	0.000013	0	0	0	0	0.001653	0.000594	0	0.000118	0	0	0.000010	0.000001	0.000051	0	0.000001	0	0	0	0.00015	0
Lactobacillus reuteri SD2112	Lactobacillus	reuteri	0.000039	0	0	0	0	0.001055	0.000136	0.000087	0	0	0	0	0.000001	0.000043	0	0	0	0	0	0.000231	0.000060
Lactobacillus reuteri DSM 20016	Lactobacillus	reuteri	0	0	0	0	0	0.001080	0.000601	0	0.000053	0	0	0	0.000001	0.000041	0	0	0	0	0	0.000162	0
Lactococcus lactis subsp. cremoris strain 3107	Lactococcus	lactis	0.000023	0.000591	0.000068	0.000187	0	0.000267	0.000750	0.005185	0.000874	0	0.000086	0.000075	0.000007	0.000038	0	0.000158	0.000470	0.009667	0.000113	0.000991	0.000222
Lactococcus lactis subsp. cremoris UC509.9	Lactococcus	lactis	0.000023	0.000459	0.000069	0.000032	0	0.000133	0.000387	0.003464	0.000304	0	0	0.000079	0.000006	0.000039	0	0.000101	0.000520	0.005960	0.000065	0.0008	0.000115
Lactococcus lactis subsp. cremoris KW2	Lactococcus	lactis	0.000004	0.000134	0	0.000143	0	0.000048	0.000340	0.001827	0.000503	0	0.000047	0.000011	0.000002	0	0	0.000060	0	0.003089	0.000048	0.000295	0.000096
Lactococcus lactis subsp. lactis strain S0	Lactococcus	lactis	0.000005	0.000484	0.000201	0.000024	0	0.000524	0.000662	0.002154	0.000270	0.000069	0.000401	0.000139	0.000005	0.000049	0	0.000021	0.000741	0.007831	0.000046	0.000523	0.000026
Lactococcus lactis subsp. cremoris SK11	Lactococcus	lactis	0.000004	0.000290	0	0.000084	0	0.000090	0.000190	0.002171	0.000040	0	0.000074	0.000014	0.000001	0.000032	0	0.000047	0.000241	0.003047	0.000044	0.000378	0.000090
Lactococcus lactis subsp. lactis CV56	Lactococcus	lactis	0.000022	0.000089	0	0	0	0.000415	0.000327	0.001278	0.000088	0.000071	0.000170	0.000100	0.000004	0.000039	0.000013	0.000012	0.000249	0.004021	0.000042	0.000245	0.000026
Lactococcus lactis subsp. lactis KLDS 4.0325	Lactococcus	lactis	0	0.000080	0.000187	0	0	0.000499	0.000143	0.001845	0.000113	0.000064	0.000441	0.000049	0.000006	0.000007	0	0.000022	0.000667	0.006931	0.000039	0.000249	0.000069
Lactococcus lactis subsp. cremoris A76	Lactococcus	lactis	0.000006	0.000241	0.000067	0	0	0.000027	0.000037	0.001233	0.000520	0	0.000049	0.000040	0.000004	0	0	0.000065	0.000167	0.003931	0.000035	0.000432	0.000030
Lactococcus lactis subsp. cremoris strain JM4	Lactococcus	lactis	0	0.000174	0	0	0	0.000060	0	0.001064	0.000453	0	0	0.000023	0.000002	0.000009	0	0.000033	0.000047	0.002683	0.000033	0.000396	0.000020
Lactococcus lactis subsp. lactis strain A12	Lactococcus	lactis	0.000004	0.000517	0.000180	0	0	0.000249	0.000219	0.000742	0.000048	0	0.000113	0.000107	0.000002	0.000032	0	0.000009	0.000238	0.002531	0.000026	0.000072	0
Lactococcus lactis subsp. cremoris NZ9000	Lactococcus	lactis	0.000009	0	0	0.000025	0	0.000022	0.000242	0.001285	0.000050	0	0	0.000014	0.000001	0.000005	0	0.000031	0	0.001602	0.000026	0.000164	0.000077
Lactococcus lactis subsp. lactis Il1403	Lactococcus	lactis	0	0	0	0	0	0.000363	0.000055	0.000857	0.000136	0	0.000258	0.000031	0.000006	0.000029	0	0.000024	0.000535	0.004634	0.000022	0.000091	0.000043
Lactococcus lactis subsp. cremoris strain JM2	Lactococcus	lactis	0	0.000253	0.000067	0	0	0	0.000037	0.001018	0	0	0.000082	0.000014	0.000002	0.000005	0	0.000031	0.000100	0.001659	0.000022	0.000115	0.000110
Lactococcus lactis subsp. cremoris MG1363	Lactococcus	lactis	0	0.000051	0.000121	0.000084	0	0.000030	0.000467	0.000950	0.000321	0.000158	0	0.000022	0.000001	0	0	0.000025	0.000097	0.001460	0.000022	0.000224	0.000012
Lactococcus lactis strain AI06	Lactococcus	lactis	0.000022	0.000079	0.000140	0	0	0.000350	0.000299	0.001134	0.000028	0	0.000141	0.000081	0.000007	0.000018	0.000016	0.000023	0.000307	0.004255	0.000022	0.000306	0.000083
Lactococcus lactis subsp. lactis strain UC063	Lactococcus	lactis	0	0	0	0	0	0.000058	0	0.000704	0	0	0.000118	0.000050	0.000001	0.000005	0	0.000008	0.000064	0.001428	0.000020	0.000057	0.000033
Lactococcus lactis subsp. lactis strain G50	Lactococcus	lactis	0.000004	0	0	0	0	0.000137	0	0.000735	0.000072	0	0.000064	0	0.000004	0.000014	0	0.000006	0.000416	0.002303	0.000017	0.000186	0.000053
Lactococcus lactis subsp. lactis IO-1	Lactococcus	lactis	0.000005	0	0.000138	0	0	0.000165	0.000559	0.000736	0	0	0.000029	0.000052	0.000002	0.000035	0	0.000007	0.000267	0.002475	0.000017	0.000222	0.000019
Lactococcus lactis subsp. cremoris strain JM1	Lactococcus	lactis	0	0	0	0.000036	0	0.000077	0.000347	0.001404	0.000244	0	0.000048	0.000049	0.000002	0.000013	0	0.000032	0	0.001785	0.000015	0.000211	0.000059
Lactococcus lactis subsp. cremoris strain JM3	Lactococcus	lactis	0	0.000038	0	0.000083	0	0.000049	0.000094	0.001343	0.000039	0	0.000017	0.000022	0.000001	0	0	0.000027	0.000214	0.002231	0.000013	0.000209	0.000068
Lactococcus lactis subsp. cremoris strain 158	Lactococcus	lactis	0.000023	0	0	0.000029	0	0	0	0.000427	0.000125	0	0	0.000010	0.000001	0	0	0.000032	0.000076	0.001161	0.000012	0.000131	0.000019
Lactococcus lactis subsp. lactis strain 275	Lactococcus	lactis	0	0	0	0	0	0.000200	0.000108	0.000055	0.000082	0.000065	0.000124	0.000013	0.000000	0.000022	0	0.000008	0.000046	0.001645	0.000011	0.000029	0
Lactococcus lactis subsp. lactis NCDO 2118	Lactococcus	lactis	0.000012	0.000195	0	0	0	0.000218	0.000065	0.000902	0.000075	0	0.000103	0.000095	0.000002	0.000023	0.000012	0.000010	0.000161	0.002206	0.000011	0.000144	0.000042
Lactococcus lactis subsp. lactis strain UC77	Lactococcus	lactis	0.000004	0	0	0	0	0.000054	0	0.000633	0.000040	0	0.000039	0.000056	0.000004	0	0	0.000006	0.000296	0.001114	0.000010	0.000081	0.000027
Lactococcus lactis subsp. lactis KF147	Lactococcus	lactis	0	0.000280	0.000188	0	0	0.000179	0.000144	0.000924	0	0	0.000110	0.000071	0.000000	0.000004	0	0.000009	0.000372	0.002206	0.000010	0.000123	0.000033
Lactococcus lactis subsp. lactis strain UC06	Lactococcus	lactis	0	0.000217	0	0	0	0.000016	0.000240	0.000386	0	0	0.000046	0	0.000000	0	0.000012	0.000002	0.000071	0.001691	0.000009	0.00001	0
Lactococcus lactis subsp. lactis bv. diacetylactis strain FM03	Lactococcus	lactis	0.000008	0	0	0	0	0.000285	0	0.000336	0	0	0.000113	0	0.000001	0.000018	0	0.000012	0.000099	0.001536	0.000009	0.000085	0.000007
Lactococcus lactis subsp. lactis strain 14B4	Lactococcus	lactis	0	0.000070	0.000124	0	0	0.000186	0.000249	0.000528	0.000033	0.000062	0.000060	0.000030	0.000001	0.000004	0	0.000006	0.000106	0.001926	0.000007	0.000151	0.000043
Lactococcus lactis subsp. lactis strain G423	Lactococcus	lactis	0	0	0	0	0	0.000099	0	0.000532	0	0	0.000132	0.000008	0.000001	0	0.000013	0.000006	0	0.002225	0.000006	0.000111	0
Lactococcus lactis subsp. lactis strain UL8	Lactococcus	lactis	0.000010	0.000093	0	0	0	0.000131	0.000177	0.000504	0.000040	0	0.000051	0.000025	0.000002	0	0	0.000006	0.000320	0.001690	0.000005	0.000119	0
Lactococcus lactis subsp. lactis strain F44	Lactococcus	lactis	0.000009	0	0	0	0	0.000088	0.000093	0.000695	0.000039	0	0.000200	0.000054	0.000002	0.000014	0	0.000009	0.000146	0.001823	0.000005	0.000081	0
Lactococcus lactis subsp. lactis strain UC08	Lactococcus	lactis	0.000005	0.000332	0.000333	0	0	0.000018	0.000038	0.000413	0	0	0.000008	0.000012	0.000001	0	0	0.000002	0.000112	0.001026	0.000004	0	0
Lactococcus lactis subsp. lactis strain UC11	Lactococcus	lactis	0.000004	0	0	0	0	0.000017	0	0.000111	0	0	0.000067	0.000043	0.000001	0.000014	0	0.000003	0.000111	0.001087	0.000002	0.000106	0
Legionella steelei strain IMVS3376	Legionella	steelei	0.001388	0.000231	0	0	0	0.000035	0	0	0	0	0	0.000057	0.000000	0	0	0	0	0	0	0	0
Massilia timonae strain NEU	Massilia	timonae	0	0	0.000161	0.000041	0.000074	0.001723	0	0.000022	0.000063	0.000098	0.000039	0.000022	0.000005	0.000013	0.000014	0.000004	0.000085	0.000043	0.000010	0.000052	0.000053
Massilia timonae strain CCUG 43427	Massilia	timonae	0	0	0.000098	0.000012	0	0.002054	0.000023	0	0.000025	0	0.000007	0	0.000002	0.000005	0.000017	0.000002	0.000061	0.000038	0.000005	0.000029	0.000042
Methylobacterium sp. XJLM	Methylobacterium	sp.	0.015631	0	0	0.000039	0	0	0	0	0	0.000230	0	0	0.000008	0.000083	0	0.000008	0	0	0.000005	0	0
Methylorubrum populi BJ001	Methylorubrum	populi	0.001910	0	0.000034	0	0	0.000085	0	0.000019	0	0	0	0	0.000002	0	0	0.000002	0	0	0.000011	0	0.000010
Microbacterium ginsengisoli strain DSM 18659	Microbacterium	ginsengisoli	0.185463	0.000303	0	0.000017	0	0.000013	0.000433	0.000070	0	0.000057	0	0.000090	0.000041	0.000008	0	0.000013	0.000116	0	0.000165	0.000119	0.000023
Microbacterium hominis NBRC 15708	Microbacterium	hominis	0.001527	0	0.000127	0	0	0	0	0	0	0	0.000032	0.000014	0.000006	0.000023	0.000037	0.000005	0	0	0.000017	0.000011	0
Microbacterium sp. PAMC 28756 strain HSR44	Microbacterium	sp.	0.003146	0	0	0	0	0	0	0	0.000109	0	0	0.000076	0	0	0	0.000007	0	0	0.000006	0	0
Microbacterium sp. No. 7	Microbacterium	sp.	0.001369	0	0.000063	0	0	0.000005	0	0.000081	0	0	0.000053	0.000013	0.000002	0	0.000011	0.000002	0.000055	0	0.000002	0.000016	0
Micrococcus luteus strain SGAir0127	Micrococcus	luteus	0.000033	0.001578	0.000505	0.000839	0.000516	0.001154	0.002503	0.000082	0.001060	0.000895	0.000547	0.000697	0.000179	0.000313	0.000064	0.000126	0.001526	0.000526	0.000366	0.001864	0.000446
Micrococcus luteus NCTC 2665	Micrococcus	luteus	0.000036	0.001179	0.000695	0.000661	0.000569	0.001146	0.002819	0.000039	0.000925	0.001028	0.000369	0.000621	0.000166	0.000276	0.000097	0.000123	0.001642	0.000634	0.000340	0.001953	0.000545
Moraxella osloensis strain CCUG 350	Moraxella	osloensis	0.000039	0.000442	0.000254	0.000023	0	0.000847	0.000767	0.000201	0.001179	0.000373	0.000048	0.000277	0.000036	0.000141	0.000069	0.000076	0.000901	0.000555	0.000262	0.001687	0.000211
Mycoplasma felifaucium ATCC 43428	Mycoplasma	felifaucium	0	0	0	0	0.001154	0	0	0	0	0	0	0	0	0	0	0	0	0	0	0	0
Neisseria lactamica strain M17106	Neisseria	lactamica	0	0	0.001167	0	0	0	0	0	0	0	0	0	0	0	0	0	0	0	0.000010	0	0
Neisseria elongata strain M15910	Neisseria	elongata	0.000003	0.000209	0.001386	0	0	0.000016	0.000091	0	0.000051	0	0.000059	0.000007	0.000052	0	0	0	0	0	0.000004	0.000006	0
Neisseria elongata subsp. glycolytica strain NCTC11050	Neisseria	elongata	0.000006	0.000336	0.002135	0	0	0.000019	0.000102	0	0.000224	0	0.000087	0	0.000106	0	0	0	0	0	0.000002	0.000058	0
Neisseria elongata subsp. glycolytica ATCC 29315	Neisseria	elongata	0.000006	0.000334	0.002125	0	0	0.000018	0.000102	0	0.000223	0	0.000087	0	0.000105	0	0	0	0	0	0.000002	0.000057	0
Neisseria elongata strain M15911	Neisseria	elongata	0.000005	0.000457	0.001537	0	0	0	0	0	0.000155	0	0.000034	0	0.000063	0.000022	0	0	0	0	0.000002	0.000046	0
Neisseria sicca strain FDAARGOS_260	Neisseria	sicca	0.000044	0	0.001226	0	0	0	0	0	0	0	0	0	0.000010	0	0	0.000016	0	0	0	0	0
Novosphingobium capsulatum NBRC 12533	Novosphingobium	capsulatum	0.008951	0	0	0	0	0	0	0	0	0	0	0	0	0.000003	0	0.000000	0	0	0.000001	0	0
Paenibacillus herberti strain R33	Paenibacillus	herberti	0	0.000139	0.000072	0.000006	0.001430	0.000011	0.000010	0.000111	0.000011	0.000070	0.000008	0.000019	0.000000	0.000002	0.000031	0.000002	0.000819	0.000121	0.000004	0.000034	0.000050
Paraburkholderia aromaticivorans strain BN5	Paraburkholderia	aromaticivorans	0.000025	0.001591	0.001533	0.000630	0.001496	0.001657	0.000323	0.000866	0.001139	0.001400	0.000608	0.000922	0.000057	0.000501	0.000197	0.000134	0.001108	0.001554	0.000400	0.002152	0.000412
Peptoniphilus rhinitidis 1-13	Peptoniphilus	rhinitidis	0.000061	0.000342	0	0	0	0	0.001065	0.000074	0.000297	0	0	0.000073	0.000005	0.000036	0	0.000003	0	0.000230	0.000040	0.000287	0.000089
Peptoniphilus harei ACS-146-V-Sch2b	Peptoniphilus	harei	0	0.004675	0.000086	0	0	0	0	0	0.000039	0.000290	0	0	0	0	0	0.000010	0	0	0.000014	0.000299	0
Peptoniphilus coxii strain DNF00729	Peptoniphilus	coxii	0	0.002056	0	0	0	0	0	0	0	0	0	0	0.000001	0.000013	0	0.000000	0.000123	0	0	0.000016	0
Phyllobacterium zundukense strain Tri-48; RCAM 03910	Phyllobacterium	zundukense	0.002194	0	0	0	0	0	0	0	0	0	0	0	0	0	0	0	0	0	0	0	0
Candidatus Planktophila sulfonica	Planktophila	sulfonica	0	0.001103	0.000631	0.000172	0	0.000927	0.000217	0	0.000400	0.000485	0.000071	0.000484	0.000023	0.000196	0	0.000047	0.000103	0.000386	0.000137	0.000688	0.000010
Polynucleobacter duraquae strain MWH-MoK4	Polynucleobacter	duraquae	0	0.000856	0.000649	0.000210	0	0.001154	0.001318	0.001048	0.001571	0.001434	0.000547	0.000627	0.000023	0.000248	0.000229	0.000048	0.001076	0.001845	0.000297	0.001872	0.000265
Polynucleobacter necessarius	Polynucleobacter	necessarius	0.000005	0.001405	0.000188	0.000311	0	0.000704	0.000263	0.000711	0.000898	0.000589	0.000077	0.000327	0.000013	0.000164	0.000138	0.000038	0.000348	0.000813	0.000140	0.000837	0.000150
Prevotella copri DSM 18205	Prevotella	copri	0	0.000255	0.000352	0.000118	0.000392	0.003534	0.000236	0.000309	0.000138	0.000110	0.000160	0.000102	0.000003	0.000101	0.000067	0.000016	0.000198	0.000285	0.000082	0.000532	0.000043
Prevotella melaninogenica strain FDAARGOS_306	Prevotella	melaninogenica	0.000006	0.000264	0.000220	0.001126	0	0.000042	0	0.000025	0.000643	0	0	0.000109	0.000097	0.000011	0	0.000004	0.000188	0.000054	0.000028	0.000078	0
Prevotella melaninogenica ATCC 25845	Prevotella	melaninogenica	0.000006	0.000264	0.000220	0.001142	0	0.000042	0	0.000025	0.000643	0	0	0.000109	0.000097	0.000011	0	0.000004	0.000188	0.000054	0.000028	0.000078	0
Prevotella bivia DSM 20514	Prevotella	bivia	0	0.001155	0	0.000030	0	0.000048	0.000136	0	0.000130	0	0	0	0	0	0	0.000061	0	0	0.000011	0	0
Prevotella disiens JCM 6334 = ATCC 29426	Prevotella	disiens	0	0.001378	0.000101	0	0	0.000102	0.000804	0.000045	0.000105	0	0	0	0.000002	0	0	0.000005	0	0.000050	0.000002	0	0
Propionibacterium sp. oral taxon 193 strain F0672	Propionibacterium	sp.	0	0	0	0	0	0	0	0	0	0	0	0	0	0	0	0.001834	0	0	0.000457	0	0
Propionibacterium namnetense strain NTS 31307302	Propionibacterium	namnetense	0	0	0	0	0	0	0	0	0	0	0	0	0	0	0	0	0	0	0	0	0
Propionibacterium humerusii P08	Propionibacterium	humerusii	0	0	0	0	0	0	0	0	0	0	0	0	0	0	0	0	0	0	0	0	0
Pseudarcicella sp. HME7025	Pseudarcicella	sp.	0	0.000894	0.001225	0.000200	0	0.001482	0.000304	0.001036	0.001687	0.001556	0.000423	0.000807	0.000022	0.000344	0.000155	0.000099	0.000824	0.001124	0.000413	0.001902	0.000222
Pseudomonas pseudoalcaligenes CECT 5344	Pseudomonas	pseudoalcaligenes	0.000032	0	0	0	0	0	0.001037	0.000121	0	0.000276	0	0	0	0.000067	0	0.000007	0	0	0.000051	0	0
Pseudomonas pseudoalcaligenes	Pseudomonas	pseudoalcaligenes	0.000032	0	0	0	0	0	0.001041	0.000121	0	0.000277	0	0	0	0.000067	0	0.000007	0	0	0.000051	0	0
Pseudomonas syringae group genomosp. 3	Pseudomonas	syringae	0	0.001349	0	0	0	0	0	0	0	0	0	0	0	0	0	0	0	0	0	0	0
Pseudomonas lurida strain MYb11	Pseudomonas	lurida	0	0	0	0	0	0	0	0	0.000354	0.001044	0	0	0	0	0	0	0	0	0	0	0
Ralstonia pickettii 12J	Ralstonia	pickettii	0.003561	0	0	0.000073	0	0.000016	0.000067	0	0	0.000046	0.000149	0.000064	0.000045	0.000037	0.000011	0.000010	0	0.000127	0.000039	0	0
Ralstonia pickettii 12D	Ralstonia	pickettii	0.001833	0	0	0.000019	0.000135	0	0	0	0.000020	0	0.000087	0.000015	0.000024	0.000017	0.000007	0.000008	0	0	0.000034	0	0
Ralstonia insidiosa strain ATCC 49129	Ralstonia	insidiosa	0.014048	0	0	0	0	0	0	0	0	0	0.000007	0	0.000001	0.000001	0	0.000000	0	0	0.000002	0	0.000008
Ralstonia insidiosa strain FC1138	Ralstonia	insidiosa	0.010520	0	0	0	0	0	0	0	0	0	0.000003	0	0.000000	0	0	0	0	0	0.000001	0	0
Ralstonia mannitolilytica strain SN82F48	Ralstonia	mannitolilytica	0.001244	0	0	0.000020	0	0	0	0	0	0	0	0	0	0	0	0	0	0	0	0	0
Rhizobium sp. S41	Rhizobium	sp.	0.001916	0	0	0	0	0	0	0	0	0	0	0	0	0	0	0	0	0	0.000003	0	0
Rhizobium miluonense strain HAMBI 2971	Rhizobium	miluonense	0.001429	0	0	0	0	0	0	0	0	0	0	0	0	0	0	0	0	0	0.000001	0	0
Rhizobium tropici CIAT 899	Rhizobium	tropici	0.002090	0	0	0	0	0	0	0	0	0	0	0	0	0	0	0	0	0	0	0	0
Rhizobium sp. 11515TR	Rhizobium	sp.	0.004209	0	0	0	0	0	0	0	0	0	0	0	0	0	0	0	0	0	0	0	0
Rhodopseudomonas palustris strain BAL398	Rhodopseudomonas	palustris	0.001916	0.000011	0.000025	0.000002	0	0.000048	0.000036	0.000036	0.000015	0	0.000006	0.000020	0.000004	0.000016	0	0.000004	0	0.000023	0.000004	0.000051	0.000005
Rothia dentocariosa ATCC 17931	Rothia	dentocariosa	0.000382	0.001572	0.003145	0.000029	0	0.000343	0.002381	0.001305	0.001440	0.001179	0.000140	0.000182	0.000110	0.000063	0.000109	0.000039	0.000646	0.000421	0.000180	0.000486	0.001837
Rothia mucilaginosa strain NUM-Rm6536	Rothia	mucilaginosa	0.000080	0.001547	0.000646	0.000011	0	0.000381	0.000614	0.000115	0.002388	0.000813	0.000128	0.000211	0.000341	0.000043	0.000038	0.000076	0.000327	0.000457	0.000151	0.00061	0.000392
Rothia mucilaginosa DY-18	Rothia	mucilaginosa	0.000079	0.001388	0.000825	0	0	0.000380	0.000764	0.000234	0.002331	0.000673	0.000174	0.000216	0.000301	0.000054	0.000060	0.000096	0.000320	0.000721	0.000132	0.000665	0.000383
Rothia mucilaginosa strain FDAARGOS_369	Rothia	mucilaginosa	0.000072	0.001561	0.000698	0	0	0.000516	0.000746	0.000222	0.002478	0.000866	0.000126	0.000220	0.000287	0.000058	0.000053	0.000086	0.000502	0.000670	0.000122	0.000602	0.000307
Salimicrobium jeotgali strain MJ3	Salimicrobium	jeotgali	0	0	0	0	0.001818	0	0	0	0	0	0	0	0	0	0	0	0	0.000069	0	0	0
Sphingobium xenophagum NBRC 107872	Sphingobium	xenophagum	0	0.001168	0.000266	0.000132	0	0.000887	0.000141	0.000113	0.000952	0.000660	0.000264	0.000293	0.000065	0.000235	0.000210	0.000083	0.000256	0.000169	0.000202	0.000485	0.000108
Sphingobium amiense NBRC 102518	Sphingobium	amiense	0.005543	0	0	0.000039	0	0	0	0.000008	0	0	0	0.000057	0.000002	0	0.000011	0.000005	0.000086	0	0.000003	0	0
Staphylococcus epidermidis	Staphylococcus	epidermidis	0.000234	0.000067	0.058648	0.000021	0.002991	0.000465	0.001636	0.000907	0.011959	0.000584	0.000245	0.000166	0.000976	0.000137	0.000017	0.000928	0.000664	0.000677	0.003899	0.006357	0.004669
Staphylococcus epidermidis strain 1457	Staphylococcus	epidermidis	0.000975	0.002115	0.018880	0.000434	0.008299	0.002121	0.007597	0.005480	0.008255	0.005251	0.000956	0.001267	0.000314	0.000743	0.000144	0.000343	0.004925	0.004952	0.001166	0.00464	0.003399
Staphylococcus epidermidis ATCC 12228	Staphylococcus	epidermidis	0.000518	0.001193	0.008823	0.000148	0.002316	0.001150	0.003219	0.002697	0.003980	0.002937	0.000507	0.000617	0.000178	0.000423	0.000034	0.000185	0.002997	0.002497	0.000646	0.002338	0.001769
Staphylococcus epidermidis PM221	Staphylococcus	epidermidis	0.000608	0.001301	0.010762	0.000157	0.004487	0.001076	0.004719	0.003514	0.005026	0.002795	0.000473	0.000718	0.000161	0.000388	0.000099	0.000217	0.002834	0.002191	0.000629	0.002484	0.001605
Staphylococcus epidermidis strain SEI	Staphylococcus	epidermidis	0.000382	0.001235	0.010050	0.000264	0.003152	0.001162	0.003282	0.002301	0.004136	0.002309	0.000441	0.000579	0.000156	0.000337	0.000056	0.000142	0.002071	0.002654	0.000611	0.002325	0.002132
Staphylococcus epidermidis RP62A	Staphylococcus	epidermidis	0.000489	0.001429	0.011631	0.000258	0.006487	0.001150	0.004895	0.003158	0.004669	0.002409	0.000457	0.000693	0.000155	0.000319	0.000144	0.000168	0.001982	0.002366	0.000572	0.002503	0.001785
Staphylococcus epidermidis strain ATCC 12228	Staphylococcus	epidermidis	0.000128	0.001282	0.012067	0.000097	0.000627	0.000949	0.003137	0.001169	0.002280	0.003137	0.000173	0.000327	0.000066	0.000230	0.000043	0.000097	0.000898	0.000488	0.000300	0.001188	0.000931
Staphylococcus epidermidis strain FDAARGOS_153	Staphylococcus	epidermidis	0.000201	0.000528	0.002989	0.000077	0.001475	0.000347	0.001201	0.001149	0.001138	0.000803	0.000102	0.000162	0.000054	0.000194	0.000072	0.000063	0.001456	0.000862	0.000265	0.000924	0.000659
Staphylococcus epidermidis strain FDAARGOS_161	Staphylococcus	epidermidis	0.000102	0.000340	0.002118	0.000148	0	0.000251	0.001134	0.000855	0.001639	0.000631	0.000180	0.000229	0.000060	0.000112	0.000012	0.000061	0.000941	0.001226	0.000240	0.000666	0.000601
Staphylococcus epidermidis strain DAR1907	Staphylococcus	epidermidis	0.000230	0.000416	0.002278	0.000011	0.002401	0.000208	0.000596	0.001027	0.001864	0.000265	0.000147	0.000275	0.000056	0.000135	0.000026	0.000059	0.000707	0.001080	0.000199	0.000971	0.000438
Staphylococcus epidermidis strain CSF41498	Staphylococcus	epidermidis	0.000204	0.000324	0.002957	0.000105	0.001247	0.000364	0.001327	0.001145	0.001353	0.000940	0.000152	0.000247	0.000066	0.000107	0.000028	0.000060	0.001085	0.000845	0.000195	0.000679	0.000731
Staphylococcus hominis subsp. hominis C80	Staphylococcus	hominis	0.000139	0.001038	0.000893	0.000018	0.002690	0.000214	0.000662	0.000419	0.001059	0.001700	0.000094	0.000450	0.000028	0.000205	0.000313	0.000096	0.000886	0.001258	0.000146	0.001641	0.000314
Staphylococcus hominis subsp. hominis strain K1	Staphylococcus	hominis	0.000162	0.001234	0.000902	0.000017	0.002523	0.000198	0.000792	0.000367	0.001056	0.001676	0.000110	0.000474	0.000032	0.000216	0.000319	0.000095	0.000871	0.001400	0.000133	0.001355	0.000396
Staphylococcus capitis subsp. capitis strain AYP1020	Staphylococcus	capitis	0.000012	0.000381	0.000515	0.000056	0	0.000290	0.000353	0.000352	0.001212	0.000157	0.000187	0.000079	0.000014	0.000070	0	0.000052	0.001240	0.000817	0.000133	0.000813	0.000199
Staphylococcus haemolyticus strain S167	Staphylococcus	haemolyticus	0	0.000334	0	0	0.000669	0.000082	0.000303	0.000150	0.001409	0	0.000067	0.000031	0.000006	0.000062	0.000120	0.000019	0.000152	0.000140	0.000115	0.000333	0.000110
Staphylococcus haemolyticus JCSC1435	Staphylococcus	haemolyticus	0	0.000237	0	0	0.000451	0.000056	0.000196	0.000147	0.001192	0	0.000089	0.000047	0.000005	0.000078	0.000152	0.000017	0.000149	0.000137	0.000109	0.000351	0.000108
Staphylococcus warneri SG1	Staphylococcus	warneri	0	0	0.000977	0	0	0.000391	0.000917	0.000492	0.000373	0.006182	0	0	0.000032	0.000063	0.000198	0.000012	0.000461	0.002701	0.000067	0.000408	0.001890
Staphylococcus warneri strain 22.1	Staphylococcus	warneri	0	0	0	0	0	0.000074	0.000944	0	0.000384	0.006745	0	0	0.000022	0.000065	0.000072	0.000006	0.000474	0.001388	0.000066	0.000433	0.000966
Staphylococcus haemolyticus strain 83131A	Staphylococcus	haemolyticus	0	0.000161	0	0	0.000218	0.000018	0	0.000117	0.001045	0	0	0.000020	0.000002	0.000032	0.000007	0.000007	0.000069	0	0.000047	0.00005	0
Staphylococcus succinus strain 14BME20	Staphylococcus	succinus	0	0.000429	0	0.000313	0	0	0.000277	0.001511	0	0.000113	0	0	0.000002	0	0	0.000001	0.030956	0	0.000042	0.00011	0
Staphylococcus equorum strain KS1039	Staphylococcus	equorum	0	0	0	0	0	0	0	0	0	0	0	0.000157	0	0	0	0	0.001875	0	0.000005	0	0
Staphylococcus equorum strain KM1031	Staphylococcus	equorum	0	0.001690	0	0	0	0	0	0	0	0	0	0.000093	0.000036	0	0	0	0.001108	0	0	0	0
Staphylococcus equorum strain C2014	Staphylococcus	equorum	0	0	0	0	0	0	0.000366	0.000119	0	0	0	0.000095	0	0	0	0.000027	0.004458	0	0	0	0
Streptobacillus notomytis strain KWG2	Streptobacillus	notomytis	0	0.003619	0.001397	0.000325	0	0.003081	0.001431	0.001576	0.003117	0	0	0	0.000117	0	0	0.000029	0.001511	0.002924	0.000005	0.006069	0.000704
Streptococcus thermophilus ASCC 1275	Streptococcus	thermophilus	0.000017	0.001527	0.000584	0.000056	0.004158	0.000655	0.006054	0.000544	0.002923	0	0.000724	0.000781	0.000078	0.000196	0.000080	0.000169	0.004723	0.002235	0.000687	0.002538	0.000170
Streptococcus thermophilus strain N4L	Streptococcus	thermophilus	0.000022	0.000748	0	0.000056	0.005608	0.000566	0.004137	0.000329	0.002753	0	0.000512	0.000562	0.000054	0.000122	0	0.000100	0.003072	0.001314	0.000503	0.001633	0.000148
Streptococcus mitis strain KCOM 1350 (= ChDC B183)	Streptococcus	mitis	0.000070	0.001550	0.000601	0.000195	0	0.000242	0.001365	0	0.002093	0.001606	0	0.000224	0.000271	0.000032	0	0.000139	0	0.000438	0.000283	0.001048	0.000398
Streptococcus thermophilus strain NCTC12958	Streptococcus	thermophilus	0.000006	0.000759	0.000285	0	0.000845	0.000203	0.002586	0.000198	0.000683	0	0.000160	0.000261	0.000021	0.000092	0.000039	0.000087	0.001951	0.000924	0.000271	0.000986	0.000078
Streptococcus thermophilus strain S9	Streptococcus	thermophilus	0.000017	0	0	0	0.003687	0.000245	0.001805	0.000140	0.000696	0	0.000155	0.000094	0.000015	0.000057	0	0.000030	0.001317	0.000521	0.000229	0.000779	0.000036
Streptococcus thermophilus strain MN-BM-A02	Streptococcus	thermophilus	0	0.000207	0.000270	0.000055	0.000417	0.000329	0.001935	0.000048	0.000779	0	0.000278	0.000209	0.000029	0.000040	0.000080	0.000042	0.001413	0.000703	0.000223	0.000554	0.000084
Streptococcus thermophilus strain CS8	Streptococcus	thermophilus	0	0	0.000303	0	0.001716	0.000174	0.000984	0.000047	0.000455	0	0.000150	0.000071	0.000015	0.000112	0	0.000039	0.000697	0.000540	0.000215	0.000749	0.000019
Streptococcus thermophilus strain MN-BM-A01	Streptococcus	thermophilus	0	0.000305	0	0	0	0.000173	0.001358	0.000114	0.001100	0	0.000129	0.000309	0.000022	0.000089	0	0.000053	0.000703	0.000909	0.000186	0.000685	0.000019
Streptococcus thermophilus strain KLDS SM	Streptococcus	thermophilus	0	0.000683	0	0	0.000416	0.000106	0.001566	0.000048	0.001501	0	0.000080	0.000148	0.000022	0.000028	0.000040	0.000049	0.001206	0.000228	0.000182	0.00062	0.000084
Streptococcus thermophilus MN-ZLW-002	Streptococcus	thermophilus	0.000010	0.000760	0.000305	0.000030	0.000406	0.000172	0.000605	0.000132	0.001320	0	0.000129	0.000081	0.000014	0.000072	0	0.000030	0.000676	0.000502	0.000163	0.000431	0
Streptococcus thermophilus strain SMQ-301	Streptococcus	thermophilus	0.000008	0.000984	0.000308	0	0.002567	0.000103	0.002390	0.000304	0.001104	0	0.000213	0.000238	0.000010	0.000028	0	0.000067	0.001203	0.000203	0.000156	0.000947	0.000023
Streptococcus thermophilus strain DGCC 7710	Streptococcus	thermophilus	0	0.000525	0.000313	0	0	0.000073	0.000545	0.000049	0.001021	0	0.000035	0.000293	0.000012	0	0.000080	0.000031	0.000598	0.000249	0.000155	0.000576	0.000084
Streptococcus thermophilus ND03	Streptococcus	thermophilus	0	0	0	0	0.001732	0.000210	0.001482	0	0.000553	0	0.000059	0.000161	0.000013	0.000013	0	0.000034	0.000986	0.000046	0.000148	0.000668	0.000020
Streptococcus thermophilus strain KLDS 3.1003	Streptococcus	thermophilus	0.000018	0.000297	0	0	0.001845	0.000270	0.000995	0.000088	0.000690	0	0.000341	0.000220	0.000015	0	0.000018	0.000036	0.001052	0.000674	0.000142	0.000407	0.000060
Streptococcus thermophilus strain ST3	Streptococcus	thermophilus	0.000008	0.000313	0	0	0	0.000113	0.000363	0.000048	0.000463	0	0.000219	0.000056	0.000008	0.000033	0	0.000017	0.001196	0.000338	0.000140	0.000672	0.000053
Streptococcus thermophilus LMG 18311	Streptococcus	thermophilus	0.000012	0	0	0	0.002548	0.000054	0.001513	0.000316	0.000238	0	0.000104	0.000022	0.000008	0.000030	0	0.000025	0.000717	0.000453	0.000140	0.000332	0.000023
Streptococcus thermophilus strain ACA-DC 2	Streptococcus	thermophilus	0.000013	0.000262	0.000359	0	0.002280	0.000201	0.001978	0	0.000350	0	0.000054	0.000026	0.000009	0.000028	0.000020	0.000023	0.000276	0.000475	0.000136	0.000294	0.000015
Streptococcus thermophilus strain EPS	Streptococcus	thermophilus	0	0	0	0.000029	0.003588	0.000110	0.002391	0.000177	0.000287	0	0	0.000107	0.000014	0.000098	0	0.000027	0.000975	0.000470	0.000135	0.0003	0.000021
Streptococcus thermophilus strain APC151	Streptococcus	thermophilus	0.000010	0.000513	0	0.000030	0.001783	0.000174	0.002353	0.000271	0.000627	0	0.000096	0.000209	0.000014	0.000039	0	0.000034	0.001082	0.000688	0.000128	0.000382	0
Streptococcus mitis strain SVGS_061	Streptococcus	mitis	0.000082	0	0.000630	0.000038	0	0.000157	0.002400	0.000124	0.000570	0.000184	0	0.000097	0.000064	0.000014	0	0.000072	0.000187	0.000113	0.000121	0.000097	0.000491
Streptococcus sanguinis SK36	Streptococcus	sanguinis	0.000041	0.004164	0.003444	0.000365	0	0.000192	0.001047	0.000200	0.000996	0.000648	0.000040	0.000014	0.000087	0.000014	0	0.000030	0.000827	0.000370	0.000120	0.000339	0.000906
Streptococcus thermophilus strain ND07	Streptococcus	thermophilus	0	0	0.000268	0.000025	0	0.000147	0.001616	0.000076	0.000301	0	0.000195	0.000173	0.000011	0.000034	0.000040	0.000041	0.000739	0.000460	0.000118	0.000722	0.000045
Streptococcus thermophilus LMD-9	Streptococcus	thermophilus	0.000008	0	0	0.000024	0.000755	0.000235	0.001658	0	0.000776	0	0.000250	0.000255	0.000010	0.000030	0.000025	0.000047	0.001240	0.000546	0.000118	0.000586	0.000021
Streptococcus thermophilus CNRZ1066	Streptococcus	thermophilus	0.000007	0	0.000261	0	0	0.000122	0.001710	0	0.000755	0	0.000054	0.000088	0.000015	0.000067	0	0.000032	0.000764	0.000700	0.000118	0.000534	0
Streptococcus oralis strain S.MIT/ORALIS-351	Streptococcus	oralis	0.000023	0.005587	0.004915	0.000328	0	0.000180	0.000832	0.000238	0.001105	0.000240	0.000133	0.000129	0.000170	0.000057	0	0.000019	0.000192	0.000259	0.000118	0.000017	0.000214
Streptococcus thermophilus JIM 8232	Streptococcus	thermophilus	0	0.000754	0	0	0.001779	0.000138	0.000457	0.000122	0	0	0.000117	0.000185	0.000016	0	0.000040	0.000026	0.000864	0.000224	0.000112	0.000568	0.000116
Streptococcus oralis Uo5	Streptococcus	oralis	0.000010	0.006357	0.003718	0.000437	0	0.000090	0.001677	0.000144	0.000609	0.000189	0.000128	0.000146	0.000166	0.000010	0.000035	0.000049	0.000458	0.000474	0.000106	0.000421	0.000293
Streptococcus sp. ChDC B345	Streptococcus	sp.	0	0.000178	0.002869	0	0	0.000178	0.000927	0	0.001263	0.000585	0	0.000054	0.000034	0.000053	0	0.000032	0	0	0.000103	0.000506	0.000794
Streptococcus oralis strain FDAARGOS_367	Streptococcus	oralis	0.000021	0.006811	0.002947	0.000450	0	0.000083	0.001312	0.000106	0.001131	0	0.000065	0.000207	0.000118	0.000053	0	0.000044	0.000627	0.000280	0.000099	0.000085	0.000195
Streptococcus mitis B6	Streptococcus	mitis	0.000038	0.000209	0.000714	0	0.001251	0.000047	0.001587	0.000209	0.001269	0.000567	0	0.000035	0.000075	0.000145	0	0.000071	0.000203	0.000533	0.000099	0.000371	0.000053
Streptococcus thermophilus strain GABA	Streptococcus	thermophilus	0	0.000426	0	0	0	0.000256	0.001365	0.000300	0.000626	0	0.000119	0.000221	0.000011	0.000021	0	0.000047	0.000951	0.000356	0.000093	0.000465	0.000021
Streptococcus oralis subsp. tigurinus strain osk_001	Streptococcus	oralis	0.000012	0.002272	0.002947	0.000475	0	0.000036	0.000397	0.000103	0.000119	0.000703	0.000168	0.000086	0.000140	0	0	0.000010	0.000421	0.000111	0.000073	0.000073	0.000148
Streptococcus sp. oral taxon 431 strain F0610 (5-114)	Streptococcus	sp.	0	0.000548	0.000147	0.000145	0.001009	0.000059	0.000225	0.000265	0.000417	0.000191	0	0.000080	0.000014	0.000047	0	0.000021	0.001583	0.000165	0.000065	0.000021	0.000097
Streptococcus sanguinis strain NCTC7863	Streptococcus	sanguinis	0.000026	0.001625	0.001661	0.000110	0	0.000136	0.000603	0	0.000277	0.000504	0	0.000009	0.000032	0	0	0.000020	0.000350	0.000177	0.000059	0.000215	0.000552
Streptococcus sanguinis strain NCTC11086	Streptococcus	sanguinis	0.000009	0.001751	0.001585	0.000090	0	0	0	0.000213	0.000524	0.000147	0.000048	0.000015	0.000040	0	0	0.000012	0.000629	0.000227	0.000056	0.000027	0.000358
Streptococcus pseudopneumoniae IS7493	Streptococcus	pseudopneumoniae	0.000032	0.000224	0	0	0	0	0.001114	0	0.000516	0	0	0	0.000041	0	0	0.000032	0	0	0.000056	0	0.000122
Streptococcus sanguinis strain NCTC11085	Streptococcus	sanguinis	0.000014	0.002198	0.001425	0.000229	0	0.000155	0.000474	0.000062	0.000265	0.000044	0.000022	0.000043	0.000031	0.000017	0	0.000012	0.000303	0.000038	0.000035	0.000198	0.000213
Streptococcus cristatus ATCC 51100	Streptococcus	cristatus	0	0.000283	0	0	0	0.000063	0.000282	0	0	0	0	0	0.000129	0	0	0.000001	0	0.001067	0.000032	0	0.000088
Streptococcus pneumoniae strain SP49	Streptococcus	pneumoniae	0	0	0.000479	0	0	0	0	0.000456	0.000842	0	0	0	0.000007	0	0	0.000004	0.001263	0	0.000011	0.000188	0
Streptococcus pneumoniae R6	Streptococcus	pneumoniae	0	0	0	0	0	0	0	0	0	0	0	0	0	0	0	0	0.001087	0	0.000011	0	0
Streptococcus salivarius CCHSS3	Streptococcus	salivarius	0	0	0	0	0	0	0.000169	0	0	0.001105	0.000347	0	0.000012	0	0	0	0	0	0.000009	0.000253	0
Streptococcus sp. I-P16	Streptococcus	sp.	0	0	0	0	0	0	0.001177	0	0	0	0	0	0.000023	0	0	0.000010	0	0	0	0	0
Streptococcus equinus strain FDAARGOS_251	Streptococcus	equinus	0	0	0.001104	0	0	0	0	0	0	0	0	0	0.000017	0	0	0	0	0	0	0	0
Tardiphaga robiniae strain Vaf-07	Tardiphaga	robiniae	0.001529	0.000025	0	0	0	0.000045	0.000097	0.000045	0.000024	0	0	0.000003	0.000004	0	0	0.000001	0	0.000143	0	0.000107	0.000022
Thauera aminoaromatica S2	Thauera	aminoaromatica	0	0	0	0	0	0	0	0.000273	0.000532	0	0.000104	0	0.000003	0.000016	0	0.000014	0.001006	0	0.000078	0	0
Thauera sp. MZ1T	Thauera	sp.	0.004572	0	0	0	0	0	0	0	0	0	0	0	0	0	0	0	0	0	0	0	0
Variovorax sp. PMC12	Variovorax	sp.	0.041866	0	0	0.000285	0	0.000141	0.000028	0.000031	0	0.000023	0.000446	0.000567	0.000294	0.000229	0.000200	0.000090	0	0	0.000292	0.000007	0
Variovorax paradoxus 110B	Variovorax	paradoxus	0.002870	0.000041	0.000013	0.000027	0	0.000016	0	0.000037	0.000018	0.000020	0.000126	0.000026	0.000023	0.000028	0	0.000007	0	0	0.000019	0.000036	0.000019
Variovorax paradoxus S110	Variovorax	paradoxus	0.001054	0.000028	0	0.000004	0	0	0	0	0	0	0	0	0.000008	0.000007	0	0.000001	0.000066	0	0.000005	0	0
Variovorax paradoxus EPS	Variovorax	paradoxus	0.001337	0.000055	0	0.000008	0	0.000011	0	0	0	0	0	0.000005	0.000007	0.000011	0	0.000004	0	0	0.000004	0.000052	0
Variovorax paradoxus B4	Variovorax	paradoxus	0.001087	0	0	0	0	0.000005	0	0	0	0	0	0.000006	0.000005	0	0.000003	0.000001	0.000033	0	0.000003	0.000012	0
Variovorax boronicumulans strain J1	Variovorax	boronicumulans	0.001194	0	0	0.000024	0	0	0	0	0	0	0.000011	0.000029	0.000003	0.000008	0	0.000001	0	0	0.000001	0.000011	0
Veillonella parvula strain UTDB1-3	Veillonella	parvula	0	0.000722	0.001180	0.000205	0	0.000147	0.000131	0	0.000800	0	0.000114	0.000121	0.000066	0.000059	0.000022	0.000040	0.000632	0.000377	0.000096	0.000278	0.000021
Veillonella parvula strain NCTC11810	Veillonella	parvula	0	0.000878	0.001033	0.000161	0	0.000125	0	0	0.000907	0	0.000079	0.000132	0.000067	0.000055	0.000036	0.000035	0.000517	0.000340	0.000068	0.000316	0
Veillonella parvula DSM 2008	Veillonella	parvula	0	0.000878	0.001033	0.000161	0	0.000125	0	0	0.000966	0	0.000079	0.000128	0.000066	0.000055	0.000036	0.000036	0.000517	0.000340	0.000068	0.000316	0
Xanthobacter autotrophicus Py2	Xanthobacter	autotrophicus	0.001062	0	0	0	0	0	0	0	0	0	0	0	0	0	0	0	0	0	0	0	0

## Sheet: SRR5088469_gottcha2.full
LEVEL	NAME	TAXID	READ_COUNT	TOTAL_BP_MAPPED	TOTAL_BP_MISMATCH	LINEAR_LEN	LINEAR_DOC	ROLLUP_DOC	REL_ABUNDANCE	LINEAR_COV	LINEAR_COV_MAPPED_SIG	BEST_LINEAR_COV	MAPPED_SIG_LENGTH	TOL_SIG_LENGTH	ABUNDANCE	ZSCORE
superkingdom	Bacteria	2	161908	11455571	185173	6413099	1.786277	7.365011	0.977486	0.087997	0.559341	0.629666	11465450	72878938	7.365011	0.766905
superkingdom	Viruses	10239	18	1499	34	511	2.933464	0.169635	0.022514	0.027775	0.520367	0.083359	982	18398	0.169635	3.316077
phylum	Proteobacteria	1224	107558	7671238	156251	4068227	1.885646	4.412163	0.585583	0.084584	0.558058	0.303987	7289973	48096765	4.412163	1.513146
phylum	Actinobacteria	201174	54350	3784333	28922	2344872	1.613876	2.952848	0.391903	0.094619	0.561582	0.629666	4175477	24782173	2.952848	0.766905
phylum	Parvoviridae - no_o_rank - no_c_rank - no_p_rank	0	3	297	1	275	1.080000	0.090027	0.011948	0.083359	0.383008	0.083359	718	3299	0.090027	3.316077
phylum	Caudovirales - no_c_rank - no_p_rank	0	15	1202	33	236	5.093220	0.079608	0.010566	0.015630	0.893939	0.015630	264	15099	0.079608	7.935919
class	Betaproteobacteria	28216	85014	6034169	115541	3568958	1.690737	3.810271	0.505700	0.119318	0.577200	0.303987	6183223	29911390	3.810271	1.513146
class	Actinobacteria	1760	54350	3784333	28922	2344872	1.613876	2.952848	0.391903	0.094619	0.561582	0.629666	4175477	24782173	2.952848	0.766905
class	Alphaproteobacteria	28211	22136	1608497	40584	471146	3.414010	0.589485	0.078237	0.029665	0.449599	0.063672	1047924	15882459	0.589485	3.834781
class	Parvoviridae - no_o_rank - no_c_rank	0	3	297	1	275	1.080000	0.090027	0.011948	0.083359	0.383008	0.083359	718	3299	0.090027	3.316077
class	Caudovirales - no_c_rank	0	15	1202	33	236	5.093220	0.079608	0.010566	0.015630	0.893939	0.015630	264	15099	0.079608	7.935919
class	Gammaproteobacteria	1236	408	28572	126	28123	1.015966	0.012407	0.001647	0.012212	0.478071	0.012212	58826	2302916	0.012407	8.993736
order	Burkholderiales	80840	84830	6019928	115062	3562886	1.689621	3.775823	0.501128	0.120784	0.577095	0.303987	6173829	29497983	3.775823	1.513146
order	Micrococcales	85006	31598	2095499	18489	795651	2.633691	1.658346	0.220096	0.629666	0.901000	0.629666	883075	1263608	1.658346	0.766905
order	Propionibacteriales	85009	22752	1688834	10433	1549221	1.090118	1.294502	0.171807	0.065872	0.470544	0.156766	3292402	23518565	1.294502	2.319251
order	Rhizobiales	356	22136	1608497	40584	471146	3.414010	0.589485	0.078237	0.029665	0.449599	0.063672	1047924	15882459	0.589485	3.834781
order	Parvoviridae - no_o_rank	0	3	297	1	275	1.080000	0.090027	0.011948	0.083359	0.383008	0.083359	718	3299	0.090027	3.316077
order	Caudovirales	28883	15	1202	33	236	5.093220	0.079608	0.010566	0.015630	0.893939	0.015630	264	15099	0.079608	7.935919
order	Rhodocyclales	206389	184	14241	479	6072	2.345356	0.034448	0.004572	0.014688	0.646370	0.014688	9394	413407	0.034448	8.190492
order	Legionellales	118969	408	28572	126	28123	1.015966	0.012407	0.001647	0.012212	0.478071	0.012212	58826	2302916	0.012407	8.993736
family	Burkholderiaceae	119060	72289	5269056	94310	3231623	1.630467	3.434722	0.455857	0.131284	0.571714	0.303987	5652518	24615488	3.434722	1.513146
family	Microbacteriaceae	85023	31598	2095499	18489	795651	2.633691	1.658346	0.220096	0.629666	0.901000	0.629666	883075	1263608	1.658346	0.766905
family	Propionibacteriaceae	31957	22752	1688834	10433	1549221	1.090118	1.294502	0.171807	0.065872	0.470544	0.156766	3292402	23518565	1.294502	2.319251
family	Comamonadaceae	80864	12541	750872	20752	331263	2.266694	0.341101	0.045271	0.067847	0.635442	0.137685	521311	4882495	0.341101	2.502586
family	Hyphomicrobiaceae	45401	12657	875221	34234	204454	4.280772	0.255844	0.033956	0.059766	0.334053	0.059766	612041	3420919	0.255844	3.966355
family	Bradyrhizobiaceae	41294	7322	593242	2754	195794	3.029929	0.184158	0.024441	0.021473	0.670344	0.035860	292080	9118277	0.184158	5.185159
family	Methylobacteriaceae	119045	631	46547	196	25165	1.849672	0.117772	0.015631	0.063672	0.800210	0.063672	31448	395230	0.117772	3.834781
family	Parvoviridae	10780	3	297	1	275	1.080000	0.090027	0.011948	0.083359	0.383008	0.083359	718	3299	0.090027	3.316077
family	Podoviridae	10744	15	1202	33	236	5.093220	0.079608	0.010566	0.015630	0.893939	0.015630	264	15099	0.079608	7.935919
family	Zoogloeaceae	2008794	184	14241	479	6072	2.345356	0.034448	0.004572	0.014688	0.646370	0.014688	9394	413407	0.034448	8.190492
family	Rhizobiaceae	82115	1526	93487	3400	45733	2.044191	0.031712	0.004209	0.015513	0.407040	0.015513	112355	2948033	0.031712	7.966294
family	Legionellaceae	444	408	28572	126	28123	1.015966	0.012407	0.001647	0.012212	0.478071	0.012212	58826	2302916	0.012407	8.993736
genus	Burkholderia	32008	22736	1546636	35948	385113	4.016058	2.375711	0.315305	0.056709	0.761434	0.193303	505773	6791065	2.375711	2.042848
genus	Microbacterium	33882	31598	2095499	18489	795651	2.633691	1.658346	0.220096	0.629666	0.901000	0.629666	883075	1263608	1.658346	0.766905
genus	Cutibacterium	1912216	22752	1688834	10433	1549221	1.090118	1.294502	0.171807	0.065872	0.470544	0.156766	3292402	23518565	1.294502	2.319251
genus	Cupriavidus	106589	39751	2997660	44763	2244944	1.335294	0.791101	0.104995	0.296304	0.583736	0.303987	3845818	7576501	0.791101	1.513146
genus	Variovorax	34072	12541	750872	20752	331263	2.266694	0.341101	0.045271	0.067847	0.635442	0.137685	521311	4882495	0.341101	2.502586
genus	Ralstonia	48736	9802	724760	13599	601566	1.204789	0.267910	0.035557	0.058701	0.462413	0.100764	1300927	10247922	0.267910	2.987329
genus	Hyphomicrobium	81	12657	875221	34234	204454	4.280772	0.255844	0.033956	0.059766	0.334053	0.059766	612041	3420919	0.255844	3.966355
genus	Bradyrhizobium	374	6719	549500	2002	154704	3.551944	0.167088	0.022176	0.023598	0.841029	0.035860	183946	6555728	0.167088	5.185159
genus	Methylobacterium	407	631	46547	196	25165	1.849672	0.117772	0.015631	0.063672	0.800210	0.063672	31448	395230	0.117772	3.834781
genus	Parvovirus NIH-CQV - no_g_rank	0	3	297	1	275	1.080000	0.090027	0.011948	0.083359	0.383008	0.083359	718	3299	0.090027	3.316077
genus	Bcep22virus	1720323	15	1202	33	236	5.093220	0.079608	0.010566	0.015630	0.893939	0.015630	264	15099	0.079608	7.935919
genus	Thauera	33057	184	14241	479	6072	2.345356	0.034448	0.004572	0.014688	0.646370	0.014688	9394	413407	0.034448	8.190492
genus	Rhizobium	379	1526	93487	3400	45733	2.044191	0.031712	0.004209	0.015513	0.407040	0.015513	112355	2948033	0.031712	7.966294
genus	Afipia	1033	603	43742	752	41090	1.064541	0.017070	0.002265	0.016035	0.379991	0.016035	108134	2562549	0.017070	7.833537
genus	Legionella	445	408	28572	126	28123	1.015966	0.012407	0.001647	0.012212	0.478071	0.012212	58826	2302916	0.012407	8.993736
species	Microbacterium ginsengisoli	400772	31598	2095499	18489	795651	2.633691	1.658346	0.220096	0.629666	0.901000	0.629666	883075	1263608	1.658346	0.766905
species	Cutibacterium acnes	1747	22752	1688834	10433	1549221	1.090118	1.294502	0.171807	0.065872	0.470544	0.156766	3292402	23518565	1.294502	2.319251
species	Burkholderia cenocepacia	95486	5004	400620	10528	87027	4.603399	0.815049	0.108173	0.045548	0.768735	0.075514	113208	1910683	0.815049	3.498947
species	Cupriavidus metallidurans	119219	39751	2997660	44763	2244944	1.335294	0.791101	0.104995	0.296304	0.583736	0.303987	3845818	7576501	0.791101	1.513146
species	Burkholderia contaminans	488447	12505	782023	14762	195390	4.002370	0.773670	0.102682	0.193303	0.844331	0.193303	231414	1010797	0.773670	2.042848
species	Burkholderia cepacia	292	1249	104070	3403	21979	4.734974	0.481233	0.063869	0.101634	0.657267	0.101634	33440	216257	0.481233	2.973089
species	Variovorax sp. PMC12	2126319	11287	680985	18483	297239	2.291035	0.315442	0.041866	0.137685	0.651364	0.137685	456333	2158828	0.315442	2.502586
species	Hyphomicrobium facile	51670	12657	875221	34234	204454	4.280772	0.255844	0.033956	0.059766	0.334053	0.059766	612041	3420919	0.255844	3.966355
species	Ralstonia insidiosa	190721	8226	614546	12139	502230	1.223635	0.219674	0.029155	0.090351	0.471448	0.100764	1065292	5558654	0.219674	2.987329
species	Burkholderia lata	482957	3423	213147	6037	61888	3.444076	0.198059	0.026286	0.026133	0.658383	0.040853	94000	2368200	0.198059	4.845389
species	Methylobacterium sp. XJLM	1826873	631	46547	196	25165	1.849672	0.117772	0.015631	0.063672	0.800210	0.063672	31448	395230	0.117772	3.834781
species	Parvovirus NIH-CQV	1341019	3	297	1	275	1.080000	0.090027	0.011948	0.083359	0.383008	0.083359	718	3299	0.090027	3.316077
species	Bradyrhizobium sp. BTAi1	288000	3841	311052	1126	48834	6.369579	0.086321	0.011456	0.013552	0.890693	0.013552	54827	3603451	0.086321	8.531694
species	Bradyrhizobium sp. SK17	2057741	2878	238448	876	105870	2.252272	0.080767	0.010719	0.035860	0.819941	0.035860	129119	2952277	0.080767	5.185159
species	Burkholderia virus Bcepil02	644524	15	1202	33	236	5.093220	0.079608	0.010566	0.015630	0.893939	0.015630	264	15099	0.079608	7.935919
species	Burkholderia pseudomallei	28450	462	38549	1131	11751	3.280487	0.079270	0.010521	0.011801	0.612223	0.013600	19194	995750	0.079270	8.516394
species	Ralstonia pickettii	329	1576	110214	1460	99336	1.109507	0.048236	0.006402	0.021184	0.421567	0.027860	235635	4689268	0.048236	5.907102
species	Thauera sp. MZ1T	85643	184	14241	479	6072	2.345356	0.034448	0.004572	0.014688	0.646370	0.014688	9394	413407	0.034448	8.190492
species	Rhizobium sp. 11515TR	2028343	1526	93487	3400	45733	2.044191	0.031712	0.004209	0.015513	0.407040	0.015513	112355	2948033	0.031712	7.966294
species	Burkholderia vietnamiensis	60552	93	8227	87	7078	1.162334	0.028430	0.003773	0.024459	0.487566	0.024459	14517	289378	0.028430	6.315390
species	Variovorax paradoxus	34073	1254	69887	2269	34024	2.054050	0.025659	0.003405	0.012492	0.523623	0.012492	64978	2723667	0.025659	8.891082
species	Afipia broomeae	56946	603	43742	752	41090	1.064541	0.017070	0.002265	0.016035	0.379991	0.016035	108134	2562549	0.017070	7.833537
species	Legionella steelei	947033	408	28572	126	28123	1.015966	0.012407	0.001647	0.012212	0.478071	0.012212	58826	2302916	0.012407	8.993736
strain	Microbacterium ginsengisoli strain DSM 18659	400772.1	31598	2095499	18489	795651	2.633691	1.658346	0.185463	0.629666	0.901000	0.629666	883075	1263608	1.658346	0.766905
strain	Burkholderia contaminans strain MS14	488447.1	12505	782023	14762	195390	4.002370	0.773670	0.086524	0.193303	0.844331	0.193303	231414	1010797	0.773670	2.042848
strain	Burkholderia cepacia strain DDS 7H-2	292.1	1249	104070	3403	21979	4.734974	0.481233	0.053819	0.101634	0.657267	0.101634	33440	216257	0.481233	2.973089
strain	Cupriavidus metallidurans strain Ni-2	119219.1	20542	1555134	20032	1161925	1.338412	0.406860	0.045502	0.303987	0.590537	0.303987	1967574	3822281	0.406860	1.513146
strain	Cupriavidus metallidurans CH34	266264	19209	1442526	24731	1083019	1.331949	0.384241	0.042972	0.288480	0.576613	0.288480	1878244	3754220	0.384241	1.570490
strain	Burkholderia cenocepacia strain ST32	95486.3	1489	117629	4275	25236	4.661159	0.351981	0.039364	0.075514	0.652852	0.075514	38655	334191	0.351981	3.498947
strain	Variovorax sp. PMC12	2126319.1	11287	680985	18483	297239	2.291035	0.315442	0.035278	0.137685	0.651364	0.137685	456333	2158828	0.315442	2.502586
strain	Hyphomicrobium facile strain DSM 1565	51670.1	12657	875221	34234	204454	4.280772	0.255844	0.028613	0.059766	0.334053	0.059766	612041	3420919	0.255844	3.966355
strain	Burkholderia cenocepacia HI2424	331272	2502	210037	5396	38492	5.456640	0.250136	0.027974	0.045841	0.825176	0.045841	46647	839690	0.250136	4.562309
strain	Cutibacterium acnes strain ATCC 6919	1747.6	3100	230264	1278	202176	1.138928	0.178545	0.019968	0.156766	0.508106	0.156766	397901	1289666	0.178545	2.319251
strain	Burkholderia cenocepacia strain VC12308	95486.9	780	54936	175	18597	2.954025	0.169214	0.018924	0.057283	0.907924	0.057283	20483	324654	0.169214	4.056764
strain	Cutibacterium acnes hdn-1	1276648	2601	191627	1246	170250	1.125562	0.148583	0.016617	0.132007	0.498117	0.132007	341787	1289701	0.148583	2.564242
strain	Burkholderia lata strain FL-7-5-30-S1-D0	482957.2	2177	137121	3762	38770	3.536781	0.144489	0.016159	0.040853	0.653794	0.040853	59300	949004	0.144489	4.845389
strain	Cutibacterium acnes HL096PA1	1134454	2346	171971	1093	154723	1.111477	0.129761	0.014512	0.116747	0.491415	0.116747	314852	1325290	0.129761	2.750557
strain	Cutibacterium acnes strain KCOM 1315	1747.7	2329	168115	1220	152440	1.102827	0.126186	0.014112	0.114421	0.504954	0.114421	301889	1332275	0.126186	2.782026
strain	Ralstonia insidiosa strain ATCC 49129	190721.2	4749	365041	6042	292834	1.246580	0.125611	0.014048	0.100764	0.480797	0.100764	609060	2906124	0.125611	2.987329
strain	Methylobacterium sp. XJLM	1826873.1	631	46547	196	25165	1.849672	0.117772	0.013171	0.063672	0.800210	0.063672	31448	395230	0.117772	3.834781
strain	Cutibacterium acnes strain KCOM 1861 (= ChDC B594)	1747.1	1650	122767	1117	111578	1.100280	0.094871	0.010610	0.086224	0.454984	0.086224	245235	1294048	0.094871	3.255411
strain	Ralstonia insidiosa strain FC1138	190721.1	3477	249505	6097	209396	1.191546	0.094063	0.010520	0.078942	0.458968	0.078942	456232	2652530	0.094063	3.415777
strain	Parvovirus NIH-CQV	1341019.1	3	297	1	275	1.080000	0.090027	0.010068	0.083359	0.383008	0.083359	718	3299	0.090027	3.316077
strain	Bradyrhizobium sp. BTAi1	288000.1	3841	311052	1126	48834	6.369579	0.086321	0.009654	0.013552	0.890693	0.013552	54827	3603451	0.086321	8.531694
strain	Cutibacterium acnes subsp. defendens ATCC 11828	1091045	1446	108806	1008	99278	1.095973	0.084620	0.009464	0.077210	0.452281	0.077210	219505	1285816	0.084620	3.457119
strain	Bradyrhizobium sp. SK17 strain CBNU	2057741.1	2878	238448	876	105870	2.252272	0.080767	0.009033	0.035860	0.819941	0.035860	129119	2952277	0.080767	5.185159
strain	Novosphingobium capsulatum NBRC 12533	1219042	2764	212484	1351	25856	8.217976	0.080034	0.008951	0.009739	0.956178	0.009739	27041	2654925	0.080034	10.083709
strain	Burkholderia virus Bcepil02	644524.1	15	1202	33	236	5.093220	0.079608	0.008903	0.015630	0.893939	0.015630	264	15099	0.079608	7.935919
strain	Cutibacterium acnes strain PA_12_1_L1	1747.5	1173	87804	397	82815	1.060243	0.068194	0.007627	0.064319	0.459101	0.064319	180385	1287564	0.068194	3.814115
strain	Cutibacterium acnes strain PA_15_2_L1	1747.4	1105	83818	374	78785	1.063883	0.064446	0.007207	0.060576	0.440602	0.060576	178812	1300592	0.064446	3.938035
strain	Cutibacterium acnes strain PA_15_1_R1	1747.2	1060	79575	346	74410	1.069413	0.060093	0.006721	0.056193	0.451104	0.056193	164951	1324189	0.060093	4.098274
strain	Cutibacterium acnes strain PA_21_1_L1	1747.3	1003	74729	463	71054	1.051721	0.056121	0.006276	0.053361	0.465607	0.053361	152605	1331579	0.056121	4.211933
strain	Burkholderia lata strain 383	482957.1	1246	76026	2275	23118	3.288606	0.053570	0.005991	0.016290	0.666225	0.016290	34700	1419196	0.053570	7.771050
strain	Sphingobium amiense NBRC 102518	1223534	1054	90045	287	11393	7.903537	0.049564	0.005543	0.006271	0.998685	0.006271	11408	1816751	0.049564	12.588171
strain	Cutibacterium acnes C1	1234380	862	63186	337	59496	1.062021	0.049224	0.005505	0.046349	0.437770	0.046349	135907	1283655	0.049224	4.536021
strain	Burkholderia pseudomallei MSHR840	1249475	275	21879	508	6093	3.590842	0.048836	0.005462	0.013600	0.509108	0.013600	11968	448012	0.048836	8.516394
strain	Burkholderia cenocepacia J2315	216591	233	18018	682	4702	3.831986	0.043717	0.004889	0.011409	0.633437	0.011409	7423	412148	0.043717	9.308800
strain	Cutibacterium acnes 266	909952	730	55158	203	51884	1.063102	0.042756	0.004782	0.040218	0.427969	0.040218	121233	1290066	0.042756	4.885123
strain	Burkholderia metallica strain FL-6-5-30-S1-D7	488729.1	446	36276	1107	8175	4.437431	0.037728	0.004219	0.008502	0.675508	0.008502	12102	961504	0.037728	10.798850
strain	Cutibacterium acnes SK137	553199	634	47832	205	44486	1.075215	0.036517	0.004084	0.033962	0.444518	0.033962	100077	1309866	0.036517	5.333334
strain	Thauera sp. MZ1T	85643.1	184	14241	479	6072	2.345356	0.034448	0.003853	0.014688	0.646370	0.014688	9394	413407	0.034448	8.190492
strain	Burkholderia pseudomultivorans strain SUB-INT23-BP2	1207504.1	242	18480	467	3638	5.079714	0.033926	0.003794	0.006679	0.756184	0.006679	4811	544711	0.033926	12.195415
strain	Cutibacterium acnes TypeIA2 P.acn33	1114966	563	43056	223	41516	1.037094	0.033261	0.003720	0.032071	0.424508	0.032071	97798	1294500	0.033261	5.493701
strain	Ralstonia pickettii 12J	402626	991	68728	756	60127	1.143047	0.031845	0.003561	0.027860	0.460239	0.027860	130643	2158190	0.031845	5.907102
strain	Rhizobium sp. 11515TR	2028343.1	1526	93487	3400	45733	2.044191	0.031712	0.003547	0.015513	0.407040	0.015513	112355	2948033	0.031712	7.966294
strain	Cutibacterium acnes TypeIA2 P.acn31	1114969	541	40505	194	38749	1.045317	0.031230	0.003493	0.029876	0.464421	0.029876	83435	1296991	0.031230	5.698386
strain	Cutibacterium acnes KPA171202	267747	554	41360	274	39905	1.036462	0.031048	0.003472	0.029956	0.446185	0.029956	89436	1332128	0.031048	5.690561
strain	Burkholderia pseudomallei NCTC 13178	1249468	187	16670	623	5658	2.946271	0.030434	0.003404	0.010330	0.783006	0.010330	7226	547738	0.030434	9.788141
strain	Cutibacterium acnes 6609	1031709	540	39820	231	38314	1.039307	0.029900	0.003344	0.028769	0.470434	0.028769	81444	1331792	0.029900	5.810330
strain	Cutibacterium acnes TypeIA2 P.acn17	1114967	515	38441	224	37362	1.028880	0.029147	0.003260	0.028329	0.438779	0.028329	85150	1318847	0.029147	5.856548
strain	Burkholderia vietnamiensis strain AU1233	60552.2	93	8227	87	7078	1.162334	0.028430	0.003179	0.024459	0.487566	0.024459	14517	289378	0.028430	6.315390
strain	Microbacterium sp. PAMC 28756 strain HSR44	1795053.1	236	15842	97	2422	6.540875	0.028127	0.003146	0.004300	0.978191	0.004300	2476	563222	0.028127	15.216576
strain	Hyphomicrobium denitrificans ATCC 51888	582899	940	70447	2786	14025	5.022959	0.026191	0.002929	0.005214	0.444307	0.005214	31566	2689750	0.026191	13.812405
strain	Variovorax paradoxus 110B	1157708	1254	69887	2269	34024	2.054050	0.025659	0.002870	0.012492	0.523623	0.012492	64978	2723667	0.025659	8.891082
strain	Burkholderia diffusa strain RF2-non-BP9	488732.1	217	17416	675	4675	3.725348	0.024960	0.002791	0.006700	0.591473	0.006700	7904	697748	0.024960	12.175833
strain	Burkholderia cenocepacia strain PC184 Mulks	95486.11	293	17083	441	4878	3.502050	0.023839	0.002666	0.006807	0.673385	0.006807	7244	716602	0.023839	12.079109
strain	Candidatus Evansia muelleri	1495769.1	82	2468	1	68	36.294118	0.023694	0.002650	0.000653	0.641509	0.000653	106	104162	0.023694	39.125364
strain	Burkholderia cepacia strain MSMB1184WGS	292.4	20	881	23	234	3.764957	0.022080	0.002469	0.005865	0.772277	0.005865	303	39901	0.022080	13.019873
strain	Buchnera aphidicola str. Ua (Uroleucon ambrosiae)	1005057	64	2808	66	47	59.744681	0.021602	0.002416	0.000362	0.701493	0.000362	67	129985	0.021602	52.579828
strain	Burkholderia ambifaria AMMD	339670	308	24534	715	5394	4.548387	0.020391	0.002281	0.004483	0.758757	0.004483	7109	1203150	0.020391	14.901456
strain	Phyllobacterium zundukense strain Tri-48; RCAM 03910	1867719.1	1407	89655	2990	37203	2.409886	0.019614	0.002194	0.008139	0.270640	0.008139	137463	4570960	0.019614	11.039264
strain	Rhizobium tropici CIAT 899	698761	759	41428	1243	21229	1.951481	0.018685	0.002090	0.009575	0.457897	0.009575	46362	2217209	0.018685	10.170667
strain	Rhizobium sp. S41	1869170.1	89	6965	200	2920	2.385274	0.017132	0.001916	0.007183	0.542953	0.007183	5378	406538	0.017132	11.756927
strain	Rhodopseudomonas palustris strain BAL398	1076.1	680	54740	269	8876	6.167192	0.017130	0.001916	0.002778	0.915618	0.002778	9694	3195610	0.017130	18.948039
strain	Methylorubrum populi BJ001	441620	462	30909	164	17859	1.730724	0.017078	0.001910	0.009867	0.744187	0.009867	23998	1809901	0.017078	10.017181
strain	Afipia broomeae ATCC 49717	883078	603	43742	752	41090	1.064541	0.017070	0.001909	0.016035	0.379991	0.016035	108134	2562549	0.017070	7.833537
strain	Acidovorax sp. KKS102	358220.1	405	33726	860	7608	4.432965	0.016568	0.001853	0.003737	0.744787	0.003737	10215	2035631	0.016568	16.326804
strain	Burkholderia pseudomallei strain MSHR4083	28450.23	107	9778	384	4262	2.294228	0.016530	0.001849	0.007205	0.636404	0.007205	6697	591544	0.016530	11.738609
strain	Burkholderia pseudomallei MSHR305	1335307	105	9737	352	4622	2.106664	0.016462	0.001841	0.007814	0.690160	0.007814	6697	591466	0.016462	11.267988
strain	Ralstonia pickettii 12D	428406	585	41486	704	39209	1.058073	0.016391	0.001833	0.015491	0.373448	0.015491	104992	2531078	0.016391	7.972045
strain	Burkholderia pseudomallei MSHR520	1249659	106	9499	347	4346	2.185688	0.015930	0.001782	0.007288	0.648947	0.007288	6697	596309	0.015930	11.670848
strain	Burkholderia pseudomallei strain M1	28450.15	89	8426	325	3697	2.279145	0.015456	0.001729	0.006782	0.689224	0.006782	5364	545144	0.015456	12.101891
strain	Burkholderia pseudomallei strain MSHR3763	28450.24	97	8897	336	4530	1.964018	0.015041	0.001682	0.007658	0.676422	0.007658	6697	591522	0.015041	11.383269
strain	Tardiphaga robiniae strain Vaf-07	943830.1	891	53002	1849	29066	1.823505	0.013673	0.001529	0.007498	0.367864	0.007498	79013	3876299	0.013673	11.504867
strain	Microbacterium hominis NBRC 15708	1348634	231	18082	79	2911	6.211611	0.013650	0.001527	0.002198	0.947591	0.002198	3072	1324648	0.013650	21.308428
strain	Burkholderia vietnamiensis strain FL-2-3-30-S1-D0	60552.1	108	6575	179	2223	2.957715	0.013411	0.001500	0.004534	0.657692	0.004534	3380	490252	0.013411	14.816754
strain	Rhizobium miluonense strain HAMBI 2971	411945.1	688	41192	1464	20449	2.014377	0.012781	0.001429	0.006345	0.403851	0.006345	50635	3222814	0.012781	12.514093
strain	Legionella steelei strain IMVS3376	947033.1	408	28572	126	28123	1.015966	0.012407	0.001388	0.012212	0.478071	0.012212	58826	2302916	0.012407	8.993736
strain	Microbacterium sp. No. 7	1714373.1	304	25290	255	3805	6.646518	0.012241	0.001369	0.001842	0.894663	0.001842	4253	2066078	0.012241	23.280685
strain	Burkholderia pseudomallei strain MS	28450.16	75	6673	232	3458	1.929728	0.012233	0.001368	0.006339	0.666667	0.006339	5187	545509	0.012233	12.520094
strain	Burkholderia cenocepacia MC0-3	406425	209	13017	442	3748	3.473052	0.012121	0.001356	0.003490	0.737215	0.003490	5084	1073930	0.012121	16.897756
strain	Variovorax paradoxus EPS	595537	571	30202	981	15990	1.888806	0.011959	0.001337	0.006332	0.551474	0.006332	28995	2525412	0.011959	12.527448
strain	Burkholderia cenocepacia strain VC12802	95486.8	162	9285	245	2496	3.719952	0.011581	0.001295	0.003113	0.653917	0.003113	3817	801719	0.011581	17.894176
strain	Burkholderia cepacia strain FDAARGOS_388	292.6	202	11497	404	3594	3.198943	0.011508	0.001287	0.003597	0.474142	0.003597	7580	999040	0.011508	16.642548
strain	Burkholderia cepacia ATCC 25416	983594	201	11445	402	3542	3.231225	0.011434	0.001279	0.003539	0.471763	0.003539	7508	1000968	0.011434	16.780931
strain	Ralstonia mannitolilytica strain SN82F48	105219.1	108	7687	78	5914	1.299797	0.011124	0.001244	0.008559	0.649462	0.008559	9106	691008	0.011124	10.763027
strain	Buchnera aphidicola (Schlechtendalia chinensis)	118110	65	2080	0	32	65.000000	0.011075	0.001239	0.000170	0.571429	0.000170	56	187812	0.011075	76.603688
strain	Variovorax boronicumulans strain J1	436515.1	448	24457	760	12407	1.971226	0.010679	0.001194	0.005417	0.597381	0.005417	20769	2290234	0.010679	13.549616
strain	Burkholderia multivorans strain AU1185	87883.2	174	13796	480	3103	4.446020	0.010204	0.001141	0.002295	0.622218	0.002295	4987	1352017	0.010204	20.849769
strain	Burkholderia cepacia strain INT3-BP177	292.3	149	8123	236	2820	2.880496	0.010000	0.001118	0.003472	0.569812	0.003472	4949	812286	0.010000	16.942393
strain	Burkholderia cepacia strain FDAARGOS_345	292.5	174	9886	349	3293	3.002126	0.009895	0.001107	0.003296	0.460624	0.003296	7149	999044	0.009895	17.389196
strain	Variovorax paradoxus B4	1246301	514	27663	848	13410	2.062864	0.009721	0.001087	0.004712	0.533307	0.004712	25145	2845789	0.009721	14.533201
strain	Burkholderia pseudomallei MSHR5858	1306417	44	3976	145	2759	1.441102	0.009638	0.001078	0.006688	0.410504	0.006688	6721	412552	0.009638	12.187270
strain	Xanthobacter autotrophicus Py2	78245	343	27581	119	4217	6.540432	0.009493	0.001062	0.001451	0.947640	0.001451	4450	2905510	0.009493	26.229741
strain	Variovorax paradoxus S110	543728	446	23638	735	11668	2.025883	0.009423	0.001054	0.004651	0.561069	0.004651	20796	2508596	0.009423	14.628669
strain	Candidatus Arsenophonus lipoptenae strain CB	634113.1	64	2173	0	34	63.911765	0.009184	0.001027	0.000144	0.539683	0.000144	63	236599	0.009184	83.413393
strain	Cupriavidus sp. USMAA2-4	876364.1	82	6533	68	5458	1.196959	0.009119	0.001020	0.007618	0.507532	0.007618	10754	716445	0.009119	11.413374
strain	Staphylococcus epidermidis strain 1457	1282.2	141	8975	39	8521	1.053280	0.008722	0.000975	0.008281	0.588101	0.008281	14489	1029007	0.008722	10.943550
strain	Methylorubrum extorquens DM4	661410	88	6999	118	3406	2.054903	0.008566	0.000958	0.004169	0.561768	0.004169	6063	817049	0.008566	15.455912
strain	Hyphomicrobium sp. MC1	717785.1	540	31466	1150	8841	3.559100	0.008510	0.000952	0.002391	0.271346	0.002391	32582	3697471	0.008510	20.425931
strain	Burkholderia pseudomallei HBPUB10303a	1306419	45	4058	166	2964	1.369096	0.008215	0.000919	0.006000	0.441006	0.006000	6721	493988	0.008215	12.870999
strain	Burkholderia pseudomallei strain Bp1651	28450.14	43	3895	148	2656	1.466491	0.008174	0.000914	0.005574	0.395179	0.005574	6721	476535	0.008174	13.357331
strain	Burkholderia pseudomallei strain BSR	28450.2	45	4137	144	2990	1.383612	0.008101	0.000906	0.005855	0.446469	0.005855	6697	510662	0.008101	13.030348
strain	Agrobacterium rhizogenes strain OK036	359.1	486	30848	1176	15278	2.019112	0.008032	0.000898	0.003978	0.370008	0.003978	41291	3840643	0.008032	15.823523
strain	Burkholderia pseudomallei strain PHLS 112	28450.7	38	3468	137	2486	1.395012	0.007697	0.000861	0.005517	0.371211	0.005517	6697	450589	0.007697	13.425744
strain	Burkholderia cenocepacia strain VC7848	95486.7	93	5475	141	1922	2.848595	0.007140	0.000799	0.002507	0.665052	0.002507	2890	766781	0.007140	19.948672
strain	Staphylococcus cohnii strain FDAARGOS_334	29382.1	110	7428	173	7169	1.036128	0.007046	0.000788	0.006800	0.532734	0.006800	13457	1054255	0.007046	12.085424
strain	Burkholderia pseudomallei HBPUB10134a	1306418	36	3351	127	2374	1.411542	0.007032	0.000786	0.004982	0.387592	0.004982	6125	476539	0.007032	14.132676
strain	Burkholderia sp. LA-2-3-30-S1-D2	1637862.1	79	5337	113	1419	3.761099	0.006914	0.000773	0.001838	0.623462	0.001838	2276	771931	0.006914	23.302285
strain	Staphylococcus cohnii subsp. cohnii strain 532	74704.1	114	7463	160	7129	1.046851	0.006896	0.000771	0.006588	0.554268	0.006588	12862	1082193	0.006896	12.280127
strain	Burkholderia stabilis strain FERMP-21014	95485.2	80	3986	78	1269	3.141056	0.006557	0.000733	0.002087	0.723489	0.002087	1754	607946	0.006557	21.864923
strain	Burkholderia pseudomallei 406e	360118	36	3329	133	2357	1.412389	0.006545	0.000732	0.004634	0.384816	0.004634	6125	508664	0.006545	14.656395
strain	Burkholderia pseudomallei strain BDP	28450.1	42	3882	151	2539	1.528948	0.006527	0.000730	0.004269	0.414531	0.004269	6125	594739	0.006527	15.272244
strain	Rhizobium lusitanum strain P1-7	293958.1	330	21853	536	8759	2.494920	0.006464	0.000723	0.002591	0.494663	0.002591	17707	3380668	0.006464	19.620527
strain	Hyphomicrobium denitrificans 1NES1	670307	317	18551	742	5001	3.709458	0.006225	0.000696	0.001678	0.242967	0.001678	20583	2980305	0.006225	24.391429
strain	Agrobacterium rhizogenes NBRC 13257	1220581	52	4441	163	1762	2.520431	0.006190	0.000692	0.002456	0.559188	0.002456	3151	717464	0.006190	20.154089
strain	Bosea lupini strain LMG 26383,CCUG 61248,R- 45681	1036779.1	278	18191	569	17528	1.037825	0.006154	0.000688	0.005930	0.410165	0.005930	42734	2955951	0.006154	12.947651
strain	Desulfocarbo indianensis strain SCBM	1348163.1	306	20841	86	16287	1.279610	0.005859	0.000655	0.004579	0.616768	0.004579	26407	3557107	0.005859	14.744545
strain	Staphylococcus phage phiRS7	1403390.1	1	100	0	100	1.000000	0.005780	0.000646	0.005780	0.613497	0.005780	163	17301	0.005780	13.115258
strain	Leptospira broomii serovar Hurstbridge str. 5399	1049789	246	20827	113	20525	1.014714	0.005657	0.000633	0.005575	0.274486	0.005575	74776	3681376	0.005657	13.355171
strain	Sphingomonas sp. Cra20	1327635.1	305	15371	334	2617	5.873519	0.005595	0.000626	0.000953	0.430286	0.000953	6082	2747412	0.005595	32.385686
strain	Sphingomonas sp. LM7	1938607.1	223	11027	334	2641	4.175312	0.005447	0.000609	0.001305	0.501234	0.001305	5269	2024403	0.005447	27.668194
strain	Staphylococcus epidermidis PM221	1449752	88	5834	25	5475	1.065571	0.005433	0.000608	0.005099	0.575831	0.005099	9508	1073768	0.005433	13.968608
strain	Methylorubrum populi strain P-1M	223967.1	141	10382	320	6763	1.535118	0.005331	0.000596	0.003473	0.491104	0.003473	13771	1947372	0.005331	16.939451
strain	Staphylococcus phage StB20	1147043.1	1	33	0	33	1.000000	0.005097	0.000570	0.005097	0.891892	0.005097	37	6475	0.005097	13.971833
strain	Sphingomonas soli NBRC 100801	1219055	188	10202	340	3024	3.373677	0.005096	0.000570	0.001511	0.450939	0.001511	6706	2001910	0.005096	25.710062
strain	Staphylococcus phage StB12	1147042.1	1	85	2	85	1.000000	0.004757	0.000532	0.004757	0.629630	0.004757	135	17868	0.004757	14.464154
strain	Staphylococcus epidermidis ATCC 12228	176280	79	4915	29	4830	1.017598	0.004629	0.000518	0.004549	0.590753	0.004549	8176	1061826	0.004629	14.793233
strain	Burkholderia ambifaria MC40-6	398577	104	6404	206	2067	3.098210	0.004626	0.000517	0.001493	0.584228	0.001493	3538	1384330	0.004626	25.859797
strain	Burkholderia cepacia GG4	1009846	81	4389	124	1078	4.071429	0.004381	0.000490	0.001076	0.436614	0.001076	2469	1001894	0.004381	30.469669
strain	Staphylococcus epidermidis RP62A	176279	66	4515	22	4160	1.085337	0.004373	0.000489	0.004029	0.544431	0.004029	7641	1032417	0.004373	15.721869
strain	Chelatococcus sambhunathii strain DSM 18167	363953.1	19	1156	28	159	7.270440	0.004341	0.000485	0.000597	0.178052	0.000597	893	266294	0.004341	40.912162
strain	Burkholderia seminalis strain FL-5-4-10-S1-D7	488731.1	74	3664	102	1324	2.767372	0.004097	0.000458	0.001480	0.652538	0.001480	2029	894379	0.004097	25.971385
strain	Burkholderia cenocepacia strain CR318	95486.10	63	3388	75	1249	2.712570	0.004037	0.000452	0.001488	0.684009	0.001488	1826	839174	0.004037	25.901288
strain	Microbacterium paraoxydans strain DSM 15019	199592.1	11	939	42	251	3.741036	0.003965	0.000443	0.001060	0.693370	0.001060	362	236795	0.003965	30.698638
strain	Staphylococcus saprophyticus	29385.6	63	4292	20	3991	1.075420	0.003965	0.000443	0.003687	0.543659	0.003687	7341	1082348	0.003965	16.437676
strain	Staphylococcus saprophyticus subsp. saprophyticus ATCC 15305	342451	62	4292	11	3991	1.075420	0.003936	0.000440	0.003660	0.556547	0.003660	7171	1090570	0.003936	16.500222
strain	Burkholderia cenocepacia AU 1054	331271	44	2528	65	1429	1.769069	0.003694	0.000413	0.002088	0.697413	0.002088	2049	684417	0.003694	21.862027
strain	Burkholderia cenocepacia strain 895	95486.5	30	1703	32	1073	1.587139	0.003665	0.000410	0.002309	0.606215	0.002309	1770	464633	0.003665	20.785148
strain	Ralstonia pickettii strain FDAARGOS_410	329.1	15	1050	33	939	1.118211	0.003435	0.000384	0.003072	0.240646	0.003072	3902	305689	0.003435	18.015199
strain	Rothia dentocariosa ATCC 17931	762948	85	7273	166	7049	1.031778	0.003415	0.000382	0.003310	0.197120	0.003310	35760	2129892	0.003415	17.353824
strain	Staphylococcus epidermidis strain SEI	1282.1	58	3659	23	3614	1.012452	0.003411	0.000382	0.003369	0.626126	0.003369	5772	1072619	0.003411	17.198707
strain	Acidovorax citrulli AAC00-1	397945	81	5009	110	1648	3.039442	0.003387	0.000379	0.001114	0.959814	0.001114	1717	1478910	0.003387	29.939887
strain	Acidovorax citrulli strain KACC17005	80869.1	81	5009	110	1648	3.039442	0.003381	0.000378	0.001112	0.959814	0.001112	1717	1481579	0.003381	29.966921
strain	Sphingomonas hengshuiensis strain WHSC-8	1609977.1	190	9216	271	2125	4.336941	0.003343	0.000374	0.000771	0.400188	0.000771	5310	2757170	0.003343	36.006829
strain	Sinorhizobium fredii HH103	1117943	118	9447	220	1855	5.092722	0.003295	0.000368	0.000647	0.736111	0.000647	2520	2867364	0.003295	39.303292
strain	Burkholderia cepacia JBK9	1395570	77	3911	127	1318	2.967375	0.003221	0.000360	0.001085	0.513040	0.001085	2569	1214227	0.003221	30.335866
strain	Burkholderia sp. IDO3	1705310.1	83	4851	159	1325	3.661132	0.003216	0.000360	0.000879	0.383391	0.000879	3456	1508213	0.003216	33.723493
strain	Sinorhizobium fredii CCBAU 25509	1128330	105	8454	228	2457	3.440781	0.003204	0.000358	0.000931	0.500815	0.000931	4906	2638263	0.003204	32.753231
strain	Methylorubrum extorquens AM1	272630	72	4677	136	2708	1.727105	0.003136	0.000351	0.001816	0.567002	0.001816	4776	1491304	0.003136	23.445748
strain	Acidovorax ebreus TPSY	535289	10	565	18	326	1.733129	0.003123	0.000349	0.001802	0.624521	0.001802	522	180929	0.003123	23.537139
strain	Kocuria indica strain NIO-1021	1049583.1	63	4418	135	1875	2.356267	0.003100	0.000347	0.001316	0.556050	0.001316	3372	1425091	0.003100	27.550835
strain	Burkholderia cenocepacia H111	1055524	12	829	21	144	5.756944	0.003080	0.000344	0.000535	0.660550	0.000535	218	269196	0.003080	43.225186
strain	Agrobacterium rhizogenes strain K599	359.2	20	1463	70	603	2.426202	0.003024	0.000338	0.001247	0.188438	0.001247	3200	483729	0.003024	28.305547
strain	Ralstonia solanacearum strain YC40-M	305.5	14	1251	38	890	1.405618	0.002704	0.000302	0.001924	0.153052	0.001924	5815	462688	0.002704	22.778809
strain	Gulosibacter molinativorax DSM 13485	1121934	75	6301	83	1712	3.680491	0.002662	0.000298	0.000723	0.505164	0.000723	3389	2367287	0.002662	37.172047
strain	Sphingomonas mali NBRC 15500	1219048	110	6768	284	1434	4.719665	0.002595	0.000290	0.000550	0.550903	0.000550	2603	2608502	0.002595	42.638469
strain	Agrobacterium radiobacter K84	311403	27	2005	60	1042	1.924184	0.002491	0.000279	0.001295	0.640443	0.001295	1627	804909	0.002491	27.775267
strain	Burkholderia pseudomallei strain 3000015237	28450.29	15	1373	43	380	3.613158	0.002458	0.000275	0.000680	0.763052	0.000680	498	558631	0.002458	38.328600
strain	[Propionibacterium] namnetense strain NTS 31307302	1574624.1	44	2806	99	2622	1.070175	0.002359	0.000264	0.002204	0.436128	0.002204	6012	1189572	0.002359	21.276484
strain	Ralstonia mannitolilytica strain SN83A39	105219.2	9	634	24	404	1.569307	0.002341	0.000262	0.001492	0.188082	0.001492	2148	270773	0.002341	25.869484
strain	Sinorhizobium fredii CCBAU 83666	1128334	90	6417	157	2702	2.374907	0.002293	0.000256	0.000965	0.694245	0.000965	3892	2799120	0.002293	32.170542
strain	Paraphotobacterium marinum strain NSCS20N07D	1755811.1	72	2760	7	44	62.727273	0.002253	0.000252	0.000036	0.676923	0.000036	65	1224991	0.002253	166.852344
strain	Xanthomonas gardneri strain JS749-3	90270.1	9	662	30	184	3.597826	0.002169	0.000243	0.000603	0.897561	0.000603	205	305198	0.002169	40.714675
strain	Staphylococcus saprophyticus strain FDAARGOS_355	29385.5	34	2340	7	2117	1.105338	0.002128	0.000238	0.001925	0.561986	0.001925	3767	1099529	0.002128	22.767976
strain	Staphylococcus epidermidis	1282.8	34	2254	4	2209	1.020371	0.002096	0.000234	0.002055	0.491982	0.002055	4490	1075180	0.002096	22.039216
strain	Sphingomonas pituitosa NBRC 102491	1219051	102	4435	77	876	5.062785	0.002091	0.000234	0.000413	0.619958	0.000413	1413	2120518	0.002091	49.190270
strain	Staphylococcus saprophyticus strain FDAARGOS_137	29385.3	33	2279	8	2137	1.066448	0.002056	0.000230	0.001928	0.536261	0.001928	3985	1108400	0.002056	22.752385
strain	Staphylococcus epidermidis strain DAR1907	1282.4	35	2201	11	2090	1.053110	0.002055	0.000230	0.001952	0.580072	0.001952	3603	1070878	0.002055	22.613753
strain	Pseudaminobacter salicylatoxidans KCT001	1192868	83	5344	190	1361	3.926525	0.002047	0.000229	0.000521	0.297356	0.000521	4577	2610797	0.002047	43.786906
strain	Sphingobium cloacae NBRC 102517	1223531	53	3000	109	165	18.181818	0.002039	0.000228	0.000112	0.199275	0.000112	828	1471488	0.002039	94.430446
strain	Burkholderia ubonensis strain MSMB1471WGS	101571.5	26	1493	46	366	4.079235	0.002024	0.000226	0.000496	0.452410	0.000496	809	737705	0.002024	44.884156
strain	Microbacterium sediminis strain YLB-01	904291.1	26	1944	15	416	4.673077	0.001965	0.000220	0.000420	0.924444	0.000420	450	989559	0.001965	48.762153
strain	Burkholderia sp. MSMB0856	1637869.1	25	1497	54	422	3.547393	0.001963	0.000220	0.000553	0.559682	0.000553	754	762665	0.001963	42.500153
strain	Sphingobium cloacae strain JCM 10874	120107.1	53	3000	109	507	5.917160	0.001962	0.000219	0.000332	0.141029	0.000332	3595	1528710	0.001962	54.901795
strain	Burkholderia territorii strain RF8-non-BP5	1503055.1	31	1435	39	327	4.388379	0.001924	0.000215	0.000438	0.411839	0.000438	794	745938	0.001924	47.750979
strain	Sphingomonas azotifigens NBRC 15497	1219041	100	4283	87	1057	4.052034	0.001893	0.000212	0.000467	0.367141	0.000467	2879	2262231	0.001893	46.251891
strain	Burkholderia vietnamiensis strain FDAARGOS_239	60552.5	15	613	11	140	4.378571	0.001869	0.000209	0.000427	0.795455	0.000427	176	328053	0.001869	48.396650
strain	Burkholderia vietnamiensis LMG 10929	1449978	15	613	11	140	4.378571	0.001868	0.000209	0.000427	0.795455	0.000427	176	328101	0.001868	48.400192
strain	Burkholderia stabilis strain ATCC BAA-67	95485.1	50	2563	80	796	3.219849	0.001867	0.000209	0.000580	0.523684	0.000580	1520	1372484	0.001867	41.511759
strain	Staphylococcus epidermidis strain CSF41498	1282.7	28	1948	6	1948	1.000000	0.001826	0.000204	0.001826	0.646532	0.001826	3013	1067037	0.001826	23.382905
strain	Staphylococcus saprophyticus strain FDAARGOS_336	29385.4	29	2017	5	1939	1.040227	0.001824	0.000204	0.001753	0.524054	0.001753	3700	1105840	0.001824	23.860314
strain	Burkholderia multivorans strain DDS 15A-1	87883.1	37	2468	16	603	4.092869	0.001819	0.000203	0.000444	0.845722	0.000444	713	1357155	0.001819	47.430704
strain	Staphylococcus saprophyticus strain FDAARGOS_168	29385.2	30	2017	8	1939	1.040227	0.001804	0.000202	0.001734	0.554951	0.001734	3494	1118141	0.001804	23.992886
strain	Sphingomonas koreensis strain ABOJV	93064.1	77	4485	165	1133	3.958517	0.001800	0.000201	0.000455	0.500000	0.000455	2266	2491000	0.001800	46.878437
strain	Staphylococcus epidermidis strain FDAARGOS_153	1282.5	27	1882	13	1716	1.096737	0.001798	0.000201	0.001639	0.604651	0.001639	2838	1046761	0.001798	24.677937
strain	Burkholderia pyrrocinia strain DSM 10685	60550.1	24	1370	56	513	2.670565	0.001793	0.000200	0.000671	0.629448	0.000671	815	764291	0.001793	38.585567
strain	Sinorhizobium sp. RAC02	1842534.1	83	6157	202	2194	2.806290	0.001778	0.000199	0.000634	0.561269	0.000634	3909	3462958	0.001778	39.716199
strain	Burkholderia sp. JP2-270	2217913.1	42	2378	54	797	2.983689	0.001768	0.000198	0.000592	0.603331	0.000592	1321	1345255	0.001768	41.071868
strain	Methylorubrum extorquens	408.2	12	743	28	525	1.415238	0.001642	0.000184	0.001160	0.380987	0.001160	1378	452414	0.001642	29.338387
strain	Afipia birgiae 34632	1197906	86	4491	66	2171	2.068632	0.001539	0.000172	0.000744	0.434113	0.000744	5001	2918160	0.001539	36.649076
strain	Xylophilus ampelinus strain CCH5-B3	54067.1	54	3488	64	1104	3.159420	0.001528	0.000171	0.000484	0.373099	0.000484	2959	2282830	0.001528	45.461861
strain	Burkholderia pyrrocinia strain mHSR5	60550.2	40	1871	40	774	2.417313	0.001504	0.000168	0.000622	0.717996	0.000622	1078	1243687	0.001504	40.072818
strain	Acidovorax sp. JS42	232721.1	9	623	3	623	1.000000	0.001497	0.000167	0.001497	0.545534	0.001497	1142	416202	0.001497	25.827524
strain	Ralstonia solanacearum strain T78	305.20	11	903	32	645	1.400000	0.001464	0.000164	0.001045	0.262836	0.001045	2454	616989	0.001464	30.912329
strain	Actinomyces oris strain T14V	544580.1	32	2087	50	1939	1.076328	0.001450	0.000162	0.001347	0.441284	0.001347	4394	1439019	0.001450	27.223977
strain	Sphingobium sp. TKS	1315974.1	59	3763	158	772	4.874352	0.001447	0.000162	0.000297	0.693621	0.000297	1113	2600512	0.001447	58.030499
strain	Staphylococcus hominis subsp. hominis strain K1	145391.1	19	1235	19	1131	1.091954	0.001445	0.000162	0.001323	0.780538	0.001323	1449	854634	0.001445	27.470795
strain	Acidovorax sp. T1	1858609.1	22	1576	79	328	4.804878	0.001442	0.000161	0.000300	0.625954	0.000300	524	1092714	0.001442	57.710009
strain	Shinella sp. HZN7	879274.1	70	4379	139	2855	1.533800	0.001414	0.000158	0.000922	0.326771	0.000922	8737	3096784	0.001414	32.919415
strain	Cutibacterium granulosum strain NCTC11865	33011.1	29	2020	40	2020	1.000000	0.001385	0.000155	0.001385	0.303988	0.001385	6645	1458721	0.001385	26.854033
strain	Rhizobium sp. CCGE531	2364271.1	4	261	5	208	1.254808	0.001379	0.000154	0.001099	0.101365	0.001099	2052	189286	0.001379	30.150105
strain	Cutibacterium granulosum DSM 20700	1160719	28	1978	38	1978	1.000000	0.001359	0.000152	0.001359	0.361081	0.001359	5478	1455690	0.001359	27.109783
strain	Mycobacterium europaeum strain CSUR P1344	761804.1	64	2525	2	324	7.793210	0.001342	0.000150	0.000172	1.000000	0.000172	324	1881125	0.001342	76.190166
strain	Lactobacillus vaginalis DSM 5837 = ATCC 49540	1423814	20	1625	12	1546	1.051100	0.001317	0.000147	0.001253	0.344705	0.001253	4485	1233461	0.001317	28.228359
strain	Burkholderia cenocepacia strain 842	95486.4	15	643	3	188	3.420213	0.001261	0.000141	0.000369	0.706767	0.000369	266	509869	0.001261	52.067928
strain	Staphylococcus hominis subsp. hominis C80	435837	16	1043	11	939	1.110756	0.001246	0.000139	0.001122	0.683904	0.001122	1373	837204	0.001246	29.842772
strain	Methylobacterium aquaticum strain MA-22A	270351.1	55	3003	87	1807	1.661871	0.001209	0.000135	0.000727	0.488115	0.000727	3702	2484688	0.001209	37.067976
strain	Brucella sp. 09RB8910	1844051.1	4	293	12	162	1.808642	0.001195	0.000134	0.000661	0.925714	0.000661	175	245169	0.001195	38.889444
strain	Ensifer adhaerens strain Casida A	106592.1	74	4938	200	1701	2.902998	0.001190	0.000133	0.000410	0.346577	0.000410	4908	4150676	0.001190	49.387638
strain	Sinorhizobium fredii CCBAU 45436	1128331	43	3221	84	1235	2.608097	0.001170	0.000131	0.000449	0.501829	0.000449	2461	2753180	0.001170	47.204825
strain	Brevibacterium senegalense	1033736.1	37	2095	75	58	36.120690	0.001162	0.000130	0.000032	0.182390	0.000032	318	1802228	0.001162	176.272223
strain	Staphylococcus epidermidis strain ATCC 12228	1282.3	21	1231	15	1178	1.044992	0.001141	0.000128	0.001092	0.555398	0.001092	2121	1078889	0.001141	30.246736
strain	Afipia clevelandensis ATCC 49720	883079	41	2628	77	2053	1.280078	0.001137	0.000127	0.000888	0.296676	0.000888	6920	2311735	0.001137	33.541434
strain	Microbacterium hominis strain SJTG1	162426.1	30	1596	30	728	2.192308	0.001111	0.000124	0.000507	0.596233	0.000507	1221	1436773	0.001111	44.413841
strain	Burkholderia pseudomallei strain VB976100	28450.17	8	538	14	335	1.605970	0.001106	0.000124	0.000689	0.311628	0.000689	1075	486297	0.001106	38.087174
strain	Sphingobium sp. EP60837	1855519.1	34	2649	105	432	6.131944	0.001105	0.000124	0.000180	0.380282	0.000180	1136	2397970	0.001105	74.497359
strain	Staphylococcus pasteuri strain JS7	45972.1	17	1016	0	909	1.117712	0.001090	0.000122	0.000976	0.686038	0.000976	1325	931825	0.001090	32.001719
strain	Enteractinococcus helveticum strain UASWS1574	1837282.1	42	3310	123	727	4.552957	0.001059	0.000118	0.000232	0.770127	0.000232	944	3127054	0.001059	65.576766
strain	Sphingobium lactosutens DS20	1331060	43	2606	109	710	3.670423	0.001035	0.000116	0.000282	0.336972	0.000282	2107	2517068	0.001035	59.532900
strain	Burkholderia sp. NRF60-BP8	1637853.1	17	717	16	283	2.533569	0.001029	0.000115	0.000406	0.407781	0.000406	694	696755	0.001029	49.608788
strain	Ralstonia solanacearum PSI07	859657	30	1671	44	1253	1.333599	0.001017	0.000114	0.000763	0.316654	0.000763	3957	1642679	0.001017	36.193878
strain	Sphingomonas adhaesiva NBRC 15099	1219038	29	1524	41	259	5.884170	0.000999	0.000112	0.000170	0.883959	0.000170	293	1526238	0.000999	76.758132
strain	Mesorhizobium opportunistum WSM2075	536019	40	2224	83	776	2.865979	0.000996	0.000111	0.000348	0.534804	0.000348	1451	2232208	0.000996	53.624217
strain	Methylorubrum extorquens CM4	440085	12	907	34	574	1.580139	0.000989	0.000111	0.000626	0.567755	0.000626	1011	917100	0.000989	39.959169
strain	Rhizobium jaguaris strain CCGE525	1312183.1	74	4067	126	2025	2.008395	0.000980	0.000110	0.000488	0.317448	0.000488	6379	4147919	0.000980	45.247708
strain	Klebsiella quasipneumoniae strain L22	1463165.9	1	60	2	60	1.000000	0.000978	0.000109	0.000978	0.821918	0.000978	73	61374	0.000978	31.967171
strain	Afipia felis ATCC 53690	883080	42	2499	102	1193	2.094719	0.000955	0.000107	0.000456	0.202032	0.000456	5905	2617538	0.000955	46.830337
strain	Mesorhizobium plurifarium	69974.1	55	3229	135	1364	2.367302	0.000948	0.000106	0.000400	0.441567	0.000400	3089	3407650	0.000948	49.972764
strain	Agrobacterium tumefaciens strain Ach5	358.1	7	630	27	289	2.179931	0.000936	0.000105	0.000429	0.667436	0.000429	433	672931	0.000936	48.243973
strain	Variovorax sp. PAMC 28711	1795631.1	33	1831	68	934	1.960385	0.000936	0.000105	0.000478	0.386270	0.000478	2418	1955774	0.000936	45.749060
strain	Burkholderia plantarii strain ATCC 43733	41899.1	6	406	19	137	2.963504	0.000915	0.000102	0.000309	0.417683	0.000309	328	443752	0.000915	56.904004
strain	Staphylococcus epidermidis strain FDAARGOS_161	1282.6	16	962	5	962	1.000000	0.000913	0.000102	0.000913	0.540146	0.000913	1781	1053255	0.000913	33.073549
strain	Streptococcus pneumoniae strain 4041STDY6836166	1313.27	3	220	8	220	1.000000	0.000901	0.000101	0.000901	0.411985	0.000901	534	244048	0.000901	33.291276
strain	Sphingomonas sp. FARSPH	2219696.1	27	1426	49	329	4.334347	0.000886	0.000099	0.000204	0.695560	0.000204	473	1610108	0.000886	69.949591
strain	Escherichia coli APEC O78	1274814	2	109	3	62	1.758065	0.000884	0.000099	0.000503	0.543860	0.000503	114	123346	0.000884	44.592058
strain	Rhizobium sp. NXC24	2048897.1	64	3033	81	1729	1.754193	0.000862	0.000096	0.000492	0.566514	0.000492	3052	3516887	0.000862	45.089449
strain	Sphingomonas sanxanigenens DSM 19645 = NX02	1123269	50	2867	116	610	4.700000	0.000855	0.000096	0.000182	0.316883	0.000182	1925	3351990	0.000855	74.121964
strain	Burkholderia vietnamiensis strain MSMB608WGS	60552.4	5	257	4	58	4.431034	0.000846	0.000095	0.000191	1.000000	0.000191	58	303623	0.000846	72.345555
strain	Methylobacterium sp. 17Sr1-43	2202828.1	46	1985	35	1152	1.723090	0.000836	0.000093	0.000485	0.649380	0.000485	1774	2374356	0.000836	45.388026
strain	Comamonas testosteroni P19	1191062	40	2584	12	1563	1.653231	0.000836	0.000093	0.000506	0.586712	0.000506	2664	3091203	0.000836	44.460511
strain	Burkholderia ubonensis strain RF23-BP41	101571.1	16	916	39	355	2.580282	0.000810	0.000091	0.000314	0.451654	0.000314	786	1131202	0.000810	56.440097
strain	Streptococcus pneumoniae strain 19F	1313.9	2	170	6	170	1.000000	0.000772	0.000086	0.000772	0.515152	0.000772	330	220142	0.000772	35.971557
strain	Burkholderia pseudomallei strain 2010007509	28450.33	6	345	7	121	2.851240	0.000772	0.000086	0.000271	0.623711	0.000271	194	446998	0.000772	60.771690
strain	Hyphomicrobium zavarzinii ATCC 27496	1267005	47	2554	79	681	3.750367	0.000772	0.000086	0.000206	0.518660	0.000206	1313	3310108	0.000772	69.711246
strain	Escherichia coli strain YD786	562.36	2	109	3	62	1.758065	0.000759	0.000085	0.000432	0.543860	0.000432	114	143647	0.000759	48.123665
strain	Burkholderia multivorans ATCC BAA-247	985079	21	908	19	283	3.208481	0.000756	0.000085	0.000236	0.690244	0.000236	410	1201425	0.000756	65.148431
strain	Mesorhizobium loti NZP2037	935546	26	1429	31	465	3.073118	0.000755	0.000084	0.000246	0.640496	0.000246	726	1892671	0.000755	63.790753
strain	Mesorhizobium japonicum MAFF 303099	266835	31	1547	46	513	3.015595	0.000749	0.000084	0.000249	0.534375	0.000249	960	2064171	0.000749	63.424957
strain	Streptococcus pneumoniae strain NT_110_58	1313.1	3	220	9	220	1.000000	0.000739	0.000083	0.000739	0.411985	0.000739	534	297734	0.000739	36.774126
strain	Streptococcus mitis strain SVGS_061	28037.2	4	255	3	255	1.000000	0.000737	0.000082	0.000737	0.535714	0.000737	476	346016	0.000737	36.822894
strain	Ralstonia solanacearum strain KACC 10722	305.2	20	1120	37	514	2.178988	0.000726	0.000081	0.000333	0.549145	0.000333	936	1543731	0.000726	54.793866
strain	Burkholderia multivorans strain FDAARGOS_246	87883.4	20	867	18	242	3.582645	0.000722	0.000081	0.000201	0.715976	0.000201	338	1201371	0.000722	70.450997
strain	Burkholderia pseudomallei strain 2008724860	28450.32	8	509	16	73	6.972603	0.000720	0.000081	0.000103	0.439759	0.000103	166	706798	0.000720	98.392908
strain	Streptococcus pneumoniae 670-6B	189423	2	150	8	150	1.000000	0.000719	0.000080	0.000719	0.287908	0.000719	521	208625	0.000719	37.280469
strain	Kocuria palustris strain MU14/1	71999.1	15	1010	8	1010	1.000000	0.000717	0.000080	0.000717	0.320127	0.000717	3155	1408595	0.000717	37.331602
strain	Rothia mucilaginosa strain NUM-Rm6536	43675.1	15	1262	31	1262	1.000000	0.000712	0.000080	0.000712	0.193232	0.000712	6531	1773480	0.000712	37.473900
strain	Rothia mucilaginosa DY-18	680646	15	1241	20	1241	1.000000	0.000711	0.000079	0.000711	0.195834	0.000711	6337	1745770	0.000711	37.493260
strain	Methylobacterium sp. DM1	2067957.1	22	1255	47	888	1.413288	0.000700	0.000078	0.000496	0.551210	0.000496	1611	1791784	0.000700	44.908516
strain	Microbacterium oleivorans NBRC 103075	1223528	25	1070	4	447	2.393736	0.000700	0.000078	0.000292	0.959227	0.000292	466	1529306	0.000700	58.483042
strain	Ralstonia solanacearum strain SEPPX05	305.8	5	382	17	303	1.260726	0.000691	0.000077	0.000548	0.179609	0.000548	1687	553004	0.000691	42.709433
strain	Burkholderia thailandensis E264	271848	16	723	13	315	2.295238	0.000684	0.000077	0.000298	0.530303	0.000298	594	1056924	0.000684	57.916442
strain	Intrasporangium chromatireducens Q5-1	584657	19	1631	70	1113	1.465409	0.000675	0.000075	0.000460	0.405612	0.000460	2744	2417962	0.000675	46.599062
strain	Nitrobacter hamburgensis X14	323097	27	1925	68	1150	1.673913	0.000665	0.000074	0.000397	0.472279	0.000397	2435	2894419	0.000665	50.158609
strain	Rothia mucilaginosa strain FDAARGOS_369	43675.2	13	1190	21	1190	1.000000	0.000640	0.000072	0.000640	0.220411	0.000640	5399	1860538	0.000640	39.528184
strain	Polaromonas naphthalenivorans CJ2	365044	23	1923	62	477	4.031447	0.000637	0.000071	0.000158	0.701471	0.000158	680	3016650	0.000637	79.518638
strain	Burkholderia ubonensis strain MSMB2035	101571.2	13	598	16	224	2.669643	0.000631	0.000071	0.000236	0.636364	0.000236	352	947617	0.000631	65.034091
strain	Streptococcus mitis strain KCOM 1350 (= ChDC B183)	28037.1	3	137	0	137	1.000000	0.000623	0.000070	0.000623	0.695431	0.000623	197	220014	0.000623	40.061722
strain	Cupriavidus pauculus strain KF709	82633.1	37	2191	63	1922	1.139958	0.000622	0.000070	0.000546	0.412889	0.000546	4655	3520733	0.000622	42.787930
strain	Mesorhizobium sp. WSM1497	278153.1	6	451	18	94	4.797872	0.000612	0.000068	0.000128	0.549708	0.000128	171	736610	0.000612	88.517098
strain	Sphingomonas rubra strain CGMCC 1.9113	634430.1	20	829	9	264	3.140152	0.000607	0.000068	0.000193	0.830189	0.000193	318	1366789	0.000607	71.946029
strain	Burkholderia pseudomallei 7894	441156	4	348	34	99	3.515152	0.000605	0.000068	0.000172	0.458333	0.000172	216	574804	0.000605	76.191213
strain	Burkholderia pseudomallei strain 2002721184	28450.30	4	348	34	99	3.515152	0.000605	0.000068	0.000172	0.458333	0.000172	216	574806	0.000605	76.191346
strain	Burkholderia thailandensis 2002721723	1241582	13	631	12	313	2.015974	0.000605	0.000068	0.000300	0.526936	0.000300	594	1042263	0.000605	57.696739
strain	Devriesea agamarum strain IMP2	472569.1	18	1505	53	558	2.697133	0.000599	0.000067	0.000222	0.848024	0.000222	658	2512429	0.000599	67.093673
strain	Rhizobium selenitireducens ATCC BAA-1503	1336235	22	1482	43	529	2.801512	0.000588	0.000066	0.000210	0.718750	0.000210	736	2522329	0.000588	69.044245
strain	Escherichia coli strain S10	562.145	2	109	3	62	1.758065	0.000569	0.000064	0.000324	0.543860	0.000324	114	191501	0.000569	55.567309
strain	Aminobacter aminovorans strain KCTC 2477	83263.1	45	2075	47	709	2.926657	0.000557	0.000062	0.000190	0.410539	0.000190	1727	3722531	0.000557	72.452718
strain	Sphingomonas wittichii RW1	392499	29	1387	35	161	8.614907	0.000554	0.000062	0.000064	0.668050	0.000064	241	2503728	0.000554	124.700063
strain	Sphingopyxis sp. MG	1866325.1	4	360	16	129	2.790698	0.000550	0.000062	0.000197	0.220513	0.000197	585	654614	0.000550	71.228696
strain	Novosphingobium lentum NBRC 107847	1219033	26	1364	20	141	9.673759	0.000549	0.000061	0.000057	0.265038	0.000057	532	2485241	0.000549	132.758513
strain	Burkholderia pseudomallei strain 2013746878	28450.27	4	279	7	196	1.423469	0.000543	0.000061	0.000381	0.248101	0.000381	790	513799	0.000543	51.190072
strain	Peptoniphilus rhinitidis 1-13	875454	5	276	1	276	1.000000	0.000542	0.000061	0.000542	0.743935	0.000542	371	509133	0.000542	42.938151
strain	Staphylococcus aureus subsp. aureus strain USA300_2014.C02	46170.6	8	496	4	496	1.000000	0.000539	0.000060	0.000539	0.681319	0.000539	728	919651	0.000539	43.048055
strain	Bosea vaviloviae strain SD260	1526658.1	20	1426	45	797	1.789210	0.000539	0.000060	0.000301	0.610728	0.000301	1305	2647462	0.000539	57.626246
strain	Rhizobium leguminosarum strain Vaf-108	384.2	35	1764	36	674	2.617211	0.000532	0.000060	0.000203	0.666008	0.000203	1012	3315267	0.000532	70.126983
strain	Ralstonia solanacearum Po82	1031711	13	757	33	650	1.164615	0.000528	0.000059	0.000454	0.407013	0.000454	1597	1432922	0.000528	46.941404
strain	Burkholderia cenocepacia strain DDS 22E-1	95486.1	11	422	0	77	5.480519	0.000526	0.000059	0.000096	0.987179	0.000096	78	801984	0.000526	102.050853
strain	Nitrobacter winogradskyi Nb-255	323098	15	907	21	236	3.843220	0.000524	0.000059	0.000136	0.625995	0.000136	377	1732366	0.000524	85.671080
strain	Sphingomonas wittichii DC-6	1283312	23	1358	51	680	1.997059	0.000516	0.000058	0.000258	0.601238	0.000258	1131	2630630	0.000516	62.189819
strain	Sphingomonas taxi strain ATCC 55669	1549858.1	21	856	11	123	6.959350	0.000512	0.000057	0.000074	0.778481	0.000074	158	1671269	0.000512	116.561369
strain	Corynebacterium aurimucosum strain 1237_CAUR	169292.1	11	815	22	815	1.000000	0.000509	0.000057	0.000509	0.376443	0.000509	2165	1602380	0.000509	44.329566
strain	Agrobacterium vitis S4	311402	32	2151	101	696	3.090517	0.000498	0.000056	0.000161	0.407972	0.000161	1706	4317254	0.000498	78.752468
strain	Sphingomonas echinoides ATCC 14820	1112212	20	1148	16	959	1.197080	0.000494	0.000055	0.000412	0.392390	0.000412	2444	2325876	0.000494	49.237322
strain	Pseudomonas sp. JY-Q	1338689.1	3	199	0	199	1.000000	0.000488	0.000055	0.000488	0.637821	0.000488	312	407616	0.000488	45.247338
strain	Pseudomonas fluorescens strain LBUM636	294.6	10	653	4	653	1.000000	0.000485	0.000054	0.000485	0.291778	0.000485	2238	1346083	0.000485	45.391440
strain	Corynebacterium accolens ATCC 49725	525260	9	764	51	664	1.150602	0.000481	0.000054	0.000418	0.280405	0.000418	2368	1588049	0.000481	48.894172
strain	Burkholderia sp. CCGE1001	640510.1	5	370	21	83	4.457831	0.000481	0.000054	0.000108	0.580420	0.000108	143	769981	0.000481	96.311368
strain	Burkholderia glumae BGR1	626418	18	970	31	247	3.927126	0.000479	0.000054	0.000122	0.713873	0.000122	346	2025497	0.000479	90.550498
strain	Sinorhizobium fredii NGR234	394	22	1314	20	865	1.519075	0.000473	0.000053	0.000312	0.677900	0.000312	1276	2775676	0.000473	56.638097
strain	Rhizobium phaseoli strain R744	396.4	2	198	22	99	2.000000	0.000472	0.000053	0.000236	0.351064	0.000236	282	419413	0.000472	65.080680
strain	Methylobacterium sp. 17SD2-17	2202825.1	32	1691	66	1331	1.270473	0.000470	0.000053	0.000370	0.601446	0.000370	2213	3594791	0.000470	51.959789
strain	Methylobacterium gossipiicola strain Gh-105	582675.1	23	1062	40	800	1.327500	0.000465	0.000052	0.000350	0.338983	0.000350	2360	2285096	0.000465	53.435662
strain	Rhizobium alamii strain YR540	492774.1	35	1882	60	964	1.952282	0.000463	0.000052	0.000237	0.324470	0.000237	2971	4060829	0.000463	64.895903
strain	Burkholderia cenocepacia strain MSMB384WGS	95486.6	2	117	4	117	1.000000	0.000454	0.000051	0.000454	0.596939	0.000454	196	257935	0.000454	46.942227
strain	Pararhizobium antarcticum strain 59	1798805.1	26	1426	38	561	2.541889	0.000444	0.000050	0.000175	0.328262	0.000175	1709	3210412	0.000444	75.641652
strain	Burkholderia latens strain AU17928	488446.1	2	105	2	53	1.981132	0.000440	0.000049	0.000222	0.841270	0.000222	63	238837	0.000440	67.121967
strain	Ochrobactrum anthropi strain OAB	529.1	25	1378	38	687	2.005822	0.000438	0.000049	0.000218	0.332366	0.000218	2067	3149371	0.000438	67.699611
strain	Brachybacterium massiliense strain mt5	1755098.1	10	628	6	559	1.123435	0.000437	0.000049	0.000389	0.658422	0.000389	849	1437215	0.000437	50.695626
strain	Pseudarthrobacter phenanthrenivorans Sphe3	930171	19	996	4	199	5.005025	0.000436	0.000049	0.000087	0.917051	0.000087	217	2284987	0.000436	107.151046
strain	Burkholderia pseudomallei strain 2008724734	28450.25	3	253	18	86	2.941860	0.000433	0.000048	0.000147	0.467391	0.000147	184	583964	0.000433	82.397082
strain	Blastomonas sp. RAC04	1842535.1	7	248	0	36	6.888889	0.000433	0.000048	0.000063	0.580645	0.000063	62	572816	0.000433	126.137051
strain	[Pseudomonas] mesoacidophila strain ATCC 31433	265293.1	12	571	12	164	3.481707	0.000431	0.000048	0.000124	0.700855	0.000124	234	1324334	0.000431	89.856593
strain	Sphingomonas indica strain Dd16	941907.1	9	557	26	137	4.065693	0.000429	0.000048	0.000105	0.288421	0.000105	475	1298773	0.000429	97.360643
strain	Escherichia coli O104:H4 str. 2011C-3493	1133852	2	109	3	62	1.758065	0.000427	0.000048	0.000243	0.543860	0.000243	114	255218	0.000427	64.151534
strain	Burkholderia pseudomallei PB08298010	1249658	3	246	12	175	1.405714	0.000427	0.000048	0.000303	0.573770	0.000303	305	576737	0.000427	57.398955
strain	Kocuria polaris strain CMS 76or	136273.1	9	621	8	522	1.189655	0.000426	0.000048	0.000358	0.533742	0.000358	978	1459059	0.000426	52.859551
strain	Rhizobium leguminosarum bv. trifolii WSM2304	395492	12	807	27	286	2.821678	0.000420	0.000047	0.000149	0.252427	0.000149	1133	1920091	0.000420	81.930488
strain	Burkholderia multivorans ATCC 17616	395019	11	542	17	150	3.613333	0.000418	0.000047	0.000116	0.622407	0.000116	241	1297670	0.000418	93.006093
strain	Acinetobacter johnsonii XBB1	1242245	3	174	1	174	1.000000	0.000416	0.000047	0.000416	0.532110	0.000416	327	417845	0.000416	48.993959
strain	Variovorax soli NBRC 106424	1321611	19	951	37	479	1.985386	0.000416	0.000046	0.000209	0.601759	0.000209	796	2287883	0.000416	69.104079
strain	Burkholderia pseudomallei strain 2002734728	28450.31	4	200	4	200	1.000000	0.000415	0.000046	0.000415	0.583090	0.000415	343	481736	0.000415	49.068116
strain	Burkholderia thailandensis strain MSMB59	57975.2	6	413	12	319	1.294671	0.000408	0.000046	0.000315	0.710468	0.000315	449	1013275	0.000408	56.350782
strain	Staphylococcus pasteuri SP1	1276282	2	86	0	43	2.000000	0.000407	0.000046	0.000204	0.518072	0.000204	83	211141	0.000407	70.066082
strain	Aquamicrobium defluvii strain W13Z1	69279.1	21	1091	43	574	1.900697	0.000406	0.000045	0.000214	0.413545	0.000214	1388	2684582	0.000406	68.381080
strain	Rhizobium etli bv. mimosae str. Mim1	1328306	8	544	26	322	1.689441	0.000400	0.000045	0.000237	0.174526	0.000237	1845	1360031	0.000400	64.982296
strain	Sphingobium phenoxybenzoativorans strain SC_3	1592790.1	18	1157	21	968	1.195248	0.000394	0.000044	0.000329	0.331053	0.000329	2924	2937932	0.000394	55.082245
strain	Burkholderia thailandensis 2002721643	1249660	9	416	7	158	2.632911	0.000393	0.000044	0.000149	0.782178	0.000149	202	1057443	0.000393	81.802672
strain	Bartonella washoeensis Sb944nv	1094563	4	252	7	252	1.000000	0.000393	0.000044	0.000393	0.597156	0.000393	422	641104	0.000393	50.428796
strain	Chryseobacterium hominis strain DSM 19326	420404.1	7	435	12	435	1.000000	0.000392	0.000044	0.000392	0.514184	0.000392	846	1110848	0.000392	50.523990
strain	Ralstonia solanacearum strain T42	305.30	2	144	6	144	1.000000	0.000392	0.000044	0.000392	0.091313	0.000392	1577	367760	0.000392	50.526121
strain	Methylobacterium radiotolerans JCM 2831	426355	4	273	13	157	1.738854	0.000391	0.000044	0.000225	0.713636	0.000225	220	698577	0.000391	66.697339
strain	Neisseria sicca strain FDAARGOS_260	490.1	1	64	2	64	1.000000	0.000389	0.000044	0.000389	0.481203	0.000389	133	164449	0.000389	50.680525
strain	Staphylococcus xylosus strain S170	1288.4	6	492	13	398	1.236181	0.000388	0.000043	0.000314	0.386033	0.000314	1031	1267566	0.000388	56.425519
strain	Pseudaminobacter manganicus strain JH-7	1873176.1	22	1125	33	454	2.477974	0.000386	0.000043	0.000156	0.481442	0.000156	943	2912743	0.000386	80.092031
strain	Macrococcus sp. IME1552	1898474.1	7	472	5	472	1.000000	0.000386	0.000043	0.000386	0.504813	0.000386	935	1223850	0.000386	50.910731
strain	Cupriavidus basilensis strain 4G11	68895.1	28	1738	52	1137	1.528584	0.000385	0.000043	0.000252	0.335102	0.000252	3393	4510250	0.000385	62.974587
strain	Rhodopseudomonas palustris DX-1	652103	25	1020	21	483	2.111801	0.000377	0.000042	0.000178	0.709251	0.000178	681	2707682	0.000377	74.866327
strain	Sphingobium yanoikuyae strain SHJ	13690.1	7	494	27	218	2.266055	0.000376	0.000042	0.000166	0.522782	0.000166	417	1314501	0.000376	77.645483
strain	Streptococcus pneumoniae INV200	869216	1	80	3	80	1.000000	0.000375	0.000042	0.000375	0.645161	0.000375	124	213397	0.000375	51.637801
strain	Nitratireductor pacificus pht-3B	391937	13	776	15	122	6.360656	0.000372	0.000042	0.000059	0.472868	0.000059	258	2084204	0.000372	130.700571
strain	Cutibacterium avidum strain DPC 6544	33010.1	8	629	20	629	1.000000	0.000371	0.000042	0.000371	0.422715	0.000371	1488	1694717	0.000371	51.897049
strain	Sphingomonas hankookensis strain CN3	563996.1	18	673	9	124	5.427419	0.000370	0.000041	0.000068	0.541485	0.000068	229	1817420	0.000370	121.060369
strain	Streptococcus sanguinis SK36	388919	7	398	8	398	1.000000	0.000365	0.000041	0.000365	0.401615	0.000365	991	1090406	0.000365	52.332720
strain	Bradyrhizobium elkanii USDA 76	398525	26	1274	32	961	1.325702	0.000363	0.000041	0.000274	0.473866	0.000274	2028	3512519	0.000363	60.448876
strain	Rhizobium leguminosarum strain OV483	384.1	40	1446	15	435	3.324138	0.000362	0.000040	0.000109	0.490417	0.000109	887	3997329	0.000362	95.855423
strain	Candidatus Erwinia sp. ErCipseudotaxifoliae	1922217.1	6	253	6	50	5.060000	0.000362	0.000040	0.000071	0.617284	0.000071	81	699723	0.000362	118.293956
strain	Hyphomicrobium nitrativorans NL23	1029756	15	940	46	263	3.574144	0.000361	0.000040	0.000101	0.326303	0.000101	806	2602513	0.000361	99.471034
strain	Lactobacillus reuteri SD2112	491077	6	465	1	465	1.000000	0.000352	0.000039	0.000352	0.530217	0.000352	877	1320841	0.000352	53.287131
strain	Herbaspirillum seropedicae strain AU14040	964.2	14	816	19	779	1.047497	0.000350	0.000039	0.000334	0.536501	0.000334	1452	2331299	0.000350	54.696267
strain	Herbaspirillum rubrisubalbicans M1	1078773	15	948	30	948	1.000000	0.000347	0.000039	0.000347	0.316000	0.000347	3000	2730329	0.000347	53.657189
strain	Moraxella osloensis strain CCUG 350	34062.1	8	630	19	630	1.000000	0.000346	0.000039	0.000346	0.354930	0.000346	1775	1822310	0.000346	53.773186
strain	Burkholderia pseudomallei strain 2013746777	28450.35	3	173	7	173	1.000000	0.000345	0.000039	0.000345	0.694779	0.000345	249	501769	0.000345	53.846066
strain	Xenophilus azovorans DSM 13620	1123504	16	750	18	369	2.032520	0.000344	0.000038	0.000169	0.605911	0.000169	609	2179698	0.000344	76.850769
strain	Massilia putida strain 6NM-7T	1141883.1	16	1218	33	1160	1.050000	0.000342	0.000038	0.000326	0.273520	0.000326	4241	3559754	0.000342	55.387304
strain	Bradyrhizobium erythrophlei strain MT12	1437360.1	19	1147	50	1147	1.000000	0.000340	0.000038	0.000340	0.288263	0.000340	3979	3368708	0.000340	54.184619
strain	Novosphingobium subterraneum strain DSM 12447	48936.1	12	695	28	121	5.743802	0.000339	0.000038	0.000059	0.614213	0.000059	197	2047922	0.000339	130.092180
strain	Streptococcus mitis B6	365659	1	100	6	100	1.000000	0.000336	0.000038	0.000336	0.186220	0.000336	537	297785	0.000336	54.560517
strain	Acidovorax temperans strain KY4	80878.1	11	709	10	674	1.051929	0.000335	0.000037	0.000318	0.491612	0.000318	1371	2116783	0.000335	56.032380
strain	Pseudomonas putida JB	1150601	3	141	1	141	1.000000	0.000335	0.000037	0.000335	0.886792	0.000335	159	421182	0.000335	54.645278
strain	Burkholderia stagnalis strain MSMB735WGS	1503054.1	11	537	17	203	2.645320	0.000334	0.000037	0.000126	0.725000	0.000126	280	1605528	0.000334	88.926964
strain	Aminobacter sp. MSH1	374606.1	20	1095	43	448	2.444196	0.000334	0.000037	0.000137	0.497778	0.000137	900	3281391	0.000334	85.577646
strain	Sphingomonas panacis strain DCY99	1560345.1	18	1007	85	185	5.443243	0.000332	0.000037	0.000061	0.223700	0.000061	827	3037612	0.000332	128.134790
strain	Ralstonia solanacearum strain SL3300	305.33	2	161	7	161	1.000000	0.000327	0.000037	0.000327	0.157380	0.000327	1023	492156	0.000327	55.279920
strain	Micrococcus luteus NCTC 2665	465515	5	299	2	299	1.000000	0.000326	0.000036	0.000326	0.766667	0.000326	390	916628	0.000326	55.359240
strain	Burkholderia thailandensis MSMB59	1250339	5	330	13	236	1.398305	0.000325	0.000036	0.000233	0.655556	0.000233	360	1014561	0.000325	65.559037
strain	Anaerococcus vaginalis strain PH9	33037.1	2	134	2	134	1.000000	0.000325	0.000036	0.000325	0.848101	0.000325	158	412233	0.000325	55.455980
strain	Burkholderia glumae LMG 2196 = ATCC 33617	1176492	11	573	16	143	4.006993	0.000324	0.000036	0.000081	0.641256	0.000081	223	1766327	0.000324	111.134770
strain	Acidovorax carolinensis strain NA3	553814.2	11	366	1	140	2.614286	0.000321	0.000036	0.000123	0.790960	0.000123	177	1139155	0.000321	90.198788
strain	Methylotenera versatilis 301	666681	9	761	21	761	1.000000	0.000321	0.000036	0.000321	0.334653	0.000321	2274	2369547	0.000321	55.791827
strain	Mesorhizobium australicum WSM2073	754035	16	692	15	192	3.604167	0.000320	0.000036	0.000089	0.644295	0.000089	298	2159554	0.000320	106.050352
strain	Rhodopseudomonas palustris strain YSC3	1076.2	13	887	58	373	2.378016	0.000320	0.000036	0.000135	0.541364	0.000135	689	2773140	0.000320	86.218859
strain	Rhizobium oryziradicis strain N19	1867956.1	14	1210	58	383	3.159269	0.000319	0.000036	0.000101	0.318636	0.000101	1202	3796898	0.000319	99.561899
strain	Streptococcus pneumoniae CGSP14	516950	1	70	0	70	1.000000	0.000316	0.000035	0.000316	0.212121	0.000316	330	221299	0.000316	56.217562
strain	Actinomyces massiliensis 4401292	1167628	8	561	3	561	1.000000	0.000316	0.000035	0.000316	0.249112	0.000316	2252	1773640	0.000316	56.218935
strain	Methylobacterium phyllostachyos strain BL47	582672.1	16	869	31	585	1.485470	0.000313	0.000035	0.000211	0.534247	0.000211	1095	2774945	0.000313	68.865781
strain	Sphingobium yanoikuyae strain S72	13690.2	8	528	22	191	2.764398	0.000313	0.000035	0.000113	0.585890	0.000113	326	1688075	0.000313	94.005792
strain	Sphingobium yanoikuyae ATCC 51230	883163	6	410	18	69	5.942029	0.000310	0.000035	0.000052	0.758242	0.000052	91	1322357	0.000310	138.432634
strain	Mesorhizobium amorphae CCNWGS0123	1082933	18	1034	45	609	1.697865	0.000309	0.000035	0.000182	0.411765	0.000182	1479	3349916	0.000309	74.159848
strain	Escherichia coli strain 2014C-3550	562.365	2	109	3	62	1.758065	0.000307	0.000034	0.000175	0.543860	0.000175	114	355099	0.000307	75.673002
strain	Sphingomonas changbaiensis NBRC 104936	1219043	17	544	0	32	17.000000	0.000307	0.000034	0.000018	1.000000	0.000018	32	1772507	0.000307	235.350470
strain	Escherichia coli strain 95-3322	562.382	2	142	6	71	2.000000	0.000305	0.000034	0.000152	0.898734	0.000152	79	465965	0.000305	81.005477
strain	Burkholderia thailandensis strain 2002721643	57975.4	7	330	10	158	2.088608	0.000298	0.000033	0.000143	0.258170	0.000143	612	1108063	0.000298	83.738026
strain	Mesorhizobium ciceri biovar biserrulae WSM1271	765698	3	96	0	32	3.000000	0.000297	0.000033	0.000099	0.695652	0.000099	46	323300	0.000297	100.509328
strain	Brachybacterium paraconglomeratum LC44	1064537	8	355	1	355	1.000000	0.000296	0.000033	0.000296	0.823666	0.000296	431	1197478	0.000296	58.070453
strain	Micrococcus luteus strain SGAir0127	1270.1	5	295	4	295	1.000000	0.000292	0.000033	0.000292	0.936508	0.000292	315	1010847	0.000292	58.528625
strain	Staphylococcus aureus subsp. aureus strain 1969.N	46170.19	4	268	2	268	1.000000	0.000291	0.000033	0.000291	0.694301	0.000291	386	919727	0.000291	58.573178
strain	Ochrobactrum anthropi ATCC 49188	439375	18	983	26	570	1.724561	0.000290	0.000032	0.000168	0.300792	0.000168	1895	3391835	0.000290	77.133571
strain	Pseudomonas pseudoalcaligenes	330.1	1	100	1	100	1.000000	0.000288	0.000032	0.000288	0.168919	0.000288	592	347378	0.000288	58.930298
strain	Pseudomonas pseudoalcaligenes CECT 5344	1182590	1	100	1	100	1.000000	0.000287	0.000032	0.000287	0.168919	0.000287	592	348629	0.000287	59.036345
strain	Lactobacillus reuteri strain IRT	1598.1	4	363	16	363	1.000000	0.000285	0.000032	0.000285	0.281614	0.000285	1289	1274095	0.000285	59.235999
strain	Pseudomonas aeruginosa strain 12-4-4(59)	287.10	14	698	17	321	2.174455	0.000284	0.000032	0.000131	0.800499	0.000131	401	2455379	0.000284	87.453735
strain	Hoeflea olei strain JC234	1480615.1	8	692	28	336	2.059524	0.000284	0.000032	0.000138	0.402395	0.000138	835	2437798	0.000284	85.172479
strain	Streptococcus pseudopneumoniae IS7493	1054460	1	55	1	55	1.000000	0.000283	0.000032	0.000283	0.948276	0.000283	58	194109	0.000283	59.399112
strain	Ralstonia solanacearum strain SL2330	305.17	1	100	3	100	1.000000	0.000283	0.000032	0.000283	0.108932	0.000283	918	352942	0.000283	59.400505
strain	Paraburkholderia sacchari strain LMG 19450	159450.1	18	1056	40	490	2.155102	0.000282	0.000032	0.000131	0.284058	0.000131	1725	3745021	0.000282	87.417962
strain	Rhizobium sp. NXC14	1981173.1	10	380	10	188	2.021277	0.000281	0.000031	0.000139	0.773663	0.000139	243	1353555	0.000281	84.845510
strain	Lactobacillus crispatus ST1	748671	4	285	0	285	1.000000	0.000280	0.000031	0.000280	0.440495	0.000280	647	1017769	0.000280	59.750475
strain	Burkholderia pseudomallei strain BPHN1	28450.47	2	146	8	75	1.946667	0.000278	0.000031	0.000143	0.862069	0.000143	87	524611	0.000278	83.629022
strain	Sinorhizobium meliloti Rm41	1230587	12	946	52	520	1.819231	0.000277	0.000031	0.000152	0.314580	0.000152	1653	3414507	0.000277	81.026907
strain	Serratia marcescens strain UMH7	615.16	1	100	1	100	1.000000	0.000277	0.000031	0.000277	0.341297	0.000277	293	361004	0.000277	60.075286
strain	Agrobacterium fabrum str. C58	176299	8	561	25	266	2.109023	0.000275	0.000031	0.000130	0.438944	0.000130	606	2042142	0.000275	87.614072
strain	Burkholderia thailandensis E254	1249665	5	281	13	172	1.633721	0.000274	0.000031	0.000168	0.348178	0.000168	494	1024096	0.000274	77.155988
strain	Pandoraea pnomenusa strain MCB032	93220.4	9	699	29	512	1.365234	0.000270	0.000030	0.000198	0.258195	0.000198	1983	2587632	0.000270	71.084237
strain	Escherichia coli strain C5	562.108	2	142	6	71	2.000000	0.000269	0.000030	0.000134	0.898734	0.000134	79	528589	0.000269	86.278129
strain	Paraburkholderia fungorum	134537.1	16	960	8	443	2.167043	0.000267	0.000030	0.000123	0.460021	0.000123	963	3596401	0.000267	90.095986
strain	Pseudomonas putida S12	1215087	2	110	1	110	1.000000	0.000265	0.000030	0.000265	0.859375	0.000265	128	414930	0.000265	61.409209
strain	Carnobacterium inhibens subsp. gilichinskyi strain WN1359	1266845.1	4	243	11	243	1.000000	0.000264	0.000030	0.000264	0.219314	0.000264	1108	919567	0.000264	61.507937
strain	Micrococcus lylae NBRC 15355	1349773	4	319	5	319	1.000000	0.000263	0.000029	0.000263	0.419185	0.000263	761	1211067	0.000263	61.607210
strain	Delftia acidovorans SPH-1	398578	2	135	7	135	1.000000	0.000262	0.000029	0.000262	0.106551	0.000262	1267	514774	0.000262	61.742536
strain	Burkholderia thailandensis strain FDAARGOS_241	57975.8	3	261	8	197	1.324873	0.000260	0.000029	0.000196	0.891403	0.000196	221	1003391	0.000260	71.360741
strain	Burkholderia multivorans strain MSMB1640WGS	87883.3	8	347	8	221	1.570136	0.000259	0.000029	0.000165	0.560914	0.000165	394	1338286	0.000259	77.811264
strain	Aquabacterium parvum strain B6	70584.1	8	692	46	341	2.029326	0.000259	0.000029	0.000128	0.093144	0.000128	3661	2670823	0.000259	88.494777
strain	Sphingobium faniae strain CGMCC 1.7749	570446.1	10	585	20	60	9.750000	0.000259	0.000029	0.000027	0.550459	0.000027	109	2261805	0.000259	194.153934
strain	Rhodopseudomonas palustris BisB5	316057	15	643	10	504	1.275794	0.000257	0.000029	0.000201	0.622991	0.000201	809	2502568	0.000257	70.458589
strain	Ralstonia solanacearum strain UW163	305.3	6	399	19	399	1.000000	0.000255	0.000029	0.000255	0.328395	0.000255	1215	1561714	0.000255	62.554538
strain	Anaerosalibacter massiliensis	1347392.1	5	303	16	128	2.367188	0.000250	0.000028	0.000106	0.351648	0.000106	364	1210703	0.000250	97.250281
strain	Staphylococcus aureus subsp. aureus strain 3020.C01	46170.22	4	228	2	228	1.000000	0.000248	0.000028	0.000248	0.666667	0.000248	342	919921	0.000248	63.511741
strain	Pseudomonas putida BIRD-1	931281	2	110	1	110	1.000000	0.000247	0.000028	0.000247	0.859375	0.000247	128	444644	0.000247	63.570576
strain	Ralstonia solanacearum strain T117	305.18	2	108	4	108	1.000000	0.000247	0.000028	0.000247	0.093588	0.000247	1154	437330	0.000247	63.626660
strain	Enterobacter sp. E20	1560339.1	1	30	0	30	1.000000	0.000247	0.000028	0.000247	0.545455	0.000247	55	121496	0.000247	63.630705
strain	Exiguobacterium sp. AT1b	360911.1	8	587	10	542	1.083026	0.000247	0.000028	0.000228	0.357284	0.000228	1517	2380010	0.000247	66.258300
strain	Paraburkholderia terricola strain mHS1	169427.1	8	637	28	257	2.478599	0.000246	0.000027	0.000099	0.636139	0.000099	404	2593326	0.000246	100.447811
strain	Ralstonia solanacearum strain IBSBF1503	305.4	7	358	14	358	1.000000	0.000241	0.000027	0.000241	0.687140	0.000241	521	1485615	0.000241	64.410889
strain	Acinetobacter radioresistens DSM 6976 = NBRC 102413 = CIP 103788	981334	2	168	1	168	1.000000	0.000240	0.000027	0.000240	0.451613	0.000240	372	699699	0.000240	64.528095
strain	Ralstonia solanacearum FJAT-91	1130829	1	98	3	98	1.000000	0.000240	0.000027	0.000240	0.291667	0.000240	336	408715	0.000240	64.572140
strain	Streptococcus sanguinis strain NCTC7863	1305.3	4	241	3	241	1.000000	0.000236	0.000026	0.000236	0.684659	0.000236	352	1020212	0.000236	65.055705
strain	Cutibacterium avidum 44067	1170318	4	363	10	363	1.000000	0.000234	0.000026	0.000234	0.457755	0.000234	793	1549458	0.000234	65.325947
strain	Sinorhizobium meliloti BL225C	698936	10	756	40	483	1.565217	0.000233	0.000026	0.000149	0.255691	0.000149	1889	3240902	0.000233	81.908132
strain	Achromobacter xylosoxidans strain FDAARGOS_147	85698.3	5	337	3	337	1.000000	0.000232	0.000026	0.000232	0.463549	0.000232	727	1450093	0.000232	65.589226
strain	Methylobrevis pamukkalensis strain PK2	1439726.1	5	457	57	100	4.570000	0.000231	0.000026	0.000051	0.469484	0.000051	213	1977002	0.000231	140.602347
strain	Burkholderia sp. CCGE1003	640512.1	10	641	24	196	3.270408	0.000230	0.000026	0.000070	0.723247	0.000070	271	2782797	0.000230	119.150929
strain	Bradyrhizobium oligotrophicum S58	1245469	12	789	28	620	1.272581	0.000230	0.000026	0.000181	0.237457	0.000181	2611	3430570	0.000230	74.378609
strain	Acinetobacter johnsonii strain LXL_C1	40214.1	3	117	0	79	1.481013	0.000229	0.000026	0.000155	0.951807	0.000155	83	510091	0.000229	80.348292
strain	Acinetobacter radioresistens strain DSSKY-A-001	40216.1	2	168	1	168	1.000000	0.000229	0.000026	0.000229	0.451613	0.000229	372	734982	0.000229	66.135413
strain	Ralstonia solanacearum strain SL3882	305.31	2	111	2	111	1.000000	0.000228	0.000026	0.000228	0.425287	0.000228	261	486216	0.000228	66.176464
strain	Rhizobium gallicum strain IE4872	56730.1	9	672	36	566	1.187279	0.000228	0.000025	0.000192	0.261674	0.000192	2163	2949131	0.000228	72.176719
strain	Paraburkholderia aromaticivorans strain BN5	2026199.1	11	725	37	215	3.372093	0.000228	0.000025	0.000067	0.360134	0.000067	597	3186103	0.000228	121.729552
strain	Streptococcus pneumoniae strain M26368	1313.17	1	50	2	50	1.000000	0.000226	0.000025	0.000226	0.245098	0.000226	204	220959	0.000226	66.469391
strain	Rhodopseudomonas palustris JSC-3b	1421013	9	484	21	177	2.734463	0.000226	0.000025	0.000083	0.438119	0.000083	404	2142499	0.000226	110.015972
strain	Pseudacidovorax intermedius strain NS331	433924.1	9	428	12	209	2.047847	0.000225	0.000025	0.000110	0.502404	0.000110	416	1903499	0.000225	95.428773
strain	Rhodopseudomonas palustris CGA009	258594	15	644	12	288	2.236111	0.000225	0.000025	0.000100	0.716418	0.000100	402	2868009	0.000225	99.786595
strain	Rhodopseudomonas palustris HaA2	316058	10	564	19	358	1.575419	0.000224	0.000025	0.000142	0.405896	0.000142	882	2514775	0.000224	83.806391
strain	Moraxella osloensis strain NP7	34062.5	5	448	6	448	1.000000	0.000221	0.000025	0.000221	0.283365	0.000221	1581	2025598	0.000221	67.234099
strain	Ralstonia solanacearum strain EP1	305.7	2	115	5	115	1.000000	0.000220	0.000025	0.000220	0.714286	0.000220	161	521765	0.000220	67.350479
strain	Agrobacterium sp. H13-3	861208.1	3	118	2	87	1.356322	0.000218	0.000024	0.000160	0.388393	0.000160	224	542525	0.000218	78.961507
strain	Ralstonia solanacearum strain T98	305.19	5	340	12	279	1.218638	0.000217	0.000024	0.000178	0.492933	0.000178	566	1565571	0.000217	74.902374
strain	Escherichia coli strain 2009C-3133	562.35	2	86	2	43	2.000000	0.000215	0.000024	0.000108	0.544304	0.000108	79	399931	0.000215	96.435061
strain	Herbaspirillum seropedicae strain Z67	964.1	8	503	18	503	1.000000	0.000215	0.000024	0.000215	0.263627	0.000215	1908	2341217	0.000215	68.216618
strain	Herbaspirillum seropedicae SmR1	757424	8	503	18	503	1.000000	0.000215	0.000024	0.000215	0.263627	0.000215	1908	2343949	0.000215	68.256416
strain	Pseudomonas fluorescens strain PF08	294.14	6	342	12	57	6.000000	0.000214	0.000024	0.000036	0.343373	0.000036	166	1595253	0.000214	167.289852
strain	Sphingobium herbicidovorans strain MH	76947.1	5	354	41	148	2.391892	0.000213	0.000024	0.000089	0.065516	0.000089	2259	1663649	0.000213	106.018261
strain	Bradyrhizobium lablabi strain GAS522	722472.2	16	860	33	548	1.569343	0.000212	0.000024	0.000135	0.409261	0.000135	1339	4056914	0.000212	86.035619
strain	Rhodopseudomonas palustris BisA53	316055	15	624	14	346	1.803468	0.000211	0.000024	0.000117	0.375679	0.000117	921	2958724	0.000211	92.467429
strain	Lactobacillus reuteri strain Byun-re-01	1598.4	3	300	7	300	1.000000	0.000211	0.000024	0.000211	0.179211	0.000211	1674	1423031	0.000211	68.865352
strain	Polaromonas jejuensis NBRC 106434	1321608	12	572	14	157	3.643312	0.000210	0.000024	0.000058	0.525084	0.000058	299	2718233	0.000210	131.577300
strain	Comamonas granuli NBRC 101663	1223521	5	229	5	93	2.462366	0.000210	0.000024	0.000085	0.550296	0.000085	169	1088545	0.000210	108.184033
strain	Lactococcus lactis subsp. cremoris UC509.9	1111678	3	247	2	247	1.000000	0.000209	0.000023	0.000209	0.384137	0.000209	643	1181710	0.000209	69.161051
strain	Rhizobium leguminosarum bv. viciae strain BIHB 1148	387.1	11	519	7	195	2.661538	0.000208	0.000023	0.000078	0.318108	0.000078	613	2490478	0.000208	113.007442
strain	Streptococcus parasanguinis ATCC 15912	760570	3	210	6	210	1.000000	0.000207	0.000023	0.000207	0.222930	0.000207	942	1012748	0.000207	69.437810
strain	Lactococcus lactis subsp. cremoris strain 3107	1359.7	4	249	1	249	1.000000	0.000207	0.000023	0.000207	0.366176	0.000207	680	1201823	0.000207	69.466527
strain	Lactococcus lactis subsp. cremoris strain 158	1359.1	3	248	2	248	1.000000	0.000207	0.000023	0.000207	0.379786	0.000207	653	1200571	0.000207	69.570195
strain	Streptococcus oralis strain S.MIT/ORALIS-351	1303.1	2	88	0	88	1.000000	0.000206	0.000023	0.000206	0.854369	0.000206	103	427008	0.000206	69.651731
strain	Ralstonia solanacearum strain RSCM	305.12	1	100	7	100	1.000000	0.000205	0.000023	0.000205	0.934579	0.000205	107	487372	0.000205	69.804871
strain	Sinorhizobium meliloti 1021	266834	8	637	32	420	1.516667	0.000205	0.000023	0.000135	0.215716	0.000135	1947	3107773	0.000205	86.014298
strain	Burkholderia pseudomallei strain vgh16R	28450.11	2	110	4	110	1.000000	0.000203	0.000023	0.000203	0.170807	0.000203	644	542195	0.000203	70.200039
strain	Pararhizobium polonicum strain F5.1	1612624.1	11	712	34	359	1.983287	0.000203	0.000023	0.000102	0.268713	0.000102	1336	3515683	0.000203	98.954479
strain	Streptococcus sobrinus DSM 20742 = ATCC 33478	1123317	4	296	0	148	2.000000	0.000202	0.000023	0.000101	0.251701	0.000101	588	1465409	0.000202	99.500815
strain	Burkholderia thailandensis E444	1249662	3	206	8	142	1.450704	0.000201	0.000023	0.000139	0.755319	0.000139	188	1023749	0.000201	84.902886
strain	Herbaspirillum chlorophenolicum strain CPW301	211589.1	7	521	9	521	1.000000	0.000201	0.000022	0.000201	0.417803	0.000201	1247	2594733	0.000201	70.564110
strain	Mesorhizobium ciceri ca181	682633	9	409	8	199	2.055276	0.000199	0.000022	0.000097	0.627760	0.000097	317	2053509	0.000199	101.578249
strain	Staphylococcus saprophyticus strain 772_SSAP	29385.1	2	150	0	150	1.000000	0.000199	0.000022	0.000199	0.810811	0.000199	185	753440	0.000199	70.865600
strain	Rhizobium leguminosarum bv. viciae strain BIHB 1217	387.2	12	620	9	391	1.585678	0.000199	0.000022	0.000125	0.122686	0.000125	3187	3122945	0.000199	89.364823
strain	Sphingomonas sp. LK11	1390395.1	7	356	12	95	3.747368	0.000198	0.000022	0.000053	0.708955	0.000053	134	1798257	0.000198	137.579145
strain	Propionibacterium freudenreichii strain P.UF1	1744.1	4	308	19	182	1.692308	0.000198	0.000022	0.000117	0.819820	0.000117	222	1556460	0.000198	92.471498
strain	Corynebacterium stationis strain ATCC 6872	1705.1	6	392	7	392	1.000000	0.000198	0.000022	0.000198	0.224385	0.000198	1747	1981627	0.000198	71.092692
strain	Lactococcus lactis strain AI06	1358.1	4	246	2	246	1.000000	0.000197	0.000022	0.000197	0.766355	0.000197	321	1245580	0.000197	71.150076
strain	Propionibacterium freudenreichii subsp. shermanii CIRM-BIA1	754252	4	308	19	182	1.692308	0.000197	0.000022	0.000117	0.819820	0.000117	222	1560910	0.000197	92.603610
strain	Cloacibacterium normanense strain DSM 15886	237258.1	5	230	2	230	1.000000	0.000196	0.000022	0.000196	0.699088	0.000196	329	1174762	0.000196	71.460904
strain	Lactococcus lactis subsp. lactis CV56	929102	4	239	0	239	1.000000	0.000196	0.000022	0.000196	0.770968	0.000196	310	1221154	0.000196	71.473288
strain	Alicycliphilus denitrificans K601	596154	6	285	7	203	1.403941	0.000195	0.000022	0.000139	0.570225	0.000139	356	1458724	0.000195	84.763391
strain	Burkholderia gladioli pv. gladioli	32009	10	641	27	403	1.590571	0.000195	0.000022	0.000122	0.367701	0.000122	1096	3292921	0.000195	90.388162
strain	Stenotrophomonas maltophilia strain W18	40324.11	3	222	1	222	1.000000	0.000194	0.000022	0.000194	0.765517	0.000194	290	1141693	0.000194	71.706075
strain	Serratia marcescens strain FDAARGOS_65	615.1	1	100	0	100	1.000000	0.000194	0.000022	0.000194	0.341297	0.000194	293	514353	0.000194	71.711436
strain	Buchnera aphidicola (Diuraphis noxia)	118101	1	30	0	30	1.000000	0.000194	0.000022	0.000194	0.750000	0.000194	40	154392	0.000194	71.731444
strain	Sinorhizobium meliloti strain Rm41	382.3	8	662	35	373	1.774799	0.000194	0.000022	0.000109	0.396387	0.000109	941	3407240	0.000194	95.570349
strain	Streptococcus thermophilus strain N4L	1308.18	2	98	1	98	1.000000	0.000194	0.000022	0.000194	0.505155	0.000194	194	505966	0.000194	71.846492
strain	Propionibacterium freudenreichii strain CB129slpB	1744.2	4	308	19	252	1.222222	0.000193	0.000022	0.000158	0.797468	0.000158	316	1597603	0.000193	79.615918
strain	Burkholderia gladioli strain ATCC 10248	28095.1	10	641	27	403	1.590571	0.000192	0.000021	0.000121	0.367701	0.000121	1096	3335732	0.000192	90.973901
strain	Bosea robiniae strain DSM 26672	1036780.1	7	425	16	372	1.142473	0.000192	0.000021	0.000168	0.439716	0.000168	846	2216232	0.000192	77.179096
strain	Escherichia coli O83:H1 str. NRG 857C	685038	1	71	3	71	1.000000	0.000192	0.000021	0.000192	0.898734	0.000192	79	370292	0.000192	72.210666
strain	Xylella taiwanensis strain PLS229	1444770.1	6	391	18	143	2.734266	0.000191	0.000021	0.000070	0.273946	0.000070	522	2047620	0.000191	119.657933
strain	Comamonas serinivorans strain DSM 26136	1082851.1	9	443	5	100	4.430000	0.000190	0.000021	0.000043	0.662252	0.000043	151	2326472	0.000190	152.524490
strain	Streptococcus oralis strain FDAARGOS_367	1303.2	2	92	0	92	1.000000	0.000190	0.000021	0.000190	0.605263	0.000190	152	484190	0.000190	72.539195
strain	Kaistia adipata DSM 17808	1122131	6	360	10	139	2.589928	0.000189	0.000021	0.000073	0.863354	0.000073	161	1907563	0.000189	117.142967
strain	Porphyromonas somerae strain KA00683	322095.1	4	368	8	368	1.000000	0.000187	0.000021	0.000187	0.106605	0.000187	3452	1966364	0.000187	73.091589
strain	Xylella taiwanensis strain PLS235	1444770.2	6	391	18	143	2.734266	0.000185	0.000021	0.000068	0.273946	0.000068	522	2113466	0.000185	121.566782
strain	Micrococcus terreus strain CGMCC 1.7054	574650.1	4	313	3	313	1.000000	0.000184	0.000021	0.000184	0.295005	0.000184	1061	1702613	0.000184	73.747259
strain	Paramesorhizobium deserti strain A-3-E	1494590.1	12	623	28	352	1.769886	0.000183	0.000020	0.000103	0.608997	0.000103	578	3404871	0.000183	98.345966
strain	Sphingobium ummariense RL-3	1346791	5	368	27	183	2.010929	0.000183	0.000020	0.000091	0.265602	0.000091	689	2014589	0.000183	104.917506
strain	Escherichia coli O127:H6	168807.1	1	59	2	59	1.000000	0.000182	0.000020	0.000182	0.797297	0.000182	74	323596	0.000182	74.051860
strain	Burkholderia cenocepacia strain DWS 37E-2	95486.2	1	35	0	35	1.000000	0.000181	0.000020	0.000181	0.972222	0.000181	36	192936	0.000181	74.239189
strain	Paraburkholderia kururiensis subsp. thiooxydans NBRC 107107	1218081	10	611	19	200	3.055000	0.000179	0.000020	0.000059	0.583090	0.000059	343	3408622	0.000179	130.545433
strain	Rhizobium leguminosarum bv. trifolii WSM1689	754523	14	449	2	137	3.277372	0.000178	0.000020	0.000054	0.695431	0.000054	197	2520551	0.000178	135.636214
strain	Diaphorobacter polyhydroxybutyrativorans strain SL-205	1546149.1	2	86	2	43	2.000000	0.000178	0.000020	0.000089	0.754386	0.000089	57	483655	0.000178	106.050887
strain	Acinetobacter sp. WCHA45	2004644.1	3	181	1	141	1.283688	0.000175	0.000020	0.000136	0.610390	0.000136	231	1033729	0.000175	85.617821
strain	Bradyrhizobium erythrophlei strain GAS401	1437360.5	16	857	25	444	1.930180	0.000174	0.000020	0.000090	0.282443	0.000090	1572	4914094	0.000174	105.198761
strain	Burkholderia thailandensis H0587	1249663	4	185	3	103	1.796117	0.000173	0.000019	0.000097	0.126380	0.000097	815	1066592	0.000173	101.755895
strain	Sphingobium japonicum UT26S	452662	2	116	3	116	1.000000	0.000173	0.000019	0.000173	0.557692	0.000173	208	669775	0.000173	75.979750
strain	Bifidobacterium adolescentis strain 6	1680.4	2	200	2	146	1.369863	0.000172	0.000019	0.000126	0.613445	0.000126	238	1160126	0.000172	89.135114
strain	Rhizobium undicola ORS 992 = ATCC 700741	1370122	7	450	20	111	4.054054	0.000172	0.000019	0.000042	0.627119	0.000042	177	2615996	0.000172	153.513946
strain	Lactobacillus reuteri TD1	1358027	3	238	15	238	1.000000	0.000172	0.000019	0.000172	0.307891	0.000172	773	1387006	0.000172	76.333193
strain	beta proteobacterium CB	543913.1	3	229	8	229	1.000000	0.000171	0.000019	0.000171	0.607427	0.000171	377	1339029	0.000171	76.461024
strain	Fontimonas thermophila strain DSM 23609	1076937.1	4	289	14	160	1.806250	0.000171	0.000019	0.000095	0.359551	0.000095	445	1690692	0.000171	102.790199
strain	Staphylococcus auricularis strain NCTC12101	29379.2	3	231	1	231	1.000000	0.000171	0.000019	0.000171	0.548694	0.000171	421	1354065	0.000171	76.555557
strain	Staphylococcus auricularis strain DSM 20609	29379.1	3	231	1	231	1.000000	0.000171	0.000019	0.000171	0.590793	0.000171	391	1354186	0.000171	76.558978
strain	Rhizobium sp. ACO-34A	1571470.1	10	651	32	437	1.489703	0.000170	0.000019	0.000114	0.158851	0.000114	2751	3822289	0.000170	93.518216
strain	Rhizobium leguminosarum bv. viciae strain UPM791	387.3	10	517	11	300	1.723333	0.000169	0.000019	0.000098	0.548446	0.000098	547	3051132	0.000169	100.843641
strain	Sphingomonas phyllosphaerae 5.2	1090318	8	355	8	45	7.888889	0.000168	0.000019	0.000021	0.978261	0.000021	46	2109490	0.000168	216.509943
strain	Corynebacterium stationis strain LMG 21670	1705.3	5	334	5	334	1.000000	0.000167	0.000019	0.000167	0.226134	0.000167	1477	1995329	0.000167	77.285438
strain	Rhizobium leguminosarum bv. viciae 3841	216596	9	490	13	278	1.762590	0.000167	0.000019	0.000095	0.605664	0.000095	459	2932488	0.000167	102.701110
strain	Verminephrobacter eiseniae EF01-2	391735	8	495	26	249	1.987952	0.000167	0.000019	0.000084	0.246047	0.000084	1012	2963130	0.000167	109.083090
strain	Hyphomicrobium sulfonivorans strain WDL6	121290.1	11	470	9	95	4.947368	0.000166	0.000019	0.000034	0.766129	0.000034	124	2827471	0.000166	172.516239
strain	Rhodopseudomonas palustris strain PS3	1076.3	11	449	4	356	1.261236	0.000166	0.000019	0.000132	0.656827	0.000132	542	2703360	0.000166	87.136146
strain	Acinetobacter harbinensis strain HITLi 7	1353941.1	3	260	2	260	1.000000	0.000166	0.000019	0.000166	0.340760	0.000166	763	1566757	0.000166	77.620799
strain	Sphingopyxis indica strain DS15	436663.1	5	257	5	54	4.759259	0.000166	0.000019	0.000035	0.593407	0.000035	91	1549722	0.000166	169.403529
strain	Oligotropha carboxidovorans OM5	504832	7	344	7	293	1.174061	0.000166	0.000019	0.000141	0.577909	0.000141	507	2078001	0.000166	84.208988
strain	[Clostridium] leptum DSM 753	428125	5	417	1	354	1.177966	0.000165	0.000018	0.000140	0.404571	0.000140	875	2534031	0.000165	84.600707
strain	Xanthomonas campestris pv. campestris strain 3811	340.4	4	302	0	302	1.000000	0.000164	0.000018	0.000164	0.569811	0.000164	530	1838116	0.000164	78.009466
strain	Streptococcus thermophilus strain KLDS 3.1003	1308.7	2	89	1	89	1.000000	0.000164	0.000018	0.000164	0.773913	0.000164	115	542470	0.000164	78.065156
strain	Streptococcus thermophilus strain B59671	1308.11	2	84	0	84	1.000000	0.000164	0.000018	0.000164	0.617647	0.000164	136	512722	0.000164	78.120633
strain	bacterium A52C2	1855383.1	9	420	11	226	1.858407	0.000162	0.000018	0.000087	0.487069	0.000087	464	2592820	0.000162	107.105812
strain	Neisseria subflava strain M18660	28449.1	1	66	2	66	1.000000	0.000161	0.000018	0.000161	0.868421	0.000161	76	410873	0.000161	78.894540
strain	Burkholderia thailandensis 34	1249664	3	181	8	69	2.623188	0.000160	0.000018	0.000061	0.207831	0.000061	332	1129814	0.000160	127.957477
strain	Novosphingobium naphthalenivorans NBRC 102051	1219034	8	426	14	96	4.437500	0.000160	0.000018	0.000036	0.705882	0.000036	136	2664633	0.000160	166.600101
strain	Bradyrhizobium valentinum strain LmjM3	1518501.1	13	621	16	372	1.669355	0.000159	0.000018	0.000095	0.421769	0.000095	882	3905197	0.000159	102.454094
strain	Burkholderia sp. CCGE1002	640511.1	8	497	8	112	4.437500	0.000158	0.000018	0.000036	0.058001	0.000036	1931	3142312	0.000158	167.497335
strain	Tessaracoccus sp. Marseille-P5995	2161816.1	5	295	10	64	4.609375	0.000158	0.000018	0.000034	1.000000	0.000034	64	1866420	0.000158	170.768301
strain	Cupriavidus necator strain NH9	106590.1	9	651	48	458	1.421397	0.000158	0.000018	0.000111	0.322308	0.000111	1421	4124203	0.000158	94.888408
strain	Rhodopseudomonas palustris TIE-1	395960	13	493	7	304	1.621711	0.000157	0.000018	0.000097	0.557798	0.000097	545	3140431	0.000157	101.633484
strain	Ralstonia solanacearum FJAT-1458	1130828	1	80	3	80	1.000000	0.000154	0.000017	0.000154	0.039235	0.000154	2039	519236	0.000154	80.557123
strain	Bosea thiooxidans strain DSM 9653	53254.1	7	317	5	251	1.262948	0.000154	0.000017	0.000122	0.519669	0.000122	483	2060206	0.000154	90.592450
strain	Streptococcus thermophilus ASCC 1275	1408178	2	78	1	78	1.000000	0.000153	0.000017	0.000153	0.962963	0.000153	81	509599	0.000153	80.822772
strain	Ramlibacter tataouinensis TTB310	365046	4	223	9	117	1.905983	0.000152	0.000017	0.000080	0.270208	0.000080	433	1469251	0.000152	112.056686
strain	Rhodoferax koreense strain DCY-110	1842727.1	10	427	11	265	1.611321	0.000152	0.000017	0.000094	0.553236	0.000094	479	2813648	0.000152	103.036594
strain	Lactobacillus reuteri I5007	1340495	2	200	10	200	1.000000	0.000151	0.000017	0.000151	0.185529	0.000151	1078	1320251	0.000151	81.241953
strain	Ralstonia solanacearum strain SL2312	305.24	5	239	4	195	1.225641	0.000151	0.000017	0.000123	0.226218	0.000123	862	1584712	0.000151	90.142821
strain	Dietzia lutea strain YIM 80766	546160.1	2	142	7	142	1.000000	0.000151	0.000017	0.000151	0.682692	0.000151	208	941848	0.000151	81.435449
strain	Ensifer aridi strain TW10	1708715.1	10	521	31	316	1.648734	0.000151	0.000017	0.000091	0.385366	0.000091	820	3459735	0.000151	104.630438
strain	Burkholderia pseudomallei strain 2013833057	28450.37	1	87	3	87	1.000000	0.000151	0.000017	0.000151	0.399083	0.000151	218	577969	0.000151	81.500441
strain	Oligotropha carboxidovorans OM4	1031710	7	322	16	262	1.229008	0.000150	0.000017	0.000122	0.400612	0.000122	654	2142139	0.000150	90.416276
strain	Lactobacillus reuteri strain I49	1598.3	2	199	11	199	1.000000	0.000150	0.000017	0.000150	0.185289	0.000150	1074	1326552	0.000150	81.640005
strain	Escherichia coli strain PA45B	562.220	1	59	2	59	1.000000	0.000150	0.000017	0.000150	0.746835	0.000150	79	393831	0.000150	81.695175
strain	Streptococcus thermophilus strain S9	1308.4	2	77	0	77	1.000000	0.000149	0.000017	0.000149	0.974684	0.000149	79	516934	0.000149	81.929412
strain	Rhizobium leguminosarum strain ATCC 14479	384.4	11	460	9	234	1.965812	0.000148	0.000017	0.000075	0.268966	0.000075	870	3107099	0.000148	115.226737
strain	Sphingopyxis witflariensis strain DSM 14551	173675.1	8	311	1	80	3.887500	0.000147	0.000016	0.000038	0.695652	0.000038	115	2119547	0.000147	162.767741
strain	Atopobium parvulum DSM 20469	521095	2	181	2	181	1.000000	0.000146	0.000016	0.000146	0.364919	0.000146	496	1237866	0.000146	82.692434
strain	Moraxella osloensis strain KMC41	34062.2	3	265	5	201	1.318408	0.000146	0.000016	0.000111	0.398810	0.000111	504	1814229	0.000146	95.000079
strain	Burkholderia thailandensis strain FDAARGOS_238	57975.7	3	155	3	103	1.504854	0.000145	0.000016	0.000097	0.126380	0.000097	815	1066329	0.000145	101.743347
strain	Escherichia coli strain 2013C-3033	562.334	2	84	2	42	2.000000	0.000145	0.000016	0.000073	0.512195	0.000073	82	579251	0.000145	117.433771
strain	Bradyrhizobium neotropicale strain BR 10247	1497615.1	12	525	11	211	2.488152	0.000145	0.000016	0.000058	0.669841	0.000058	315	3628325	0.000145	131.129147
strain	Thauera sp. K11	2005884.1	6	341	9	246	1.386179	0.000144	0.000016	0.000104	0.721408	0.000104	341	2366907	0.000144	98.084521
strain	Sinorhizobium meliloti strain CCMM B554 (FSM-MA)	382.12	7	446	19	177	2.519774	0.000144	0.000016	0.000057	0.629893	0.000057	281	3104498	0.000144	132.433141
strain	Burkholderia thailandensis strain 2002721121	57975.3	3	153	2	101	1.514851	0.000144	0.000016	0.000095	0.123926	0.000095	815	1066064	0.000144	102.733096
strain	Pandoraea pnomenusa strain RB-44	93220.1	6	346	12	59	5.864407	0.000143	0.000016	0.000024	0.556604	0.000024	106	2421042	0.000143	202.567545
strain	Rhizobium gallicum bv. gallicum R602	1418105	12	409	4	121	3.380165	0.000143	0.000016	0.000042	0.297297	0.000042	407	2865752	0.000143	153.892498
strain	Neisseria mucosa C102	435832	1	49	1	49	1.000000	0.000142	0.000016	0.000142	0.980000	0.000142	50	344107	0.000142	83.794939
strain	Comamonas testosteroni TK102	1392005	11	462	6	155	2.980645	0.000142	0.000016	0.000048	0.811518	0.000048	191	3256115	0.000142	144.935136
strain	Lactobacillus reuteri strain ZLR003	1598.2	2	200	10	200	1.000000	0.000142	0.000016	0.000142	0.185529	0.000142	1078	1410593	0.000142	83.975979
strain	Erythrobacter citreus LAMA 915	1306953	7	210	0	30	7.000000	0.000141	0.000016	0.000020	0.714286	0.000020	42	1484941	0.000141	222.479287
strain	Rhizobium flavum strain YW14	1335061.1	4	188	4	47	4.000000	0.000141	0.000016	0.000035	0.528090	0.000035	89	1332524	0.000141	168.376288
strain	Rhizobium arenae strain MIM27	1856850.1	9	430	7	183	2.349727	0.000141	0.000016	0.000060	0.376543	0.000060	486	3048048	0.000141	129.054252
strain	Sphingopyxis sp. 113P3	292913.1	5	260	10	52	5.000000	0.000141	0.000016	0.000028	0.912281	0.000028	57	1844334	0.000141	188.326741
strain	Ochrobactrum pseudogrignonense strain K8	419475.1	4	140	0	35	4.000000	0.000141	0.000016	0.000035	0.945946	0.000035	37	993619	0.000141	168.487727
strain	Brevundimonas sp. DS20	1532555.1	5	230	0	46	5.000000	0.000141	0.000016	0.000028	0.793103	0.000028	58	1635277	0.000141	188.543099
strain	Rhodococcus sp. B7740	1564114.1	5	420	5	420	1.000000	0.000140	0.000016	0.000140	0.257195	0.000140	1633	2989471	0.000140	84.361058
strain	Stenotrophomonas maltophilia strain OUC_Est10	40324.5	2	130	3	130	1.000000	0.000140	0.000016	0.000140	0.730337	0.000140	178	926800	0.000140	84.428850
strain	Caulobacter mirabilis strain FWC 38	69666.1	6	324	13	56	5.785714	0.000140	0.000016	0.000024	0.708861	0.000024	79	2310772	0.000140	203.132434
strain	Escherichia coli str. 'clone D i2'	885276	1	59	2	59	1.000000	0.000140	0.000016	0.000140	0.746835	0.000140	79	421053	0.000140	84.471839
strain	Nitrosomonas europaea ATCC 19718	228410	4	302	18	78	3.871795	0.000140	0.000016	0.000036	0.430939	0.000036	181	2160594	0.000140	166.429934
strain	Escherichia coli JJ1886	1355100	1	59	2	59	1.000000	0.000139	0.000016	0.000139	0.797297	0.000139	74	424086	0.000139	84.775576
strain	Mesorhizobium ciceri biovar biserrulae strain WSM1284	278148.1	3	96	0	32	3.000000	0.000137	0.000015	0.000046	0.695652	0.000046	46	699066	0.000137	147.799907
strain	Sphingomonas laterariae strain LNB2	861865.1	6	291	9	123	2.365854	0.000137	0.000015	0.000058	0.754601	0.000058	163	2119190	0.000137	131.256188
strain	Escherichia coli strain ECONIH2	562.59	1	59	2	59	1.000000	0.000137	0.000015	0.000137	0.797297	0.000137	74	431865	0.000137	85.549668
strain	Sinorhizobium meliloti strain KH46	382.11	6	444	18	82	5.414634	0.000136	0.000015	0.000025	0.518987	0.000025	158	3257398	0.000136	199.307215
strain	Caulobacter sp. K31	366602.1	6	372	12	65	5.723077	0.000136	0.000015	0.000024	0.419355	0.000024	155	2729430	0.000136	204.915179
strain	Corynebacterium callunae DSM 20147	1121353	4	288	2	288	1.000000	0.000136	0.000015	0.000136	0.254867	0.000136	1130	2124879	0.000136	85.889767
strain	Rhizobium leguminosarum bv. trifolii WSM1325	395491	9	397	12	184	2.157609	0.000134	0.000015	0.000062	0.538012	0.000062	342	2970278	0.000134	127.050444
strain	Sinorhizobium meliloti strain M270	382.5	8	473	12	376	1.257979	0.000133	0.000015	0.000106	0.425821	0.000106	883	3545372	0.000133	97.098820
strain	Methylobacterium nodulans ORS 2060	460265	14	633	8	323	1.959752	0.000133	0.000015	0.000068	0.591575	0.000068	546	4744874	0.000133	121.198236
strain	Candidatus Baumannia cicadellinicola strain B-GSS	186490.2	1	42	1	42	1.000000	0.000133	0.000015	0.000133	0.531646	0.000133	79	315343	0.000133	86.643907
strain	Actinomyces graevenitzii C83	435830	3	232	3	232	1.000000	0.000132	0.000015	0.000132	0.582915	0.000132	398	1753161	0.000132	86.923693
strain	Burkholderia pseudomallei strain Burk178-Type1	28450.18	1	64	4	64	1.000000	0.000132	0.000015	0.000132	0.223776	0.000132	286	483705	0.000132	86.930378
strain	Xanthomonas campestris pv. campestris strain ICMP 21080	340.2	4	237	1	237	1.000000	0.000132	0.000015	0.000132	0.330544	0.000132	717	1795623	0.000132	87.037167
strain	Streptococcus dysgalactiae subsp. equisimilis strain NCTC5370	119602.1	1	100	1	100	1.000000	0.000132	0.000015	0.000132	0.483092	0.000132	207	758003	0.000132	87.057625
strain	Streptococcus dysgalactiae subsp. equisimilis RE378	617121	1	100	1	100	1.000000	0.000131	0.000015	0.000131	0.483092	0.000131	207	760611	0.000131	87.207282
strain	Burkholderia pseudomallei MSHR5855	1306421	1	64	4	64	1.000000	0.000131	0.000015	0.000131	0.223776	0.000131	286	488787	0.000131	87.385908
strain	Xanthomonas campestris pv. campestris strain ICMP 4013	340.3	3	230	0	230	1.000000	0.000130	0.000015	0.000130	0.542453	0.000130	424	1762797	0.000130	87.540475
strain	Corynebacterium simulans strain Wattiau	146827.2	2	162	2	162	1.000000	0.000130	0.000014	0.000130	0.556701	0.000130	291	1250313	0.000130	87.846352
strain	Streptococcus dysgalactiae subsp. equisimilis GGS_124	486410	1	100	1	100	1.000000	0.000129	0.000014	0.000129	0.483092	0.000129	207	777093	0.000129	88.147206
strain	Burkholderia ubonensis MSMB22	1249668	1	77	7	77	1.000000	0.000128	0.000014	0.000128	0.296154	0.000128	260	601276	0.000128	88.361639
strain	Azohydromonas australica DSM 1124	1121030	13	501	10	77	6.506494	0.000126	0.000014	0.000019	0.538462	0.000019	143	3972559	0.000126	227.135808
strain	Acinetobacter schindleri strain SGAir0122	108981.2	2	155	3	155	1.000000	0.000126	0.000014	0.000126	0.820106	0.000126	189	1229690	0.000126	89.064493
strain	Acidovorax konjaci strain DSM 7481	32040.1	6	258	2	86	3.000000	0.000126	0.000014	0.000042	0.728814	0.000042	118	2055652	0.000126	154.602491
strain	Acidovorax caeni strain R-24608	343013.1	3	226	4	226	1.000000	0.000125	0.000014	0.000125	0.207530	0.000125	1089	1803326	0.000125	89.321434
strain	Sinorhizobium meliloti GR4	1235461	6	413	18	205	2.014634	0.000124	0.000014	0.000062	0.420082	0.000062	488	3330225	0.000124	127.451952
strain	Mizugakiibacter sediminis strain skMP5	1475481.1	3	126	3	42	3.000000	0.000124	0.000014	0.000041	0.591549	0.000041	71	1016614	0.000124	155.576654
strain	Rhizobium etli strain NXC12	29449.2	2	110	4	110	1.000000	0.000124	0.000014	0.000124	0.188034	0.000124	585	889903	0.000124	89.939020
strain	Rhizobium oryzae strain B4P	464029.2	5	383	10	148	2.587838	0.000123	0.000014	0.000047	0.374684	0.000047	395	3122789	0.000123	145.254692
strain	Escherichia coli LF82	591946	1	43	1	43	1.000000	0.000122	0.000014	0.000122	0.544304	0.000122	79	352032	0.000122	90.475360
strain	Streptococcus sanguinis strain NCTC11085	1305.1	2	134	4	67	2.000000	0.000122	0.000014	0.000061	0.827160	0.000061	81	1097722	0.000122	127.995744
strain	Microbacterium chocolatum strain SIT 101	84292.1	4	180	2	92	1.956522	0.000122	0.000014	0.000062	0.867925	0.000062	106	1475098	0.000122	126.620196
strain	Rhizobium sp. CIAT894	2020312.1	5	170	1	80	2.125000	0.000121	0.000014	0.000057	0.747664	0.000057	107	1403869	0.000121	132.466458
strain	Mesorhizobium australicum strain B5P	536018.1	6	393	8	254	1.547244	0.000121	0.000014	0.000078	0.278509	0.000078	912	3254714	0.000121	113.193792
strain	Neorhizobium galegae bv. officinalis bv. officinalis str. HAMBI 1141	1028801	8	431	16	170	2.535294	0.000120	0.000013	0.000047	0.473538	0.000047	359	3587931	0.000120	145.273798
strain	Aquamicrobium aerolatum DSM 21857	1121003	6	294	12	106	2.773585	0.000120	0.000013	0.000043	0.432653	0.000043	245	2450773	0.000120	152.050978
strain	Pseudooceanicola marinus strain CECT 7751	396013.1	9	270	0	30	9.000000	0.000119	0.000013	0.000013	0.652174	0.000013	46	2263371	0.000119	274.671986
strain	Demequina salsinemoris strain NBRC 105323	577470.1	5	195	0	39	5.000000	0.000119	0.000013	0.000024	0.590909	0.000024	66	1635661	0.000119	204.790199
strain	Acinetobacter ursingii DSM 16037 = CIP 107286	981336	3	215	0	161	1.335404	0.000119	0.000013	0.000089	0.884615	0.000089	182	1805809	0.000119	105.901865
strain	Escherichia coli ATCC 25922	1322345	1	59	2	59	1.000000	0.000119	0.000013	0.000119	0.746835	0.000119	79	496372	0.000119	91.717418
strain	Burkholderia thailandensis strain FDAARGOS_237	57975.6	2	122	4	122	1.000000	0.000118	0.000013	0.000118	0.535088	0.000118	228	1034970	0.000118	92.099732
strain	Lactobacillus iners DSM 13335	525328	1	72	2	72	1.000000	0.000117	0.000013	0.000117	0.549618	0.000117	131	613489	0.000117	92.302116
strain	Burkholderia thailandensis strain FDAARGOS_242	57975.9	4	120	0	30	4.000000	0.000117	0.000013	0.000029	0.535714	0.000029	56	1022650	0.000117	184.627553
strain	Globicatella sulfidifaciens DSM 15739	1121925	2	153	5	153	1.000000	0.000116	0.000013	0.000116	0.430986	0.000116	355	1313559	0.000116	92.651783
strain	Salinicoccus luteus DSM 17002	1123233	3	229	10	229	1.000000	0.000116	0.000013	0.000116	0.307383	0.000116	745	1966456	0.000116	92.661449
strain	Staphylococcus capitis strain TW2795	29388.1	2	129	1	129	1.000000	0.000116	0.000013	0.000116	0.626214	0.000116	206	1108073	0.000116	92.675311
strain	Serratia marcescens strain AR_0121	615.23	1	52	1	52	1.000000	0.000116	0.000013	0.000116	1.000000	0.000116	52	448060	0.000116	92.819925
strain	Lactobacillus reuteri strain SKKU-OGDONS-01	1598.5	2	166	10	166	1.000000	0.000115	0.000013	0.000115	0.228022	0.000115	728	1438023	0.000115	93.068734
strain	Ralstonia solanacearum strain T95	305.27	3	178	7	110	1.618182	0.000115	0.000013	0.000071	0.617978	0.000071	178	1546800	0.000115	118.578321
strain	Burkholderia pseudomallei strain 3000465972	28450.38	1	68	1	68	1.000000	0.000115	0.000013	0.000115	0.201183	0.000115	338	591192	0.000115	93.236259
strain	Microbacterium aurum strain KACC 15219	36805.1	3	164	4	164	1.000000	0.000115	0.000013	0.000115	0.361233	0.000115	454	1429024	0.000115	93.341100
strain	Pseudomonas aeruginosa strain PA83	287.68	4	325	12	114	2.850877	0.000115	0.000013	0.000040	0.797203	0.000040	143	2836914	0.000115	157.747300
strain	Pseudorhizobium pelagicum strain R1-200B4	1509405.1	6	341	9	139	2.453237	0.000114	0.000013	0.000046	0.129543	0.000046	1073	2994283	0.000114	146.767177
strain	Streptococcus thermophilus strain ACA-DC 2	1308.16	1	57	1	57	1.000000	0.000114	0.000013	0.000114	0.712500	0.000114	80	502019	0.000114	93.842159
strain	Enterococcus aquimarinus strain DSM 17690	328396.1	2	185	6	185	1.000000	0.000113	0.000013	0.000113	0.349716	0.000113	529	1634758	0.000113	93.997499
strain	Bifidobacterium gallinarum strain LMG 11586	78344.1	2	132	4	132	1.000000	0.000112	0.000013	0.000112	0.341969	0.000112	386	1175837	0.000112	94.376141
strain	Achromobacter xylosoxidans strain NCTC10808	85698.6	3	170	7	58	2.931034	0.000112	0.000013	0.000038	0.337209	0.000038	172	1514990	0.000112	161.615337
strain	Staphylococcus aureus subsp. aureus JKD6159	869816	1	100	1	100	1.000000	0.000112	0.000012	0.000112	0.526316	0.000112	190	896501	0.000112	94.678456
strain	Lactococcus lactis subsp. lactis NCDO 2118	1117941	2	146	0	146	1.000000	0.000110	0.000012	0.000110	0.730000	0.000110	200	1324784	0.000110	95.251577
strain	Ralstonia solanacearum strain SL3175	305.15	4	171	1	171	1.000000	0.000109	0.000012	0.000109	0.460916	0.000109	371	1565601	0.000109	95.679472
strain	Streptococcus thermophilus LMG 18311	264199	1	57	1	57	1.000000	0.000109	0.000012	0.000109	0.712500	0.000109	80	524526	0.000109	95.922941
strain	Streptococcus oralis subsp. tigurinus strain osk_001	1077464.1	1	47	1	47	1.000000	0.000108	0.000012	0.000108	0.540230	0.000108	87	433658	0.000108	96.050851
strain	Azospira oryzae PS	640081	3	211	0	166	1.271084	0.000108	0.000012	0.000085	0.617100	0.000085	269	1949309	0.000108	108.359703
strain	Rhizobium phaseoli Brasil 5	526949	1	52	2	52	1.000000	0.000108	0.000012	0.000108	0.044712	0.000108	1163	483012	0.000108	96.372674
strain	Mesorhizobium oceanicum strain B7	1670800.1	5	330	27	206	1.601942	0.000108	0.000012	0.000067	0.159319	0.000067	1293	3065503	0.000108	121.983944
strain	Pseudomonas fluorescens strain SIK_W1	294.13	2	184	5	184	1.000000	0.000107	0.000012	0.000107	0.440191	0.000107	418	1714027	0.000107	96.510953
strain	Salinicoccus qingdaonensis strain CGMCC 1.8895	576118.1	2	200	1	200	1.000000	0.000107	0.000012	0.000107	0.503778	0.000107	397	1869785	0.000107	96.684668
strain	Microbacterium profundi strain Shh49	450380.1	3	190	6	114	1.666667	0.000106	0.000012	0.000064	0.328530	0.000064	347	1786523	0.000106	125.180887
strain	Croceicoccus marinus strain E4A9	450378.1	4	232	16	58	4.000000	0.000106	0.000012	0.000027	0.604167	0.000027	96	2183563	0.000106	194.027415
strain	Azospirillum brasilense strain Az39	192.1	6	180	0	30	6.000000	0.000106	0.000012	0.000018	0.697674	0.000018	43	1694539	0.000106	237.662856
strain	Verminephrobacter aporrectodeae subsp. tuberculatae At4	565443	3	272	18	191	1.424084	0.000106	0.000012	0.000075	0.570149	0.000075	335	2562093	0.000106	115.814936
strain	Escherichia coli strain DA33137	562.406	1	41	1	41	1.000000	0.000106	0.000012	0.000106	0.953488	0.000106	43	386373	0.000106	97.070756
strain	Croceicoccus pelagius strain Ery9	1703341.1	5	205	1	49	4.183673	0.000106	0.000012	0.000025	0.753846	0.000025	65	1934060	0.000106	198.669606
strain	Staphylococcus capitis subsp. capitis strain AYP1020	72758.1	2	120	2	120	1.000000	0.000105	0.000012	0.000105	0.512821	0.000105	234	1138642	0.000105	97.404740
strain	Pleomorphomonas koreensis DSM 23070	1122962	4	208	13	106	1.962264	0.000105	0.000012	0.000054	0.692810	0.000054	153	1974160	0.000105	136.466666
strain	Thermus scotoductus SA-01	743525	1	52	0	52	1.000000	0.000105	0.000012	0.000105	1.000000	0.000105	52	494090	0.000105	97.471692
strain	Staphylococcus vitulinus F1028	1167632	2	113	1	113	1.000000	0.000105	0.000012	0.000105	0.856061	0.000105	132	1074954	0.000105	97.528802
strain	Achromobacter xylosoxidans strain NCTC10807	85698.2	3	170	7	58	2.931034	0.000105	0.000012	0.000036	0.337209	0.000036	172	1617575	0.000105	166.997677
strain	Dialister pneumosintes strain F0677	39950.1	1	79	0	79	1.000000	0.000104	0.000012	0.000104	0.576642	0.000104	137	760116	0.000104	98.085277
strain	Finegoldia magna ATCC 29328	334413	1	100	6	100	1.000000	0.000104	0.000012	0.000104	0.358423	0.000104	279	965650	0.000104	98.262404
strain	Haemophilus parainfluenzae T3T1	862965	1	99	3	99	1.000000	0.000103	0.000012	0.000103	0.717391	0.000103	138	960363	0.000103	98.486732
strain	Streptococcus sobrinus strain NCTC10921	1310.5	2	148	0	148	1.000000	0.000103	0.000011	0.000103	0.251701	0.000103	588	1442627	0.000103	98.724261
strain	Bradyrhizobium lablabi strain CCBAU 23086	722472.1	8	400	12	218	1.834862	0.000102	0.000011	0.000055	0.500000	0.000055	436	3940271	0.000102	134.438230
strain	Cupriavidus pinatubonensis JMP134	264198	6	366	19	248	1.475806	0.000101	0.000011	0.000069	0.255670	0.000069	970	3607152	0.000101	120.598374
strain	Dechloromonas agitata is5	1304883	3	197	0	197	1.000000	0.000101	0.000011	0.000101	0.539726	0.000101	365	1942063	0.000101	99.283371
strain	Novosphingobium resinovorum strain SA1	158500.1	8	380	12	85	4.470588	0.000101	0.000011	0.000023	0.335968	0.000023	253	3747480	0.000101	209.969045
strain	Serratia marcescens SM39	1334564	1	52	1	52	1.000000	0.000101	0.000011	0.000101	1.000000	0.000101	52	513170	0.000101	99.336065
strain	Sinorhizobium meliloti 2011	1286640	4	314	14	242	1.297521	0.000101	0.000011	0.000078	0.277523	0.000078	872	3110253	0.000101	113.363509
strain	Novosphingobium barchaimii LL02	1114963	2	192	8	96	2.000000	0.000100	0.000011	0.000050	0.246154	0.000050	390	1914082	0.000100	141.199696
strain	Pandoraea pnomenusa strain RB38	93220.2	4	248	1	142	1.746479	0.000100	0.000011	0.000057	0.860606	0.000057	165	2474234	0.000100	131.996906
strain	Rhizobium leguminosarum bv. trifolii CB782	1033991	6	202	1	103	1.961165	0.000100	0.000011	0.000051	0.559783	0.000051	184	2016074	0.000100	139.901873
strain	Rhodopseudomonas palustris BisB18	316056	6	286	7	286	1.000000	0.000100	0.000011	0.000100	0.526703	0.000100	543	2855874	0.000100	99.922837
strain	Streptococcus sobrinus strain NCTC12279	1310.6	2	148	0	148	1.000000	0.000100	0.000011	0.000100	0.251701	0.000100	588	1482599	0.000100	100.082770
strain	Chelativorans sp. BNC1	266779.1	8	350	6	104	3.365385	0.000100	0.000011	0.000030	0.565217	0.000030	184	3507585	0.000100	183.645797
strain	Agrobacterium tumefaciens strain 1D1609	358.3	3	210	11	139	1.510791	0.000100	0.000011	0.000066	0.399425	0.000066	348	2109536	0.000100	123.188952
strain	Lactobacillus delbrueckii subsp. bulgaricus	1585.6	2	123	0	123	1.000000	0.000099	0.000011	0.000099	0.866197	0.000099	142	1242734	0.000099	100.511335
strain	Tyzzerella nexilis DSM 1787	500632	2	200	5	200	1.000000	0.000099	0.000011	0.000099	0.461894	0.000099	433	2028575	0.000099	100.706877
strain	Gemmobacter megaterium strain DSM 26375	1086013.1	4	221	17	56	3.946429	0.000099	0.000011	0.000025	0.271845	0.000025	206	2242122	0.000099	200.092211
strain	Burkholderia pseudomallei strain 2013746877	28450.36	1	50	2	50	1.000000	0.000097	0.000011	0.000097	0.073099	0.000097	684	513866	0.000097	101.372186
strain	Streptococcus sobrinus strain SL1	1310.2	2	144	0	72	2.000000	0.000097	0.000011	0.000049	0.255319	0.000049	282	1482447	0.000097	143.487078
strain	Lactobacillus delbrueckii subsp. bulgaricus strain MN-BM-F01	1585.1	2	123	0	123	1.000000	0.000097	0.000011	0.000097	0.866197	0.000097	142	1266695	0.000097	101.475777
strain	Acinetobacter schindleri strain ACE	108981.1	2	120	3	120	1.000000	0.000097	0.000011	0.000097	0.810811	0.000097	148	1236977	0.000097	101.524094
strain	Melaminivora sp. SC2-7	2116657.1	1	88	7	88	1.000000	0.000096	0.000011	0.000096	0.523810	0.000096	168	912688	0.000096	101.835429
strain	Ralstonia solanacearum strain RS 489	305.11	3	124	2	124	1.000000	0.000096	0.000011	0.000096	0.855172	0.000096	145	1288475	0.000096	101.930993
strain	Stenotrophomonas maltophilia strain CSM2	40324.8	1	62	2	62	1.000000	0.000096	0.000011	0.000096	0.968750	0.000096	64	647075	0.000096	102.155242
strain	Sphingopyxis sp. EG6	1874061.1	2	134	3	134	1.000000	0.000095	0.000011	0.000095	0.517375	0.000095	259	1411115	0.000095	102.614370
strain	Acidovorax sp. RAC01	1842533.1	4	188	4	47	4.000000	0.000095	0.000011	0.000024	0.635135	0.000024	74	1984848	0.000095	205.498926
strain	Eubacterium brachy ATCC 33089	1321814	1	96	0	96	1.000000	0.000095	0.000011	0.000095	0.281525	0.000095	341	1013816	0.000095	102.759833
strain	Lautropia mirabilis ATCC 51599	887898	2	186	3	145	1.282759	0.000095	0.000011	0.000074	0.395095	0.000074	367	1964317	0.000095	116.387344
strain	Xanthomonas campestris pv. campestris str. ATCC 33913	190485	2	175	0	175	1.000000	0.000094	0.000011	0.000094	0.335249	0.000094	522	1852327	0.000094	102.877236
strain	Ralstonia solanacearum strain UY031	305.1	3	129	3	129	1.000000	0.000094	0.000011	0.000094	0.507874	0.000094	254	1371497	0.000094	103.105575
strain	Leptotrichia trevisanii DSM 22070	1122173	1	69	1	69	1.000000	0.000094	0.000010	0.000094	0.862500	0.000094	80	735400	0.000094	103.232606
strain	Sinorhizobium meliloti strain USDA1157	382.2	4	312	18	296	1.054054	0.000094	0.000010	0.000089	0.294527	0.000089	1005	3335019	0.000094	106.141208
strain	Staphylococcus aureus subsp. aureus strain UCI 28	46170.26	1	84	0	84	1.000000	0.000093	0.000010	0.000093	0.604317	0.000093	139	904123	0.000093	103.741838
strain	Bradyrhizobium diazoefficiens strain NK6	1355477.1	9	299	0	106	2.820755	0.000093	0.000010	0.000033	0.815385	0.000033	130	3224930	0.000093	174.421524
strain	Sphingopyxis fribergensis strain Kp5.2	1515612.1	3	216	30	72	3.000000	0.000092	0.000010	0.000031	0.553846	0.000031	130	2335432	0.000092	180.098738
strain	Staphylococcus aureus subsp. aureus M013	1118959	1	84	0	84	1.000000	0.000092	0.000010	0.000092	0.700000	0.000092	120	910241	0.000092	104.092278
strain	Staphylococcus aureus subsp. aureus Tager 104	1381115	1	84	0	84	1.000000	0.000092	0.000010	0.000092	0.700000	0.000092	120	913993	0.000092	104.306611
strain	Staphylococcus aureus strain NCTC10344	1280.224	1	84	0	84	1.000000	0.000092	0.000010	0.000092	0.604317	0.000092	139	914988	0.000092	104.363376
strain	Curvibacter lanceolatus ATCC 14669	1265504	7	332	10	209	1.588517	0.000092	0.000010	0.000058	0.287483	0.000058	727	3619222	0.000092	131.589710
strain	Sphingomonas melonis TY	621456	1	74	7	74	1.000000	0.000092	0.000010	0.000092	0.142308	0.000092	520	807170	0.000092	104.435160
strain	Sphingobium chlorophenolicum L-1	690566	3	165	6	58	2.844828	0.000091	0.000010	0.000032	0.280193	0.000032	207	1805611	0.000091	176.437593
strain	Bacteroides uniformis ATCC 8492	411479	3	272	0	202	1.346535	0.000091	0.000010	0.000068	0.462243	0.000068	437	2982899	0.000091	121.514718
strain	Xanthomonas campestris pv. campestris str. 8004	314565	2	170	3	170	1.000000	0.000091	0.000010	0.000091	0.434783	0.000091	391	1867468	0.000091	104.805085
strain	Weissella cibaria strain CH2	137591.1	2	180	11	180	1.000000	0.000091	0.000010	0.000091	0.629371	0.000091	286	1978768	0.000091	104.843481
strain	Staphylococcus aureus strain NRS271	1280.20	1	84	0	84	1.000000	0.000091	0.000010	0.000091	0.604317	0.000091	139	923797	0.000091	104.864595
strain	Corynebacterium mastitidis DSM 44356	1121365	1	100	3	100	1.000000	0.000091	0.000010	0.000091	0.602410	0.000091	166	1102692	0.000091	105.004381
strain	Megasphaera micronuciformis F0359	706434	2	128	7	128	1.000000	0.000090	0.000010	0.000090	0.174863	0.000090	732	1414534	0.000090	105.119203
strain	Ralstonia solanacearum strain T82	305.28	3	143	5	143	1.000000	0.000090	0.000010	0.000090	0.342105	0.000090	418	1584575	0.000090	105.261313
strain	Staphylococcus haemolyticus strain SGAir0252	1283.4	2	102	2	102	1.000000	0.000090	0.000010	0.000090	0.150221	0.000090	679	1130552	0.000090	105.275083
strain	Lactobacillus johnsonii strain UMNLJ21	33959.3	1	75	2	75	1.000000	0.000090	0.000010	0.000090	0.543478	0.000090	138	832364	0.000090	105.343185
strain	Staphylococcus aureus strain 27	1280.165	1	84	0	84	1.000000	0.000089	0.000010	0.000089	0.604317	0.000089	139	943731	0.000089	105.990060
strain	Belnapia moabensis DSM 16746	1121106	4	295	12	295	1.000000	0.000089	0.000010	0.000089	0.452454	0.000089	652	3331376	0.000089	106.262882
strain	Paraburkholderia caribensis strain DSM 13236	75105.3	7	210	0	30	7.000000	0.000088	0.000010	0.000013	0.750000	0.000013	40	2376627	0.000088	281.460299
strain	Paraburkholderia caribensis strain MWAP64	75105.1	7	210	0	30	7.000000	0.000088	0.000010	0.000013	0.750000	0.000013	40	2377011	0.000088	281.483037
strain	Altererythrobacter sp. B11	2060312.1	6	186	0	31	6.000000	0.000088	0.000010	0.000015	0.620000	0.000015	50	2107802	0.000088	260.753932
strain	Methylibium petroleiphilum PM1	420662	5	187	2	121	1.545455	0.000088	0.000010	0.000057	0.599010	0.000057	202	2121502	0.000088	132.408740
strain	Streptococcus thermophilus strain APC151	1308.9	1	46	0	46	1.000000	0.000088	0.000010	0.000088	1.000000	0.000088	46	522675	0.000088	106.590337
strain	Ralstonia solanacearum strain T51	305.13	2	134	6	68	1.970588	0.000088	0.000010	0.000045	0.571429	0.000045	119	1525460	0.000088	149.773947
strain	Streptococcus thermophilus MN-ZLW-002	1187956	1	46	0	46	1.000000	0.000088	0.000010	0.000088	1.000000	0.000088	46	524623	0.000088	106.788800
strain	Nitratireductor aquibiodomus NL21 = JCM 21793	1231185	4	227	10	227	1.000000	0.000087	0.000010	0.000087	0.610215	0.000087	372	2599684	0.000087	107.010992
strain	Caballeronia sordidicola	196367.1	8	344	8	43	8.000000	0.000087	0.000010	0.000011	0.895833	0.000011	48	3950844	0.000087	303.115643
strain	Corynebacterium matruchotii ATCC 14266	553207	2	200	2	100	2.000000	0.000087	0.000010	0.000043	0.315457	0.000043	317	2301091	0.000087	151.690178
strain	Thioalkalivibrio sulfidiphilus HL-EbGr7	396588	3	159	6	53	3.000000	0.000087	0.000010	0.000029	0.563830	0.000029	94	1832970	0.000087	185.965964
strain	Sphingomonas haloaromaticamans strain P3	653954.1	1	59	3	59	1.000000	0.000086	0.000010	0.000086	0.621053	0.000086	95	682460	0.000086	107.545891
strain	Lactococcus lactis subsp. lactis strain UL8	1360.7	1	100	0	100	1.000000	0.000086	0.000010	0.000086	0.649351	0.000086	154	1161482	0.000086	107.767435
strain	Streptococcus oralis Uo5	927666	1	40	0	40	1.000000	0.000086	0.000010	0.000086	0.769231	0.000086	52	466816	0.000086	108.024997
strain	Sphingomonas dokdonensis strain DSM 21029	344880.1	3	147	4	103	1.427184	0.000086	0.000010	0.000060	0.459821	0.000060	224	1716161	0.000086	129.076556
strain	Pelomonas puraquae strain CCUG 52769	431059.1	4	269	0	269	1.000000	0.000085	0.000010	0.000085	0.449082	0.000085	599	3147992	0.000085	108.173807
strain	Microbacterium sp. BH-3-3-3	1906742.1	3	126	2	80	1.575000	0.000085	0.000010	0.000054	0.740741	0.000054	108	1478105	0.000085	135.923922
strain	Novosphingobium tardaugens NBRC 16725	1219035	5	250	5	50	5.000000	0.000085	0.000010	0.000017	0.143266	0.000017	349	2934749	0.000085	242.268405
strain	Bradyrhizobium elkanii WSM2783	1038860	11	476	7	327	1.455657	0.000085	0.000009	0.000058	0.437166	0.000058	748	5615983	0.000085	131.046785
strain	Paraburkholderia xenovorans LB400	266265	9	334	0	135	2.474074	0.000084	0.000009	0.000034	0.794118	0.000034	170	3953374	0.000084	171.123499
strain	Staphylococcus xylosus strain SMQ-121	1288.2	1	100	1	100	1.000000	0.000084	0.000009	0.000084	0.636943	0.000084	157	1194653	0.000084	109.295608
strain	Gemella sanguinis ATCC 700632	1408440	1	57	1	57	1.000000	0.000083	0.000009	0.000083	0.335294	0.000083	170	683477	0.000083	109.498057
strain	Agrobacterium rubi TR3 = NBRC 13261	1368415	6	280	9	116	2.413793	0.000083	0.000009	0.000034	0.694611	0.000034	167	3362901	0.000083	170.263108
strain	Pseudomonas knackmussii B13	1301098	5	170	0	34	5.000000	0.000083	0.000009	0.000017	0.723404	0.000017	47	2045047	0.000083	245.249753
strain	Ruminococcus callidus ATCC 27760	411473	2	200	2	112	1.785714	0.000083	0.000009	0.000046	0.122942	0.000046	911	2413854	0.000083	146.803501
strain	Ralstonia solanacearum strain T101	305.26	3	131	3	131	1.000000	0.000083	0.000009	0.000083	0.183989	0.000083	712	1584806	0.000083	109.985252
strain	Comamonas badia DSM 17552	1121348	2	134	7	70	1.914286	0.000082	0.000009	0.000043	0.120898	0.000043	579	1633042	0.000082	152.735626
strain	Xanthomonas campestris pv. raphani 756C	990315	2	150	2	150	1.000000	0.000082	0.000009	0.000082	0.350467	0.000082	428	1830784	0.000082	110.472742
strain	Novosphingobium sp. P6W	1609758.1	4	259	15	151	1.715232	0.000082	0.000009	0.000048	0.319239	0.000048	473	3167814	0.000082	144.837497
strain	Staphylococcus xylosus strain C2a	1288.3	1	100	2	100	1.000000	0.000082	0.000009	0.000082	0.621118	0.000082	161	1225123	0.000082	110.680757
strain	Lactobacillus kefiranofaciens ZW3	1033837	1	86	4	86	1.000000	0.000081	0.000009	0.000081	0.276527	0.000081	311	1059281	0.000081	110.978471
strain	Arthrobacter agilis strain 4041	37921.1	2	188	6	188	1.000000	0.000081	0.000009	0.000081	0.406048	0.000081	463	2318374	0.000081	111.044030
strain	Methylobacterium sp. 4-46	426117.1	5	261	6	160	1.631250	0.000081	0.000009	0.000050	0.473373	0.000050	338	3228818	0.000081	142.053203
strain	Bradyrhizobium sp.	376.1	4	211	6	168	1.255952	0.000081	0.000009	0.000064	0.466667	0.000064	360	2610642	0.000081	124.653663
strain	Ideonella sakaiensis strain 201-F6	1547922.1	3	166	0	133	1.248120	0.000080	0.000009	0.000064	0.289130	0.000064	460	2066709	0.000080	124.652178
strain	Methylobacterium sp. 17Sr1-28	2202827.1	3	128	3	128	1.000000	0.000080	0.000009	0.000080	0.727273	0.000080	176	1600672	0.000080	111.822404
strain	Paraburkholderia caribensis strain Bcrs1W	75105.2	7	210	0	30	7.000000	0.000080	0.000009	0.000011	0.750000	0.000011	40	2629580	0.000080	296.060242
strain	Nitrobacter vulgaris strain Ab1	29421.1	4	186	4	142	1.309859	0.000080	0.000009	0.000061	0.554688	0.000061	256	2339535	0.000080	128.353413
strain	Methylocapsa aurea strain KYG T	663610.1	7	224	0	32	7.000000	0.000079	0.000009	0.000011	0.711111	0.000011	45	2825737	0.000079	297.158680
strain	Inquilinus limosus	171674.1	6	262	7	105	2.495238	0.000079	0.000009	0.000032	0.299145	0.000032	351	3329828	0.000079	178.077645
strain	Lactococcus lactis subsp. lactis strain F44	1360.10	1	100	0	100	1.000000	0.000079	0.000009	0.000079	0.649351	0.000079	154	1271801	0.000079	112.769721
strain	Lactococcus lactis subsp. cremoris NZ9000	746361	1	100	0	100	1.000000	0.000079	0.000009	0.000079	0.281690	0.000079	355	1271990	0.000079	112.778101
strain	Burkholderia gladioli BSR3	999541	4	272	14	140	1.942857	0.000078	0.000009	0.000040	0.633484	0.000040	221	3492549	0.000078	157.942327
strain	Giesbergeria anulus strain ATCC 35958	180197.1	3	189	9	63	3.000000	0.000078	0.000009	0.000026	0.562500	0.000026	112	2430043	0.000078	196.395293
strain	Staphylococcus nepalensis strain JS1	214473.1	2	99	1	99	1.000000	0.000078	0.000009	0.000078	0.970588	0.000078	102	1275045	0.000078	113.482344
strain	Dyella japonica UNC79MFTsu3.2	1380365	6	186	0	31	6.000000	0.000078	0.000009	0.000013	0.632653	0.000013	49	2397987	0.000078	278.124827
strain	Ralstonia solanacearum strain SL2064	305.25	2	120	3	120	1.000000	0.000078	0.000009	0.000078	0.555556	0.000078	216	1547288	0.000078	113.547641
strain	Streptococcus sanguinis strain NCTC11086	1305.2	1	82	1	82	1.000000	0.000077	0.000009	0.000077	0.616541	0.000077	133	1060131	0.000077	113.698843
strain	Acinetobacter pittii strain WCHAP005069	48296.6	1	37	0	37	1.000000	0.000077	0.000009	0.000077	1.000000	0.000077	37	480759	0.000077	113.984589
strain	Williamsia muralis NBRC 105860	1219362	4	291	3	291	1.000000	0.000077	0.000009	0.000077	0.350602	0.000077	830	3788197	0.000077	114.091451
strain	Martelella sp. AD-3	686597.1	5	210	5	42	5.000000	0.000077	0.000009	0.000015	0.583333	0.000015	72	2740221	0.000077	255.425835
strain	Xanthomonas campestris pv. campestris strain B100	340.1	2	141	0	141	1.000000	0.000076	0.000009	0.000076	0.435185	0.000076	324	1843830	0.000076	114.349502
strain	Serratia marcescens strain 332	615.25	1	38	0	38	1.000000	0.000076	0.000009	0.000076	0.974359	0.000076	39	498265	0.000076	114.504309
strain	Lactococcus lactis subsp. lactis bv. diacetylactis strain FM03	44688.1	1	89	3	89	1.000000	0.000076	0.000008	0.000076	0.741667	0.000076	120	1171997	0.000076	114.749752
strain	Anoxybacillus flavithermus WK1	491915	1	100	0	100	1.000000	0.000076	0.000008	0.000076	0.421941	0.000076	237	1317158	0.000076	114.763147
strain	Anoxybacillus flavithermus strain DSM 2641T	33934.2	1	100	0	100	1.000000	0.000076	0.000008	0.000076	0.421941	0.000076	237	1320922	0.000076	114.927020
strain	Lactobacillus delbrueckii subsp. bulgaricus strain L99	1585.4	1	93	0	93	1.000000	0.000076	0.000008	0.000076	0.830357	0.000076	112	1229617	0.000076	114.981251
strain	Lactobacillus delbrueckii subsp. indicus strain JCM 15610	249265.1	1	100	5	100	1.000000	0.000076	0.000008	0.000076	0.429185	0.000076	233	1324226	0.000076	115.070674
strain	Sphingopyxis sp. FD7	1914525.1	3	96	0	32	3.000000	0.000075	0.000008	0.000025	0.780488	0.000025	41	1271810	0.000075	199.356621
strain	Lactobacillus delbrueckii subsp. bulgaricus ATCC BAA-365	321956	1	93	0	93	1.000000	0.000075	0.000008	0.000075	0.830357	0.000075	112	1232153	0.000075	115.099770
strain	Geodermatophilus africanus strain DSM 45422	1137993.1	1	100	4	100	1.000000	0.000075	0.000008	0.000075	0.598802	0.000075	167	1332964	0.000075	115.449729
strain	Provencibacterium massiliense strain Marseille-P2780	1841868.1	2	158	6	158	1.000000	0.000075	0.000008	0.000075	0.185882	0.000075	850	2107381	0.000075	115.485300
strain	Lactobacillus reuteri ATCC 53608	927703	1	100	2	100	1.000000	0.000075	0.000008	0.000075	0.112740	0.000075	887	1334735	0.000075	115.526404
strain	Lactobacillus delbrueckii subsp. bulgaricus strain DSM 20080	1585.2	1	93	0	93	1.000000	0.000075	0.000008	0.000075	0.830357	0.000075	112	1246870	0.000075	115.785164
strain	Agrobacterium tumefaciens strain S33	358.2	1	42	0	42	1.000000	0.000074	0.000008	0.000074	0.807692	0.000074	52	565383	0.000074	116.019395
strain	Gemella haemolysans ATCC 10379	546270	1	60	1	60	1.000000	0.000074	0.000008	0.000074	1.000000	0.000074	60	808624	0.000074	116.086462
strain	Bacteroides graminisolvens DSM 19988 = JCM 15093	1121097	2	188	2	188	1.000000	0.000074	0.000008	0.000074	0.296530	0.000074	634	2539968	0.000074	116.230237
strain	Staphylococcus aureus strain ST20130939	1280.62	1	66	0	66	1.000000	0.000074	0.000008	0.000074	0.496241	0.000074	133	893514	0.000074	116.349005
strain	Methyloferula stellata AR4	876269	3	233	13	79	2.949367	0.000074	0.000008	0.000025	0.580882	0.000025	136	3160493	0.000074	200.013101
strain	Capnocytophaga gingivalis ATCC 33624	553178	2	119	2	119	1.000000	0.000073	0.000008	0.000073	0.595000	0.000073	200	1620897	0.000073	116.704684
strain	Staphylococcus aureus strain NRS133	1280.22	1	66	0	66	1.000000	0.000073	0.000008	0.000073	0.496241	0.000073	133	903308	0.000073	116.984977
strain	Bradyrhizobium diazoefficiens USDA 110	224911	5	174	1	114	1.526316	0.000073	0.000008	0.000048	0.765101	0.000048	149	2382863	0.000073	144.572843
strain	Anoxybacillus flavithermus strain 52-1A	33934.1	2	95	1	95	1.000000	0.000073	0.000008	0.000073	0.673759	0.000073	141	1302793	0.000073	117.100856
strain	Sinorhizobium meliloti strain USDA1106	382.4	3	227	10	155	1.464516	0.000073	0.000008	0.000050	0.301556	0.000050	514	3118206	0.000073	141.832500
strain	Staphylococcus aureus strain NCTC3761	1280.219	1	66	0	66	1.000000	0.000073	0.000008	0.000073	0.496241	0.000073	133	908663	0.000073	117.331246
strain	Staphylococcus aureus subsp. aureus Z172	1406863	1	66	0	66	1.000000	0.000072	0.000008	0.000072	0.496241	0.000072	133	914020	0.000072	117.676624
strain	Microbacterium oxydans strain BEL4b	82380.1	3	123	3	41	3.000000	0.000072	0.000008	0.000024	0.891304	0.000024	46	1705065	0.000072	203.926338
strain	Faecalicoccus pleomorphus DSM 20574	1123313	1	98	0	98	1.000000	0.000072	0.000008	0.000072	0.384314	0.000072	255	1358542	0.000072	117.735608
strain	Streptococcus thermophilus strain ST3	1308.10	1	37	0	37	1.000000	0.000072	0.000008	0.000072	1.000000	0.000072	37	514311	0.000072	117.895281
strain	Amorphus coralli DSM 19760	1120983	6	181	0	31	5.838710	0.000072	0.000008	0.000012	0.620000	0.000012	50	2518148	0.000072	285.008036
strain	Staphylococcus aureus strain CFSAN007847	1280.111	1	66	0	66	1.000000	0.000072	0.000008	0.000072	0.496241	0.000072	133	921441	0.000072	118.153406
strain	Bradyrhizobium lablabi strain GAS499	722472.3	7	298	9	232	1.284483	0.000071	0.000008	0.000056	0.479339	0.000056	484	4175495	0.000071	134.152239
strain	Chelatococcus sp. CO-6	1702325.1	3	99	0	33	3.000000	0.000071	0.000008	0.000024	0.622642	0.000024	53	1387196	0.000071	205.024980
strain	Streptococcus thermophilus strain SMQ-301	1308.1	1	37	0	37	1.000000	0.000071	0.000008	0.000071	1.000000	0.000071	37	518549	0.000071	118.380057
strain	Rhizobium leguminosarum strain Norway	384.3	5	218	5	146	1.493151	0.000071	0.000008	0.000048	0.863905	0.000048	169	3057268	0.000071	144.703807
strain	Skermanella aerolata KACC 11604	1385368	8	389	12	228	1.706140	0.000071	0.000008	0.000042	0.311050	0.000042	733	5480610	0.000071	155.037941
strain	Lactococcus raffinolactis strain WiKim0068	1366.1	2	104	0	52	2.000000	0.000071	0.000008	0.000035	0.928571	0.000035	56	1471889	0.000071	168.239584
strain	Bordetella petrii strain DSM 12804	94624.1	5	165	1	37	4.459459	0.000071	0.000008	0.000016	0.822222	0.000016	45	2337365	0.000071	251.338471
strain	Stenotrophomonas maltophilia D457	1163399	1	62	2	62	1.000000	0.000070	0.000008	0.000070	0.968750	0.000070	64	881432	0.000070	119.229380
strain	Streptococcus thermophilus LMD-9	322159	1	37	0	37	1.000000	0.000070	0.000008	0.000070	1.000000	0.000070	37	528749	0.000070	119.538753
strain	Legionella anisa strain FDAARGOS_200	28082.1	2	134	8	67	2.000000	0.000070	0.000008	0.000035	0.354497	0.000035	189	1921018	0.000070	169.324867
strain	Sphingobium czechense LL01	1420583	4	136	0	68	2.000000	0.000068	0.000008	0.000034	0.747253	0.000034	91	1992228	0.000068	171.162118
strain	Paraburkholderia sartisoli strain LMG 24000	83784.1	4	189	6	107	1.766355	0.000068	0.000008	0.000039	0.106680	0.000039	1003	2770381	0.000068	160.904976
strain	Haemophilus parainfluenzae strain M27794	729.1	1	66	2	66	1.000000	0.000068	0.000008	0.000068	0.312796	0.000068	211	968479	0.000068	121.131847
strain	Pseudomonas citronellolis strain SJTE-3	53408.2	4	148	2	84	1.761905	0.000068	0.000008	0.000039	0.210526	0.000039	399	2177050	0.000068	160.985285
strain	Bradyrhizobium erythrophlei strain GAS138	1437360.2	9	376	4	215	1.748837	0.000068	0.000008	0.000039	0.375874	0.000039	572	5547005	0.000068	160.620744
strain	Sinorhizobium meliloti RU11/001	1401243	6	243	2	91	2.670330	0.000067	0.000007	0.000025	0.514124	0.000025	177	3636291	0.000067	199.895577
strain	Mycobacteroides franklinii strain CV002	948102.1	2	150	1	150	1.000000	0.000067	0.000007	0.000067	0.277778	0.000067	540	2246142	0.000067	122.365355
strain	Devosia soli strain GH2-10	361041.1	3	177	6	59	3.000000	0.000066	0.000007	0.000022	0.702381	0.000022	84	2663463	0.000066	212.467505
strain	Pseudomonas fluorescens strain Pt14	294.10	1	43	0	43	1.000000	0.000066	0.000007	0.000066	1.000000	0.000066	43	649666	0.000066	122.912618
strain	Alcaligenes faecalis strain JQ135	511.3	2	200	9	111	1.801802	0.000066	0.000007	0.000037	0.159483	0.000037	696	3025736	0.000066	165.099615
strain	Limnohabitans sp. 103DPR2	1678129.1	2	148	3	148	1.000000	0.000066	0.000007	0.000066	0.289628	0.000066	511	2240640	0.000066	123.038447
strain	Gordonia sputi NBRC 100414	1089453	3	185	2	185	1.000000	0.000066	0.000007	0.000066	0.451220	0.000066	410	2809420	0.000066	123.227651
strain	Pisciglobus halotolerans strain DSM 27630	745365.1	1	100	1	100	1.000000	0.000066	0.000007	0.000066	0.289855	0.000066	345	1520086	0.000066	123.287712
strain	Klebsiella aerogenes strain CAV1320	548.1	2	117	3	117	1.000000	0.000066	0.000007	0.000066	0.220339	0.000066	531	1783966	0.000066	123.477013
strain	Dyella thiooxydans strain ATSB10	445710.1	4	132	1	39	3.384615	0.000065	0.000007	0.000019	0.886364	0.000019	44	2019853	0.000065	227.574389
strain	Paraburkholderia phytofirmans PsJN	398527	3	209	18	128	1.632812	0.000065	0.000007	0.000040	0.059287	0.000040	2159	3211414	0.000065	158.392462
strain	Bosea sp. RAC05	1842539.1	4	161	2	89	1.808989	0.000065	0.000007	0.000036	0.684615	0.000036	130	2480086	0.000065	166.928532
strain	Leucobacter musarum subsp. musarum strain CBX152	1461261.1	2	134	12	84	1.595238	0.000064	0.000007	0.000040	0.366812	0.000040	229	2078554	0.000064	157.301273
strain	Neorhizobium sp. SOG26	2060726.1	3	174	8	62	2.806452	0.000064	0.000007	0.000023	0.221429	0.000023	280	2700202	0.000064	208.687913
strain	Paracoccus aminophilus JCM 7686	1367847	3	192	14	137	1.401460	0.000064	0.000007	0.000046	0.528958	0.000046	259	2981920	0.000064	147.529114
strain	Corynebacterium stationis strain 622=DSM 20302	1705.2	2	125	4	125	1.000000	0.000064	0.000007	0.000064	0.243191	0.000064	514	1946630	0.000064	124.787980
strain	Cupriavidus gilardii CR3	1267562	3	145	5	145	1.000000	0.000064	0.000007	0.000064	0.589431	0.000064	246	2262106	0.000064	124.898883
strain	Klebsiella aerogenes KCTC 2190	1028307	2	121	3	121	1.000000	0.000064	0.000007	0.000064	0.280742	0.000064	431	1887957	0.000064	124.907768
strain	Sinorhizobium medicae WSM419	366394	5	207	4	172	1.203488	0.000064	0.000007	0.000053	0.145025	0.000053	1186	3241576	0.000064	137.278447
strain	Paracoccus aminovorans	34004.2	2	84	2	48	1.750000	0.000063	0.000007	0.000036	0.786885	0.000036	61	1327910	0.000063	166.324357
strain	Nitrospirillum amazonense CBAmc	1441467	8	275	1	37	7.432432	0.000063	0.000007	0.000008	0.902439	0.000008	41	4357141	0.000063	343.161139
strain	Comamonas testosteroni CNB-2	688245	6	190	0	62	3.064516	0.000063	0.000007	0.000021	0.805195	0.000021	77	3017377	0.000063	220.604558
strain	Paraburkholderia rhizoxinica HKI 454	882378	3	164	8	56	2.928571	0.000063	0.000007	0.000021	0.214559	0.000021	261	2611018	0.000063	215.926658
strain	Rathayibacter tritici strain NCPPB 1953	33888.1	2	114	4	57	2.000000	0.000062	0.000007	0.000031	0.393103	0.000031	145	1826692	0.000062	179.014603
strain	Sinorhizobium americanum CCGM7	1408224	2	118	6	66	1.787879	0.000062	0.000007	0.000035	0.589286	0.000035	112	1895937	0.000062	169.485451
strain	Sphingobium baderi strain DE-13	1332080.1	3	123	3	41	3.000000	0.000062	0.000007	0.000021	0.672131	0.000021	61	1976882	0.000062	219.580587
strain	Sinorhizobium meliloti strain HM006	382.9	3	202	9	202	1.000000	0.000062	0.000007	0.000062	0.413934	0.000062	488	3259638	0.000062	127.026855
strain	Nocardioides halotolerans DSM 19273	1122609	2	124	1	124	1.000000	0.000062	0.000007	0.000062	0.607843	0.000062	204	2010690	0.000062	127.335156
strain	Rhizobacter gummiphilus strain NS21	946333.1	4	184	4	92	2.000000	0.000062	0.000007	0.000031	0.272997	0.000031	337	2985037	0.000062	180.125107
strain	Bradyrhizobium sp. ORS 285 strain ORS285	115808.1	3	174	6	59	2.949153	0.000061	0.000007	0.000021	0.162983	0.000021	362	2846608	0.000061	219.651072
strain	Granulicatella adiacens ATCC 49175	638301	1	75	0	75	1.000000	0.000061	0.000007	0.000061	0.619835	0.000061	121	1227841	0.000061	127.946134
strain	Comamonas terrigena NBRC 13299	1219032	2	138	14	69	2.000000	0.000061	0.000007	0.000030	0.683168	0.000030	101	2262810	0.000061	181.089337
strain	Mesorhizobium ciceri strain CC1192	39645.1	1	47	2	47	1.000000	0.000060	0.000007	0.000060	0.573171	0.000060	82	784504	0.000060	129.192006
strain	Streptosporangium subroseum strain CGMCC 4.2132	106412.1	6	306	10	88	3.477273	0.000060	0.000007	0.000017	0.103165	0.000017	853	5112311	0.000060	241.025814
strain	Flavobacterium antarcticum DSM 19726	1111730	1	100	2	100	1.000000	0.000060	0.000007	0.000060	0.806452	0.000060	124	1671191	0.000060	129.270685
strain	Cupriavidus necator N-1	1042878	5	257	8	147	1.748299	0.000060	0.000007	0.000034	0.546468	0.000034	269	4305023	0.000060	171.128229
strain	Ottowia sp. oral taxon 894 strain W10237	1658672.1	1	100	0	100	1.000000	0.000060	0.000007	0.000060	0.260417	0.000060	384	1675118	0.000060	129.422486
strain	Rhodoluna lacicola strain MWH-Ta8	529884.1	1	72	3	72	1.000000	0.000059	0.000007	0.000059	0.081818	0.000059	880	1215382	0.000059	129.920382
strain	Roseomonas rosea strain DSM 14916	198092.1	2	154	0	154	1.000000	0.000059	0.000007	0.000059	0.511628	0.000059	301	2606146	0.000059	130.084688
strain	Ralstonia solanacearum strain T11	305.14	2	92	2	92	1.000000	0.000059	0.000007	0.000059	0.666667	0.000059	138	1562817	0.000059	130.330892
strain	Streptococcus thermophilus CNRZ1066	299768	1	31	0	31	1.000000	0.000059	0.000007	0.000059	0.939394	0.000059	33	527824	0.000059	130.482109
strain	Roseomonas aerilata DSM 19363	1123060	3	215	2	215	1.000000	0.000059	0.000007	0.000059	0.432596	0.000059	497	3668398	0.000059	130.618974
strain	Blautia obeum strain 2789STDY5608838	40520.1	2	135	2	135	1.000000	0.000058	0.000007	0.000058	0.675000	0.000058	200	2312760	0.000058	130.883748
strain	Acinetobacter junii strain lzh-X15	40215.3	2	81	0	81	1.000000	0.000058	0.000007	0.000058	0.890110	0.000058	91	1391517	0.000058	131.065717
strain	Aquincola tertiaricarbonis strain MIMtkpLc11	391953.1	3	142	4	94	1.510638	0.000057	0.000006	0.000038	0.706767	0.000038	133	2485081	0.000057	162.591611
strain	Streptococcus thermophilus strain NCTC12958	1308.17	1	32	0	32	1.000000	0.000057	0.000006	0.000057	0.914286	0.000057	35	560635	0.000057	132.358769
strain	Pseudomonas aeruginosa strain AR441	287.95	2	145	8	145	1.000000	0.000057	0.000006	0.000057	0.112578	0.000057	1288	2556044	0.000057	132.766297
strain	Lactococcus lactis subsp. cremoris A76	1104322	1	69	1	69	1.000000	0.000056	0.000006	0.000056	0.323944	0.000056	213	1224184	0.000056	133.194584
strain	Sphingobacterium sp. G1-14	2003121.1	1	61	1	61	1.000000	0.000056	0.000006	0.000056	0.108929	0.000056	560	1084962	0.000056	133.361397
strain	Pseudomonas fluorescens A506	1037911	1	43	0	43	1.000000	0.000056	0.000006	0.000056	1.000000	0.000056	43	766285	0.000056	133.490005
strain	Beijerinckia indica subsp. indica ATCC 9039	395963	6	192	0	32	6.000000	0.000056	0.000006	0.000009	0.516129	0.000009	62	3424692	0.000056	327.140069
strain	Neorhizobium sp. NCHU2750	1825976.1	5	212	7	151	1.403974	0.000055	0.000006	0.000039	0.230534	0.000039	655	3861411	0.000055	159.910157
strain	Rhizobium etli CFN 42	347834	1	46	1	46	1.000000	0.000055	0.000006	0.000055	0.657143	0.000055	70	841189	0.000055	135.224692
strain	Jannaschia helgolandensis strain DSM 14858	188906.1	4	120	0	30	4.000000	0.000055	0.000006	0.000014	0.517241	0.000014	58	2197418	0.000055	270.640475
strain	Xanthomonas albilineans GPE PC73	380358	2	118	0	59	2.000000	0.000054	0.000006	0.000027	0.443609	0.000027	133	2171521	0.000054	191.844835
strain	Rhizobium etli 8C-3	538025	2	134	6	67	2.000000	0.000054	0.000006	0.000027	0.424051	0.000027	158	2477692	0.000054	192.300488
strain	Xanthomonas campestris pv. campestris str. CN12	1358017	2	103	1	103	1.000000	0.000054	0.000006	0.000054	0.418699	0.000054	246	1904916	0.000054	135.990184
strain	Weissella cibaria strain CMS1	137591.5	1	100	10	100	1.000000	0.000054	0.000006	0.000054	0.641026	0.000054	156	1859689	0.000054	136.366748
strain	Prevotella melaninogenica ATCC 25845	553174	1	64	3	64	1.000000	0.000054	0.000006	0.000054	1.000000	0.000054	64	1194579	0.000054	136.617337
strain	Prevotella melaninogenica strain FDAARGOS_306	28132.1	1	64	3	64	1.000000	0.000054	0.000006	0.000054	1.000000	0.000054	64	1194598	0.000054	136.618424
strain	Paraburkholderia caryophylli strain Ballard 720	28094.1	4	208	8	52	4.000000	0.000054	0.000006	0.000013	0.317073	0.000013	164	3884479	0.000054	273.313957
strain	Neisseria elongata subsp. glycolytica strain NCTC11050	88719.1	1	60	0	60	1.000000	0.000054	0.000006	0.000054	1.000000	0.000054	60	1121286	0.000054	136.700768
strain	Weissella cibaria strain CMU	137591.3	1	100	10	100	1.000000	0.000053	0.000006	0.000053	0.641026	0.000053	156	1873201	0.000053	136.861280
strain	Lawsonella clevelandensis strain X1036	1528099.2	1	81	5	81	1.000000	0.000053	0.000006	0.000053	0.123476	0.000053	656	1518121	0.000053	136.898629
strain	Neisseria elongata subsp. glycolytica ATCC 29315	546263	1	60	0	60	1.000000	0.000053	0.000006	0.000053	1.000000	0.000053	60	1126229	0.000053	137.001764
strain	Nitrosospira briensis strain Nsp8	35799.1	2	140	1	75	1.866667	0.000053	0.000006	0.000028	0.149402	0.000028	502	2644415	0.000053	187.770782
strain	Streptococcus sobrinus strain NIDR 6715-15	1310.4	1	76	0	76	1.000000	0.000053	0.000006	0.000053	0.248366	0.000053	306	1442385	0.000053	137.759755
strain	Microbacterium azadirachtae strain ARN176	582680.1	2	106	4	53	2.000000	0.000053	0.000006	0.000026	0.375887	0.000026	141	2011799	0.000053	194.826774
strain	Streptococcus sobrinus strain NIDR 6715-7	1310.3	1	76	0	76	1.000000	0.000053	0.000006	0.000053	0.248366	0.000053	306	1442454	0.000053	137.763050
strain	Desulfurobacterium atlanticum strain DSM 15668	240169.1	1	54	2	54	1.000000	0.000052	0.000006	0.000052	0.482143	0.000052	112	1031635	0.000052	138.214876
strain	Geminicoccus roseus DSM 18922	1089551	2	164	6	101	1.623762	0.000052	0.000006	0.000032	0.943925	0.000032	107	3153628	0.000052	176.700423
strain	Ensifer sojae CCBAU 05684	716928	3	156	6	156	1.000000	0.000052	0.000006	0.000052	0.501608	0.000052	311	3005711	0.000052	138.803380
strain	Brevibacillus agri 5-2	1444307	5	215	5	43	5.000000	0.000052	0.000006	0.000010	0.573333	0.000010	75	4149017	0.000052	310.624802
strain	Bradyrhizobium diazoefficiens strain XF7	1355477.3	4	129	0	69	1.869565	0.000052	0.000006	0.000028	0.831325	0.000028	83	2504678	0.000052	190.522128
strain	Kytococcus aerolatus strain DSM 22179	592308.1	1	51	0	51	1.000000	0.000051	0.000006	0.000051	0.600000	0.000051	85	993940	0.000051	139.599497
strain	Variibacter gotjawalensis strain GJW-30	1333996.1	3	163	14	98	1.663265	0.000051	0.000006	0.000031	0.381323	0.000031	257	3181926	0.000051	180.187771
strain	Acidovorax wautersii strain DSM 27981	1177982.1	2	92	2	48	1.916667	0.000051	0.000006	0.000027	1.000000	0.000027	48	1799240	0.000051	193.605699
strain	Pseudoxanthomonas mexicana strain CCH9-G4	128785.1	2	99	2	99	1.000000	0.000051	0.000006	0.000051	0.343750	0.000051	288	1936540	0.000051	139.857106
strain	Xanthomonas campestris pv. campestris str. CN18	1358019	1	100	2	100	1.000000	0.000051	0.000006	0.000051	0.133869	0.000051	747	1959589	0.000051	139.981749
strain	Megasphaera stantonii strain AJH120	2144175.1	1	100	3	100	1.000000	0.000051	0.000006	0.000051	0.454545	0.000051	220	1970376	0.000051	140.366520
strain	Mitsuaria chitosanitabida NBRC 102408	1349774	2	114	4	57	2.000000	0.000051	0.000006	0.000025	0.224409	0.000025	254	2250289	0.000051	198.690096
strain	Actinomyces johnsonii F0542	1321818	1	87	9	87	1.000000	0.000050	0.000006	0.000050	0.216418	0.000050	402	1723162	0.000050	140.731872
strain	Bacillus mycoides strain ATCC 6462	1405.2	1	49	0	49	1.000000	0.000050	0.000006	0.000050	1.000000	0.000050	49	977006	0.000050	141.201622
strain	Anaerococcus prevotii DSM 20548	525919	1	55	1	55	1.000000	0.000050	0.000006	0.000050	0.155367	0.000050	354	1098847	0.000050	141.343682
strain	Pelagibacterium luteolum strain CGMCC 1.10267	440168.1	2	153	10	101	1.514851	0.000050	0.000006	0.000033	0.198819	0.000033	508	3069851	0.000050	174.337501
strain	Methylobacillus flagellatus KT	265072	2	108	2	54	2.000000	0.000050	0.000006	0.000025	0.193548	0.000025	279	2169157	0.000050	200.420992
strain	Sinorhizobium meliloti strain USDA1021	382.10	3	165	6	55	3.000000	0.000050	0.000006	0.000017	0.591398	0.000017	93	3315625	0.000050	245.526151
strain	Yangia pacifica strain DSM 26894	311180.2	4	142	2	82	1.731707	0.000050	0.000006	0.000029	0.719298	0.000029	114	2857965	0.000050	186.687524
strain	Staphylococcus aureus strain FDAARGOS_6	1280.14	1	45	0	45	1.000000	0.000049	0.000006	0.000049	0.900000	0.000049	50	909770	0.000049	142.183371
strain	Staphylococcus aureus subsp. aureus USA300_FPR3757	451515	1	45	0	45	1.000000	0.000049	0.000006	0.000049	0.900000	0.000049	50	914087	0.000049	142.520330
strain	Caulobacter vibrioides strain T5M6	155892.1	2	108	2	56	1.928571	0.000049	0.000005	0.000025	0.363636	0.000025	154	2203463	0.000049	198.359657
strain	Nitratireductor soli strain ZZ-1	1670619.1	3	124	4	89	1.393258	0.000049	0.000005	0.000035	0.514451	0.000035	173	2537267	0.000049	168.841991
strain	Pseudomonas jinjuensis strain JCM 21621	198616.1	3	93	0	31	3.000000	0.000049	0.000005	0.000016	0.775000	0.000016	40	1908373	0.000049	248.111707
strain	Bradyrhizobium japonicum strain E109	375.1	3	130	1	91	1.428571	0.000049	0.000005	0.000034	0.716535	0.000034	127	2676415	0.000049	171.493889
strain	Moraxella osloensis strain TT16	34062.6	1	95	1	95	1.000000	0.000049	0.000005	0.000049	0.219907	0.000049	432	1956655	0.000049	143.510865
strain	Rhodococcus sp. PBTS 1	1653478.1	1	62	0	62	1.000000	0.000049	0.000005	0.000049	0.529915	0.000049	117	1278338	0.000049	143.587447
strain	Jeotgalicoccus halophilus strain CGMCC 1.8911	586411.1	2	66	0	33	2.000000	0.000048	0.000005	0.000024	0.702128	0.000024	47	1363285	0.000048	203.250256
strain	Bradyrhizobium japonicum USDA 6	1037409	3	130	1	91	1.428571	0.000048	0.000005	0.000034	0.716535	0.000034	127	2690455	0.000048	171.943129
strain	Bradyrhizobium icense strain LMTR 13	1274631.1	4	176	2	144	1.222222	0.000048	0.000005	0.000039	0.493151	0.000039	292	3646611	0.000048	159.131039
strain	Dolosigranulum pigrum ATCC 51524	883103	1	64	1	64	1.000000	0.000048	0.000005	0.000048	0.182857	0.000048	350	1328274	0.000048	144.059992
strain	Stenotrophomonas maltophilia R551-3	391008	1	50	1	50	1.000000	0.000048	0.000005	0.000048	0.625000	0.000048	80	1038593	0.000048	144.120991
strain	Methylorubrum extorquens strain PSBB040	408.1	1	30	0	30	1.000000	0.000048	0.000005	0.000048	0.697674	0.000048	43	624162	0.000048	144.237304
strain	Lactobacillus delbrueckii subsp. lactis DSM 20072	888027	1	66	2	66	1.000000	0.000048	0.000005	0.000048	0.437086	0.000048	151	1373660	0.000048	144.263753
strain	Ochrobactrum sp. A44	271865.1	3	187	8	129	1.449612	0.000048	0.000005	0.000033	0.302817	0.000033	426	3908819	0.000048	174.068729
strain	Gemmata obscuriglobus strain DSM 5831	114.1	6	314	9	314	1.000000	0.000048	0.000005	0.000048	0.338727	0.000048	927	6566360	0.000048	144.606274
strain	Hydrogenophaga palleronii NBRC 102513	1349791	2	100	2	50	2.000000	0.000048	0.000005	0.000024	0.205761	0.000024	243	2096769	0.000048	204.778856
strain	Bacillus mycoides KBAB4	315730	1	51	0	51	1.000000	0.000048	0.000005	0.000048	1.000000	0.000048	51	1069640	0.000048	144.818277
strain	Moraxella osloensis strain KSH	34062.4	1	90	1	90	1.000000	0.000047	0.000005	0.000047	0.676692	0.000047	133	1896940	0.000047	145.176138
strain	Congregibacter litoralis KT71	314285	3	170	8	60	2.833333	0.000047	0.000005	0.000017	0.722892	0.000017	83	3583695	0.000047	244.391592
strain	Gemmata obscuriglobus UQM 2246	214688	6	314	9	314	1.000000	0.000047	0.000005	0.000047	0.338727	0.000047	927	6622792	0.000047	145.226355
strain	Methylobacterium sp. AMS5	925818.1	1	54	2	54	1.000000	0.000047	0.000005	0.000047	0.692308	0.000047	78	1153195	0.000047	146.131663
strain	Brevibacterium casei S18	1229781	1	91	0	91	1.000000	0.000047	0.000005	0.000047	0.374486	0.000047	243	1946857	0.000047	146.263574
strain	Corynebacterium pseudodiphtheriticum DSM 44287	1121368	1	87	2	87	1.000000	0.000047	0.000005	0.000047	0.183932	0.000047	473	1861903	0.000047	146.288017
strain	Legionella cherrii strain ORW	28084.1	1	100	7	100	1.000000	0.000046	0.000005	0.000046	0.581395	0.000046	172	2159213	0.000046	146.939205
strain	Sinorhizobium meliloti strain KH35c	382.6	2	143	6	72	1.986111	0.000046	0.000005	0.000023	0.473684	0.000023	152	3096423	0.000046	207.376168
strain	Conchiformibius steedae DSM 2580	1121352	1	65	0	65	1.000000	0.000046	0.000005	0.000046	0.902778	0.000046	72	1415995	0.000046	147.592474
strain	Microbacterium barkeri 2011-R4	1197720	1	60	1	60	1.000000	0.000045	0.000005	0.000045	0.304569	0.000045	197	1319921	0.000045	148.316160
strain	Defluviimonas indica strain DSM 24802	765699.1	3	96	0	32	3.000000	0.000045	0.000005	0.000015	0.941176	0.000015	34	2119622	0.000045	257.365863
strain	Aureimonas sp. AU20	1349819.1	3	117	0	39	3.000000	0.000045	0.000005	0.000015	0.795918	0.000015	49	2583453	0.000045	257.374017
strain	Thermoleophilum album strain ATCC 35263	29539.1	1	71	2	71	1.000000	0.000045	0.000005	0.000045	0.279528	0.000045	254	1571125	0.000045	148.753222
strain	Acinetobacter defluvii strain WCHA30	1871111.1	1	76	2	76	1.000000	0.000045	0.000005	0.000045	0.503311	0.000045	151	1688874	0.000045	149.067187
strain	Neisseria elongata strain M15911	495.1	1	54	0	54	1.000000	0.000045	0.000005	0.000045	1.000000	0.000045	54	1201530	0.000045	149.162849
strain	Comamonas aquatica strain CJG	225991.1	2	72	0	36	2.000000	0.000045	0.000005	0.000022	0.800000	0.000022	45	1608855	0.000045	211.398715
strain	Hyphomonas polymorpha PS728	1280954	4	120	0	30	4.000000	0.000044	0.000005	0.000011	0.500000	0.000011	60	2697135	0.000044	299.839124
strain	Fimbriiglobus ruber strain SP5	1908690.1	9	454	12	454	1.000000	0.000044	0.000005	0.000044	0.266432	0.000044	1704	10219039	0.000044	150.026319
strain	Pseudoxanthobacter soli DSM 19599	1123029	3	123	2	88	1.397727	0.000044	0.000005	0.000032	0.419048	0.000032	210	2786230	0.000044	177.934551
strain	Streptococcus gordonii strain FDAARGOS_371	1302.4	1	39	0	39	1.000000	0.000044	0.000005	0.000044	1.000000	0.000044	39	886497	0.000044	150.763697
strain	Rhodoplanes sp. Z2-YC6860	674703.1	5	248	6	152	1.631579	0.000044	0.000005	0.000027	0.558824	0.000027	272	5639923	0.000044	192.623354
strain	Herbaspirillum hiltneri N3	1262470	2	101	4	101	1.000000	0.000044	0.000005	0.000044	0.241050	0.000044	419	2297817	0.000044	150.829915
strain	Lactococcus lactis subsp. lactis IO-1	1046624	1	55	1	55	1.000000	0.000044	0.000005	0.000044	0.859375	0.000044	64	1260066	0.000044	151.358154
strain	Collimonas fungivorans Ter331	1005048	3	108	0	36	3.000000	0.000043	0.000005	0.000014	0.878049	0.000014	41	2502101	0.000043	263.631951
strain	Lactococcus lactis subsp. lactis strain S0	1360.1	1	54	3	54	1.000000	0.000043	0.000005	0.000043	0.180000	0.000043	300	1251802	0.000043	152.251498
strain	Weissella cibaria strain CMS2	137591.2	1	80	0	80	1.000000	0.000043	0.000005	0.000043	0.952381	0.000043	84	1859739	0.000043	152.465529
strain	Rhodothermaceae bacterium RA	1779382.1	1	31	0	31	1.000000	0.000043	0.000005	0.000043	0.607843	0.000043	51	721306	0.000043	152.535030
strain	Lactococcus lactis subsp. lactis strain UC08	1360.9	1	55	1	55	1.000000	0.000043	0.000005	0.000043	0.859375	0.000043	64	1279911	0.000043	152.545433
strain	Streptococcus gordonii strain FDAARGOS_257	1302.3	1	39	0	39	1.000000	0.000043	0.000005	0.000043	1.000000	0.000043	39	909202	0.000043	152.682258
strain	Streptococcus gordonii strain NCTC7865	1302.5	1	39	0	39	1.000000	0.000042	0.000005	0.000042	1.000000	0.000042	39	918326	0.000042	153.446474
strain	Rhodobacter sphaeroides KD131	557760	3	90	0	30	3.000000	0.000042	0.000005	0.000014	0.612245	0.000014	49	2119277	0.000042	265.784813
strain	Salinihabitans flavidus strain DSM 27842	569882.1	3	101	0	35	2.885714	0.000042	0.000005	0.000015	0.573770	0.000015	61	2381928	0.000042	260.871780
strain	Xanthomonas oryzae pv. oryzae strain XM9	64187.33	1	50	2	50	1.000000	0.000042	0.000005	0.000042	0.285714	0.000042	175	1179682	0.000042	153.598958
strain	Polaromonas sp. JS666	296591.1	2	148	8	82	1.804878	0.000042	0.000005	0.000023	0.244776	0.000023	335	3495409	0.000042	206.460502
strain	Polynucleobacter necessarius	576610.1	1	53	1	53	1.000000	0.000042	0.000005	0.000042	0.270408	0.000042	196	1257471	0.000042	154.028789
strain	Streptococcus gordonii str. Challis substr. CH1	467705	1	39	0	39	1.000000	0.000042	0.000005	0.000042	1.000000	0.000042	39	926241	0.000042	154.106357
strain	Bacillus mycoides strain Gnyt1	1405.3	1	49	0	49	1.000000	0.000042	0.000005	0.000042	1.000000	0.000042	49	1165723	0.000042	154.237691
strain	Acinetobacter sp. ACNIH1	1636603.1	1	63	3	63	1.000000	0.000042	0.000005	0.000042	0.520661	0.000042	121	1501843	0.000042	154.394876
strain	Xanthomonas oryzae pv. oryzae strain PXO524	64187.7	1	50	2	50	1.000000	0.000042	0.000005	0.000042	0.285714	0.000042	175	1193580	0.000042	154.501133
strain	Xanthomonas oryzae pv. oryzae MAFF 311018	342109	1	50	2	50	1.000000	0.000042	0.000005	0.000042	0.285714	0.000042	175	1196415	0.000042	154.684518
strain	Corynebacterium genitalium ATCC 33030	585529	1	61	0	61	1.000000	0.000042	0.000005	0.000042	1.000000	0.000042	61	1464696	0.000042	154.952928
strain	Ralstonia solanacearum strain RS 488	305.10	1	57	2	57	1.000000	0.000042	0.000005	0.000042	0.382550	0.000042	149	1372714	0.000042	155.182801
strain	Sinorhizobium meliloti strain RMO17	382.1	3	130	3	44	2.954545	0.000041	0.000005	0.000014	0.862745	0.000014	51	3137584	0.000041	267.035067
strain	Acinetobacter soli strain GFJ2	487316.1	1	81	3	81	1.000000	0.000041	0.000005	0.000041	0.271812	0.000041	298	1961941	0.000041	155.629348
strain	Tepidimonas fonticaldi strain PL17	1101373.1	1	41	0	41	1.000000	0.000041	0.000005	0.000041	1.000000	0.000041	41	995049	0.000041	155.783464
strain	Streptococcus gordonii strain KCOM 1506 (= ChDC B679)	1302.2	1	39	0	39	1.000000	0.000041	0.000005	0.000041	1.000000	0.000041	39	950221	0.000041	156.088568
strain	Paraburkholderia acidipaludis NBRC 101816	1218074	3	126	3	42	3.000000	0.000041	0.000005	0.000014	0.750000	0.000014	56	3073066	0.000041	270.494433
strain	Enterobacter cloacae strain PIMB10EC27	550.23	1	49	0	49	1.000000	0.000041	0.000005	0.000041	1.000000	0.000041	49	1197662	0.000041	156.336437
strain	Weissella cibaria strain BM2	137591.6	1	80	0	80	1.000000	0.000041	0.000005	0.000041	0.952381	0.000041	84	1956727	0.000041	156.390817
strain	Gordonia westfalica strain DSM 44215	158898.1	2	111	1	111	1.000000	0.000040	0.000004	0.000040	0.339450	0.000040	327	2779839	0.000040	158.248522
strain	Sphingobium sp. SYK-6	627192.1	2	102	3	54	1.888889	0.000040	0.000004	0.000021	0.613636	0.000021	88	2563875	0.000040	217.894852
strain	Lactococcus lactis subsp. lactis strain G50	1360.12	1	48	0	48	1.000000	0.000040	0.000004	0.000040	0.979592	0.000040	49	1212568	0.000040	158.936570
strain	Lactococcus lactis subsp. lactis strain A12	1360.14	1	55	1	55	1.000000	0.000039	0.000004	0.000039	0.859375	0.000039	64	1396416	0.000039	159.337321
strain	Bacteroides coprocola DSM 17136	470145	1	100	1	100	1.000000	0.000039	0.000004	0.000039	0.456621	0.000039	219	2551489	0.000039	159.730680
strain	Novosphingobium sp. THN1	1016987.1	1	86	6	86	1.000000	0.000039	0.000004	0.000039	0.063375	0.000039	1357	2202047	0.000039	160.013117
strain	Cardiobacterium valvarum F0432	797473	1	70	3	70	1.000000	0.000039	0.000004	0.000039	0.325581	0.000039	215	1792985	0.000039	160.040843
strain	Caballeronia glathei strain DSM 50014	60547.1	3	169	5	119	1.420168	0.000039	0.000004	0.000027	0.140165	0.000027	849	4336619	0.000039	190.895721
strain	Capnocytophaga gingivalis strain H1496	1017.1	1	66	1	66	1.000000	0.000039	0.000004	0.000039	0.283262	0.000039	233	1693954	0.000039	160.202902
strain	Lactococcus lactis subsp. cremoris SK11	272622	1	48	0	48	1.000000	0.000039	0.000004	0.000039	0.786885	0.000039	61	1235119	0.000039	160.407749
strain	Aureimonas ureilytica strain NS365	401562.1	2	112	10	56	2.000000	0.000039	0.000004	0.000019	0.577320	0.000019	97	2883545	0.000039	226.916009
strain	Methylophilus sp. TWE2	1662285.1	1	47	1	47	1.000000	0.000039	0.000004	0.000039	0.810345	0.000039	58	1210223	0.000039	160.463159
strain	Chryseobacterium scophthalmum strain DSM 16779	59733.1	1	59	3	59	1.000000	0.000039	0.000004	0.000039	0.678161	0.000039	87	1531992	0.000039	161.136483
strain	Aeribacillus pallidus strain KCTC3564	33936.2	2	85	0	85	1.000000	0.000038	0.000004	0.000038	0.521472	0.000038	163	2212886	0.000038	161.347305
strain	Lactococcus lactis subsp. lactis strain UC77	1360.6	1	46	0	46	1.000000	0.000038	0.000004	0.000038	1.000000	0.000038	46	1201834	0.000038	161.634854
strain	Rhodoferax saidenbachensis strain DSM 22694	1484693.1	2	102	2	102	1.000000	0.000038	0.000004	0.000038	0.437768	0.000038	233	2671568	0.000038	161.835852
strain	Paracoccus versutus strain DSM 582	34007.1	2	62	1	32	1.937500	0.000038	0.000004	0.000020	0.842105	0.000020	38	1626739	0.000038	225.465283
strain	Bradyrhizobium sp. CCGE-LA001	1223566.1	2	111	4	56	1.982143	0.000038	0.000004	0.000019	0.233333	0.000019	240	2914070	0.000038	228.113928
strain	Corynebacterium coyleae strain DSM 44184	53374.1	1	58	2	58	1.000000	0.000038	0.000004	0.000038	0.058468	0.000038	992	1524439	0.000038	162.118571
strain	Paraburkholderia sp. SOS3	1926494.1	4	159	3	46	3.456522	0.000038	0.000004	0.000011	0.867925	0.000011	53	4186873	0.000038	301.691860
strain	Bradyrhizobium erythrophlei strain GAS478	1437360.4	4	256	8	165	1.551515	0.000038	0.000004	0.000024	0.167004	0.000024	988	6800262	0.000038	203.009135
strain	Olsenella sp. oral taxon 807 strain F0089	712411.1	1	100	4	100	1.000000	0.000038	0.000004	0.000038	0.431034	0.000038	232	2663382	0.000038	163.195649
strain	Plantibacter flavus strain 251	150123.1	2	86	3	45	1.911111	0.000038	0.000004	0.000020	0.661765	0.000020	68	2291552	0.000038	225.659872
strain	Bradyrhizobium erythrophlei strain GAS242	1437360.3	6	198	0	100	1.980000	0.000037	0.000004	0.000019	0.694444	0.000019	144	5280825	0.000037	229.798281
strain	Sinorhizobium meliloti strain B399	382.14	2	107	4	107	1.000000	0.000037	0.000004	0.000037	0.319403	0.000037	335	2879425	0.000037	164.041196
strain	Sphingorhabdus sp. M41	1806885.1	1	79	9	79	1.000000	0.000037	0.000004	0.000037	0.669492	0.000037	118	2136227	0.000037	164.437976
strain	Pandoraea oxalativorans strain DSM 23570	573737.1	1	82	6	82	1.000000	0.000037	0.000004	0.000037	0.525641	0.000037	156	2222828	0.000037	164.640999
strain	Planifilum fulgidum strain DSM 44945	201973.1	1	99	1	99	1.000000	0.000037	0.000004	0.000037	0.257143	0.000037	385	2691636	0.000037	164.885543
strain	Lactococcus lactis subsp. cremoris KW2	1295826	1	48	0	48	1.000000	0.000037	0.000004	0.000037	0.786885	0.000037	61	1308022	0.000037	165.074100
strain	Bradyrhizobium diazoefficiens strain USDA 122	1355477.2	3	90	0	30	3.000000	0.000037	0.000004	0.000012	0.882353	0.000012	34	2465703	0.000037	286.686414
strain	Curvibacter delicatus NBRC 14919	1349763	2	67	0	67	1.000000	0.000036	0.000004	0.000036	0.683673	0.000036	98	1854281	0.000036	166.357554
strain	Pseudomonas fluorescens strain Pf275	294.12	1	56	2	56	1.000000	0.000036	0.000004	0.000036	0.421053	0.000036	133	1554588	0.000036	166.611824
strain	Pseudomonas putida strain PP112420	303.5	1	52	1	52	1.000000	0.000036	0.000004	0.000036	1.000000	0.000036	52	1443774	0.000036	166.624982
strain	Mycobacterium lentiflavum strain CSUR P1491	141349.1	2	96	0	96	1.000000	0.000036	0.000004	0.000036	0.780488	0.000036	123	2667821	0.000036	166.699736
strain	Sphingomonas jaspsi DSM 18422	1123268	1	55	3	55	1.000000	0.000036	0.000004	0.000036	0.518868	0.000036	106	1535400	0.000036	167.078914
strain	Aeribacillus pallidus strain 8m3	33936.1	2	81	0	81	1.000000	0.000036	0.000004	0.000036	0.116379	0.000036	696	2262119	0.000036	167.111924
strain	Pseudoxanthomonas spadix BD-a59	1045855	1	52	2	52	1.000000	0.000036	0.000004	0.000036	0.611765	0.000036	85	1452227	0.000036	167.112065
strain	Acinetobacter junii strain WCHAJ59	40215.2	1	45	0	45	1.000000	0.000035	0.000004	0.000035	1.000000	0.000035	45	1267624	0.000035	167.834508
strain	Hydrogenophaga sp. RAC07	1842537.1	1	75	2	75	1.000000	0.000035	0.000004	0.000035	0.961538	0.000035	78	2117432	0.000035	168.022102
strain	Planomicrobium glaciei strain CGMCC 1.6846	459472.1	1	100	2	100	1.000000	0.000035	0.000004	0.000035	0.366300	0.000035	273	2842694	0.000035	168.599941
strain	Bacteroides salanitronis DSM 18170	667015	2	106	0	106	1.000000	0.000035	0.000004	0.000035	0.736111	0.000035	144	3014689	0.000035	168.640038
strain	Pseudomonas putida strain IEC33019	303.10	1	77	2	77	1.000000	0.000035	0.000004	0.000035	0.138739	0.000035	555	2195543	0.000035	168.856583
strain	Sphaerobacter thermophilus DSM 20745	479434	1	100	1	100	1.000000	0.000035	0.000004	0.000035	0.251256	0.000035	398	2851777	0.000035	168.869091
strain	Microbacterium sp. XT11	367477.1	1	53	2	53	1.000000	0.000035	0.000004	0.000035	0.486239	0.000035	109	1526440	0.000035	169.704905
strain	Sediminimonas qiaohouensis DSM 21189	1123247	2	66	0	33	2.000000	0.000035	0.000004	0.000017	0.559322	0.000017	59	1908764	0.000035	240.500173
strain	Microbacterium pygmaeum strain DSM 23142	370764.1	2	65	0	65	1.000000	0.000034	0.000004	0.000034	0.738636	0.000034	88	1887008	0.000034	170.381608
strain	Flectobacillus major DSM 103	929703	2	150	1	150	1.000000	0.000034	0.000004	0.000034	0.496689	0.000034	302	4360377	0.000034	170.493930
strain	Rhizobium oryzae strain CGMCC 1.7048	464029.1	2	106	0	55	1.927273	0.000034	0.000004	0.000018	0.846154	0.000018	65	3083531	0.000034	236.776688
strain	Rhizobacter gummiphilus strain NBRC 109400	946333.2	2	102	2	51	2.000000	0.000034	0.000004	0.000017	0.176471	0.000017	289	2985038	0.000034	241.927999
strain	Prevotella jejuni strain CD3:33	1177574.1	1	65	2	65	1.000000	0.000034	0.000004	0.000034	0.393939	0.000034	165	1904191	0.000034	171.155620
strain	Pseudomonas putida GB-1	76869	1	52	0	52	1.000000	0.000034	0.000004	0.000034	1.000000	0.000034	52	1524784	0.000034	171.236004
strain	Derxia lacustris strain HL-12	764842.1	2	66	0	34	1.941176	0.000034	0.000004	0.000018	0.693878	0.000018	49	1936361	0.000034	238.643655
strain	Klebsiella aerogenes strain AR_0007	548.7	1	61	2	61	1.000000	0.000034	0.000004	0.000034	0.240157	0.000034	254	1790014	0.000034	171.299421
strain	Sphingomonas sp. KC8	1030157.1	2	82	2	82	1.000000	0.000034	0.000004	0.000034	0.473988	0.000034	173	2409805	0.000034	171.425978
strain	Curtobacterium sp. MR_MD2014	1561023.1	1	44	2	44	1.000000	0.000034	0.000004	0.000034	0.916667	0.000034	48	1297032	0.000034	171.688672
strain	Nitratireductor indicus C115	1231190	2	106	4	53	2.000000	0.000033	0.000004	0.000017	0.726027	0.000017	73	3165475	0.000033	244.386872
strain	Sphingomonas pruni NBRC 15498	1219052	1	69	4	69	1.000000	0.000033	0.000004	0.000033	0.226230	0.000033	305	2067917	0.000033	173.115024
strain	Klebsiella aerogenes strain FDAARGOS_139	548.4	1	60	1	60	1.000000	0.000033	0.000004	0.000033	0.291262	0.000033	206	1803179	0.000033	173.355079
strain	Enterococcus wangshanyuanii strain MN05	2005703.1	1	85	4	85	1.000000	0.000033	0.000004	0.000033	0.344130	0.000033	247	2557205	0.000033	173.446720
strain	Klebsiella aerogenes EA1509E	935296	1	60	1	60	1.000000	0.000033	0.000004	0.000033	0.612245	0.000033	98	1806190	0.000033	173.499760
strain	Klebsiella aerogenes strain AR_0062	548.9	1	60	1	60	1.000000	0.000033	0.000004	0.000033	0.291262	0.000033	206	1817771	0.000033	174.055116
strain	Bosea vaviloviae strain Vaf18	1526658.2	2	114	6	114	1.000000	0.000033	0.000004	0.000033	0.670588	0.000033	170	3459370	0.000033	174.196300
strain	Hartmannibacter diazotrophicus strain type strain: E19	1482074.1	2	112	9	112	1.000000	0.000033	0.000004	0.000033	0.662722	0.000033	169	3399407	0.000033	174.214948
strain	Lawsonella clevelandensis strain X1698	1528099.1	1	51	1	51	1.000000	0.000033	0.000004	0.000033	0.227679	0.000033	224	1550532	0.000033	174.360512
strain	Lactococcus lactis subsp. lactis strain UC11	1360.4	1	42	0	42	1.000000	0.000033	0.000004	0.000033	0.545455	0.000033	77	1281591	0.000033	174.679911
strain	Sphingorhabdus flavimaris strain SMR4y	266812.1	2	68	0	34	2.000000	0.000033	0.000004	0.000016	0.618182	0.000016	55	2077664	0.000033	247.197825
strain	Anderseniella sp. Alg231-50	1922226.1	2	120	7	65	1.846154	0.000033	0.000004	0.000018	0.670103	0.000018	97	3678137	0.000033	237.877538
strain	Neisseriaceae bacterium DSM 100970	2052837.1	1	65	3	65	1.000000	0.000033	0.000004	0.000033	0.191740	0.000033	339	1998049	0.000033	175.323174
strain	Herbaspirillum frisingense strain AA6	92645.1	2	64	0	32	2.000000	0.000032	0.000004	0.000016	0.581818	0.000016	55	2020150	0.000032	251.254229
strain	Pseudomonas caeni DSM 24390	521719	1	74	3	74	1.000000	0.000032	0.000004	0.000032	0.587302	0.000032	126	2340400	0.000032	177.837080
strain	Sphingopyxis macrogoltabida strain EY-1	33050.1	2	64	1	33	1.939394	0.000032	0.000004	0.000016	0.846154	0.000016	39	2024263	0.000032	247.669746
strain	Conexibacter woesei DSM 14684	469383	2	91	1	82	1.109756	0.000031	0.000004	0.000028	1.000000	0.000028	82	2892825	0.000031	187.822665
strain	Roseomonas gilardii strain U14-5	257708.1	1	51	2	51	1.000000	0.000031	0.000003	0.000031	0.298246	0.000031	171	1645024	0.000031	179.595024
strain	Duganella zoogloeoides ATCC 25935	1261617	1	100	11	100	1.000000	0.000031	0.000003	0.000031	0.584795	0.000031	171	3230410	0.000031	179.730632
strain	Sulfitobacter pseudonitzschiae strain SMR1	1402135.1	3	99	0	33	3.000000	0.000031	0.000003	0.000010	0.750000	0.000010	44	3207518	0.000031	311.763556
strain	Macrococcus canis strain KM45013	1855823.1	1	36	0	36	1.000000	0.000031	0.000003	0.000031	1.000000	0.000031	36	1180326	0.000031	181.068587
strain	Caldimonas manganoxidans ATCC BAA-369	1265502	1	58	3	58	1.000000	0.000030	0.000003	0.000030	0.384106	0.000030	151	1904153	0.000030	181.188366
strain	Ramlibacter tataouinensis strain 5-10	94132.1	1	71	6	71	1.000000	0.000030	0.000003	0.000030	0.724490	0.000030	98	2355168	0.000030	182.127374
strain	Bosea sp. AS-1	2015316.1	2	86	1	86	1.000000	0.000030	0.000003	0.000030	0.593103	0.000030	145	2870651	0.000030	182.698283
strain	Pseudomonas sp. NC02	2067572.1	1	38	0	38	1.000000	0.000030	0.000003	0.000030	0.584615	0.000030	65	1273157	0.000030	183.038607
strain	Agrobacterium sp. RAC06	1842536.1	2	66	0	33	2.000000	0.000030	0.000003	0.000015	0.891892	0.000015	37	2219301	0.000030	259.327101
strain	Thalassotalea crassostreae strain LPB0090	1763536.1	2	82	2	41	2.000000	0.000030	0.000003	0.000015	0.621212	0.000015	66	2758835	0.000030	259.398648
strain	Agromyces sp. 30A	2080742.1	1	32	0	32	1.000000	0.000029	0.000003	0.000029	0.507937	0.000029	63	1094491	0.000029	184.937405
strain	Flavobacterium branchiophilum FL-15	1034807	1	48	1	48	1.000000	0.000029	0.000003	0.000029	0.640000	0.000029	75	1641831	0.000029	184.942728
strain	Bradyrhizobium sp. S23321	335659.1	2	62	0	62	1.000000	0.000029	0.000003	0.000029	0.548673	0.000029	113	2121401	0.000029	184.973363
strain	Moraxella osloensis strain YHS	34062.3	1	57	0	57	1.000000	0.000029	0.000003	0.000029	0.564356	0.000029	101	1958843	0.000029	185.377093
strain	Geobacillus genomosp. 3 strain JF8	1921421.1	1	37	0	37	1.000000	0.000029	0.000003	0.000029	1.000000	0.000029	37	1276662	0.000029	185.750850
strain	Caulobacter henricii strain CF287	69395.1	1	72	8	72	1.000000	0.000029	0.000003	0.000029	0.347826	0.000029	207	2513980	0.000029	186.856600
strain	Burkholderia thailandensis strain 2003015869	57975.1	1	30	0	30	1.000000	0.000028	0.000003	0.000028	0.535714	0.000028	56	1053134	0.000028	187.359192
strain	Pseudomonas frederiksbergensis strain ERDD5:01	104087.1	1	57	2	57	1.000000	0.000028	0.000003	0.000028	0.228000	0.000028	250	2013060	0.000028	187.925097
strain	Bauldia litoralis strain ATCC 35022	665467.1	2	85	2	85	1.000000	0.000028	0.000003	0.000028	0.429293	0.000028	198	3073311	0.000028	190.146259
strain	Nocardioides alkalitolerans DSM 16699	1122608	1	53	0	53	1.000000	0.000027	0.000003	0.000027	0.697368	0.000027	76	1931405	0.000027	190.894221
strain	Pseudopropionibacterium propionicum F0230a	767029	1	65	1	65	1.000000	0.000027	0.000003	0.000027	0.565217	0.000027	115	2389386	0.000027	191.725806
strain	Kaistia soli DSM 19436	1122133	3	90	0	30	3.000000	0.000027	0.000003	0.000009	0.500000	0.000009	60	3359231	0.000027	334.624217
strain	Staphylococcus nepalensis strain JS11	214473.2	1	34	0	34	1.000000	0.000027	0.000003	0.000027	0.944444	0.000027	36	1269627	0.000027	193.238119
strain	Pseudogulbenkiania sp. NH8B	748280.1	1	31	0	31	1.000000	0.000027	0.000003	0.000027	0.645833	0.000027	48	1161329	0.000027	193.549027
strain	Salinarimonas rosea DSM 21201	1123229	1	60	2	60	1.000000	0.000027	0.000003	0.000027	0.512821	0.000027	117	2252853	0.000027	193.769322
strain	Sinorhizobium americanum strain CFNEI 73	194963.1	1	50	1	50	1.000000	0.000027	0.000003	0.000027	0.793651	0.000027	63	1886558	0.000027	194.242529
strain	Corallococcus coralloides DSM 2259	1144275	2	150	3	150	1.000000	0.000026	0.000003	0.000026	0.309278	0.000026	485	5710194	0.000026	195.107560
strain	Neisseria elongata strain M15910	495.2	1	33	0	33	1.000000	0.000026	0.000003	0.000026	0.916667	0.000026	36	1265226	0.000026	195.803937
strain	Elstera litoralis strain Dia-1	552518.1	2	73	1	38	1.921053	0.000026	0.000003	0.000014	0.542857	0.000014	70	2798872	0.000026	271.391832
strain	Arsenicicoccus bolidensis DSM 15745	1121017	1	44	0	44	1.000000	0.000026	0.000003	0.000026	1.000000	0.000026	44	1698815	0.000026	196.490284
strain	Pandoraea thiooxydans strain DSM 25325	445709.1	2	70	0	35	2.000000	0.000026	0.000003	0.000013	0.500000	0.000013	70	2703604	0.000026	277.929539
strain	Nitratireductor sp. OM-1	1756988.1	2	70	0	35	2.000000	0.000026	0.000003	0.000013	0.700000	0.000013	50	2707594	0.000026	278.134551
strain	Mycobacterium paragordonae strain 49061	1389713.1	1	80	2	80	1.000000	0.000026	0.000003	0.000026	0.952381	0.000026	84	3106052	0.000026	197.039717
strain	Paraburkholderia caffeinilytica strain CF1	1761016.1	1	86	5	86	1.000000	0.000025	0.000003	0.000025	0.241573	0.000025	356	3377025	0.000025	198.158352
strain	Sediminibacterium salmoneum NBRC 103935	1400522	1	56	1	56	1.000000	0.000025	0.000003	0.000025	0.267943	0.000025	209	2201170	0.000025	198.256418
strain	Methyloversatilis universalis FAM5	1000565	1	44	1	44	1.000000	0.000025	0.000003	0.000025	0.517647	0.000025	85	1750110	0.000025	199.434769
strain	Mesorhizobium alhagi CCNWXJ12-2	1107882	2	106	4	53	2.000000	0.000025	0.000003	0.000012	0.253589	0.000012	209	4247427	0.000025	283.088559
strain	Hydrogenophaga pseudoflava NBRC 102511	1349792	1	46	1	46	1.000000	0.000025	0.000003	0.000025	0.575000	0.000025	80	1849294	0.000025	200.501979
strain	Lactobacillus delbrueckii subsp. bulgaricus 2038	353496	1	30	0	30	1.000000	0.000024	0.000003	0.000024	1.000000	0.000024	30	1251304	0.000024	204.228140
strain	Methylocystis parvus OBBP	1134912	1	72	3	72	1.000000	0.000024	0.000003	0.000024	0.300000	0.000024	240	3011795	0.000024	204.522581
strain	Acinetobacter gyllenbergii NIPH 230	1217658	1	55	2	55	1.000000	0.000024	0.000003	0.000024	0.578947	0.000024	95	2305882	0.000024	204.753821
strain	Opitutaceae bacterium TAV5	794903.1	4	128	0	32	4.000000	0.000024	0.000003	0.000006	0.727273	0.000006	44	5394587	0.000024	410.584758
strain	Paucibacter sp. KCTC 42545	1768242.1	1	77	3	77	1.000000	0.000024	0.000003	0.000024	0.243671	0.000024	316	3270602	0.000024	206.093063
strain	Thioclava dalianensis strain DLFJ1-1	1185766.1	1	54	2	54	1.000000	0.000023	0.000003	0.000023	0.540000	0.000023	100	2313927	0.000023	207.001208
strain	Devosia limi DSM 17137	1121477	1	60	3	60	1.000000	0.000023	0.000003	0.000023	0.139860	0.000023	429	2571368	0.000023	207.014814
strain	Andreprevotia chitinilytica DSM 18519	1120999	2	84	2	43	1.953488	0.000023	0.000003	0.000012	0.524390	0.000012	82	3619656	0.000023	290.132808
strain	Neorhizobium galegae bv. orientalis str. HAMBI 540	1028800	2	83	2	83	1.000000	0.000023	0.000003	0.000023	0.228650	0.000023	363	3621530	0.000023	208.882483
strain	Janthinobacterium sp. B9-8	1236179.1	1	85	5	85	1.000000	0.000023	0.000003	0.000023	0.537975	0.000023	158	3737525	0.000023	209.689967
strain	Rhizobium rhizosphaerae strain MH17	1672749.1	2	64	0	32	2.000000	0.000023	0.000003	0.000011	0.500000	0.000011	64	2829868	0.000023	297.375814
strain	Chryseobacterium haifense DSM 19056	1450526	1	30	0	30	1.000000	0.000023	0.000003	0.000023	1.000000	0.000023	30	1329451	0.000023	210.508986
strain	Massilia alkalitolerans DSM 17462	1111733	1	58	1	58	1.000000	0.000022	0.000003	0.000022	1.000000	0.000022	58	2579410	0.000022	210.882873
strain	Modestobacter marinus strain BC501	477641.1	1	39	0	39	1.000000	0.000022	0.000002	0.000022	0.609375	0.000022	64	1751420	0.000022	211.913202
strain	Martelella endophytica strain YC6887	1486262.1	1	62	2	62	1.000000	0.000022	0.000002	0.000022	0.187311	0.000022	331	2793988	0.000022	212.281235
strain	Capnocytophaga granulosa ATCC 51502	641143	1	38	0	38	1.000000	0.000022	0.000002	0.000022	0.703704	0.000022	54	1713839	0.000022	212.367668
strain	Herbaspirillum autotrophicum strain IAM 14942	180195.1	3	90	0	30	3.000000	0.000022	0.000002	0.000007	0.588235	0.000007	51	4064891	0.000022	368.096953
strain	Bacteroides thetaiotaomicron VPI-5482	226186	1	89	2	89	1.000000	0.000022	0.000002	0.000022	0.723577	0.000022	123	4046071	0.000022	213.214615
strain	Pleomorphomonas oryzae DSM 16300	1122963	1	72	4	72	1.000000	0.000022	0.000002	0.000022	0.727273	0.000022	99	3291000	0.000022	213.792735
strain	Nocardioides exalbidus strain DSM 22017	402596.1	1	39	0	39	1.000000	0.000022	0.000002	0.000022	0.506494	0.000022	77	1782894	0.000022	213.808865
strain	Pseudomonas putida NBRC 14164	1211579	1	33	0	33	1.000000	0.000022	0.000002	0.000022	1.000000	0.000022	33	1512987	0.000022	214.119338
strain	Sunxiuqinia dokdonensis strain DH1	1409788.1	1	85	5	85	1.000000	0.000022	0.000002	0.000022	0.562914	0.000022	151	3905763	0.000022	214.357535
strain	Bradyrhizobium japonicum strain J5	375.2	2	71	1	71	1.000000	0.000022	0.000002	0.000022	0.663551	0.000022	107	3265243	0.000022	214.448917
strain	Carnobacterium maltaromaticum strain TMW 2.1581	2751.1	1	41	0	41	1.000000	0.000021	0.000002	0.000021	0.953488	0.000021	43	1927147	0.000021	216.800797
strain	Bacteroides thetaiotaomicron strain 7330	818.1	1	89	2	89	1.000000	0.000021	0.000002	0.000021	0.723577	0.000021	123	4204481	0.000021	217.348475
strain	Carnobacterium maltaromaticum LMA28	1234679	1	41	0	41	1.000000	0.000021	0.000002	0.000021	0.953488	0.000021	43	1937912	0.000021	217.405488
strain	Hoeflea phototrophica DFL-43	411684	2	64	0	64	1.000000	0.000021	0.000002	0.000021	0.598131	0.000021	107	3031658	0.000021	217.643415
strain	Blastococcus endophyticus strain DSM 45413	673521.1	1	32	0	32	1.000000	0.000021	0.000002	0.000021	0.640000	0.000021	50	1532783	0.000021	218.857188
strain	Gemmata sp. SH-PL17	1630693.1	3	153	3	153	1.000000	0.000021	0.000002	0.000021	0.206478	0.000021	741	7339725	0.000021	219.022964
strain	Devosia geojensis strain BD-c194	443610.1	1	50	1	50	1.000000	0.000021	0.000002	0.000021	0.381679	0.000021	131	2405582	0.000021	219.341378
strain	Rhizorhabdus dicambivorans strain Ndbn-20	1850238.1	1	56	1	56	1.000000	0.000021	0.000002	0.000021	0.345679	0.000021	162	2694783	0.000021	219.362998
strain	Alcaligenes faecalis strain P156	511.2	1	56	0	56	1.000000	0.000020	0.000002	0.000020	0.474576	0.000020	118	2790201	0.000020	223.212943
strain	Clostridium lundense DSM 17049	1410653	1	30	0	30	1.000000	0.000020	0.000002	0.000020	0.588235	0.000020	51	1500675	0.000020	223.654868
strain	Pseudomonas fuscovaginae strain LMG 2158	50340.1	1	59	2	59	1.000000	0.000020	0.000002	0.000020	0.893939	0.000020	66	2954527	0.000020	223.776068
strain	Sinorhizobium meliloti strain T073	382.8	1	68	3	68	1.000000	0.000020	0.000002	0.000020	0.319249	0.000020	213	3428909	0.000020	224.553184
strain	Thalassospira mesophila strain JCM 18969	1293891.1	2	70	0	35	2.000000	0.000020	0.000002	0.000010	0.714286	0.000010	49	3542251	0.000020	318.129174
strain	Methylocaldum szegediense O-12	675524	1	77	0	77	1.000000	0.000020	0.000002	0.000020	0.927711	0.000020	83	3914718	0.000020	225.476148
strain	Bizionia echini strain DSM 23925	649333.1	1	30	0	30	1.000000	0.000020	0.000002	0.000020	0.545455	0.000020	55	1531566	0.000020	225.945126
strain	Paracoccus halophilus strain JCM 14014	376733.1	1	32	0	32	1.000000	0.000019	0.000002	0.000019	0.524590	0.000019	61	1696846	0.000019	230.272529
strain	Sporosarcina psychrophila strain DSM 6497	1476.1	1	62	1	62	1.000000	0.000019	0.000002	0.000019	0.080834	0.000019	767	3298202	0.000019	230.642161
strain	Collimonas arenae strain Cal35	279058.1	1	66	2	66	1.000000	0.000019	0.000002	0.000019	0.559322	0.000019	118	3516421	0.000019	230.820506
strain	Brevundimonas subvibrioides ATCC 15264	633149	1	31	0	31	1.000000	0.000019	0.000002	0.000019	0.525424	0.000019	59	1659210	0.000019	231.348013
strain	Mycolicibacterium mageritense DSM 44476 = CIP 104973	1209984	2	68	0	34	2.000000	0.000019	0.000002	0.000009	0.507463	0.000009	67	3645730	0.000019	327.454352
strain	Pararheinheimera texasensis DSM 17496	1123055	1	68	3	68	1.000000	0.000019	0.000002	0.000019	0.106918	0.000019	636	3657039	0.000019	231.902965
strain	Xanthomonas translucens pv. translucens DSM 18974	1261556	1	30	0	30	1.000000	0.000018	0.000002	0.000018	0.545455	0.000018	55	1626417	0.000018	232.836638
strain	Oleiagrimonas soli strain 3.5X	1543381.1	1	32	0	32	1.000000	0.000018	0.000002	0.000018	0.727273	0.000018	44	1780229	0.000018	235.862579
strain	Pandoraea norimbergensis strain DSM 11628	93219.1	2	60	0	30	2.000000	0.000018	0.000002	0.000009	0.697674	0.000009	43	3339489	0.000018	333.639476
strain	Phenylobacterium zucineum HLK1	450851	1	36	0	36	1.000000	0.000018	0.000002	0.000018	0.507042	0.000018	71	2009803	0.000018	236.277085
strain	Collimonas arenae strain Ter282	279058.3	1	50	1	50	1.000000	0.000018	0.000002	0.000018	0.197628	0.000018	253	2817303	0.000018	237.371144
strain	Rhodanobacter denitrificans strain 2APBS1	666685.1	1	32	0	32	1.000000	0.000018	0.000002	0.000018	0.533333	0.000018	60	1819599	0.000018	238.456429
strain	Methylobacterium sp. 17Sr1-1	2202826.1	1	33	0	33	1.000000	0.000017	0.000002	0.000017	0.767442	0.000017	43	1890964	0.000017	239.376146
strain	Aestuariimicrobium kwangyangense DSM 21549	1120954	1	32	0	32	1.000000	0.000017	0.000002	0.000017	0.941176	0.000017	34	1850455	0.000017	240.469788
strain	Saccharomonospora glauca K62	928724	1	30	0	30	1.000000	0.000017	0.000002	0.000017	0.937500	0.000017	32	1736665	0.000017	240.598906
strain	Belnapia rosea strain CGMCC 1.10758	938405.1	1	44	1	44	1.000000	0.000017	0.000002	0.000017	0.619718	0.000017	71	2593525	0.000017	242.781280
strain	Labrenzia suaedae strain DSM 22153	735517.1	2	60	0	30	2.000000	0.000016	0.000002	0.000008	0.517241	0.000008	58	3664451	0.000016	349.495875
strain	Pseudomonas aeruginosa strain NCGM257	287.29	1	42	1	42	1.000000	0.000016	0.000002	0.000016	0.518519	0.000016	81	2624102	0.000016	249.955234
strain	Robbsia andropogonis strain ICMP2807	28092.1	1	80	5	80	1.000000	0.000016	0.000002	0.000016	0.588235	0.000016	136	5021488	0.000016	250.534628
strain	Sulfuricella denitrificans skB26	1163617	1	38	0	38	1.000000	0.000016	0.000002	0.000016	0.950000	0.000016	40	2397403	0.000016	251.174347
strain	Dietzia alimentaria 72	1077144	1	32	0	32	1.000000	0.000016	0.000002	0.000016	0.500000	0.000016	64	2030911	0.000016	251.922545
strain	Sinorhizobium meliloti AK83	693982	1	53	2	53	1.000000	0.000016	0.000002	0.000016	0.519608	0.000016	102	3372927	0.000016	252.267977
strain	Leptospira licerasiae serovar Varillal str. VAR 010	1049972	1	50	1	50	1.000000	0.000015	0.000002	0.000015	0.480769	0.000015	104	3278254	0.000015	256.054838
strain	Cupriavidus necator H16	381666	1	52	2	52	1.000000	0.000015	0.000002	0.000015	0.776119	0.000015	67	3454228	0.000015	257.733315
strain	Azoarcus sp. CIB	198107.1	1	32	0	32	1.000000	0.000015	0.000002	0.000015	0.542373	0.000015	59	2154561	0.000015	259.478383
strain	Singulisphaera acidiphila DSM 18658	886293	4	122	1	32	3.812500	0.000015	0.000002	0.000004	0.533333	0.000004	60	8342106	0.000015	510.577920
strain	Herbaspirillum sp. meg3	2025949.1	1	41	1	41	1.000000	0.000015	0.000002	0.000015	0.788462	0.000015	52	2811431	0.000015	261.859672
strain	Celeribacter ethanolicus strain TSPH2	1758178.2	1	32	0	32	1.000000	0.000014	0.000002	0.000014	0.666667	0.000014	48	2208980	0.000014	262.734895
strain	Chitinilyticum aquatile DSM 21506	1121275	1	33	0	33	1.000000	0.000014	0.000002	0.000014	0.523810	0.000014	63	2293105	0.000014	263.603927
strain	Massilia sp. WG5	1707785.1	1	37	0	37	1.000000	0.000014	0.000002	0.000014	0.787234	0.000014	47	2591366	0.000014	264.643003
strain	Celeribacter ethanolicus strain NH195	1758178.1	1	32	0	32	1.000000	0.000014	0.000002	0.000014	0.666667	0.000014	48	2318014	0.000014	269.141111
strain	Azoarcus toluclasticus ATCC 700605	1261621	1	35	0	35	1.000000	0.000014	0.000002	0.000014	0.530303	0.000014	66	2536170	0.000014	269.185809
strain	Devosia epidermidihirudinis strain E84	1293439.1	1	35	0	35	1.000000	0.000014	0.000002	0.000014	0.555556	0.000014	63	2547774	0.000014	269.800932
strain	Aureimonas altamirensis strain DSM 21988	370622.1	1	33	1	33	1.000000	0.000013	0.000002	0.000013	0.515625	0.000013	64	2459001	0.000013	272.972859
strain	Bradyrhizobium sp. ORS 278 strain ORS278	114615.1	1	37	0	37	1.000000	0.000013	0.000001	0.000013	1.000000	0.000013	37	2765546	0.000013	273.392550
strain	Chondromyces apiculatus DSM 436	1192034	2	100	2	50	2.000000	0.000013	0.000001	0.000007	0.617284	0.000007	81	7485813	0.000013	386.930562
strain	Microvirgula aerodenitrificans DSM 15089	1122240	1	30	0	30	1.000000	0.000013	0.000001	0.000013	0.612245	0.000013	49	2328081	0.000013	278.570817
strain	Rhodococcus opacus strain 1CP	37919.1	1	31	0	31	1.000000	0.000013	0.000001	0.000013	0.553571	0.000013	56	2411838	0.000013	278.926918
strain	Paraburkholderia hospita strain mHSR1	169430.2	1	31	0	31	1.000000	0.000013	0.000001	0.000013	0.673913	0.000013	46	2451156	0.000013	281.191302
strain	Microlunatus soli strain DSM 21800	630515.1	1	55	2	55	1.000000	0.000013	0.000001	0.000013	0.295699	0.000013	186	4377007	0.000013	282.100949
strain	Pseudomonas aeruginosa strain Pa127	287.65	1	33	1	33	1.000000	0.000012	0.000001	0.000012	0.532258	0.000012	62	2658827	0.000012	283.847697
strain	Aureimonas frigidaquae strain JCM 14755	424757.1	1	30	0	30	1.000000	0.000012	0.000001	0.000012	0.750000	0.000012	40	2429262	0.000012	284.560011
strain	Burkholderia insecticola	758793.1	1	35	0	35	1.000000	0.000012	0.000001	0.000012	0.507246	0.000012	69	2859300	0.000012	285.820373
strain	Roseovarius pacificus strain DSM 29589	337701.1	1	30	0	30	1.000000	0.000012	0.000001	0.000012	0.769231	0.000012	39	2453725	0.000012	285.989219
strain	Methylobacillus glycogenes JCM 2850	1236959	1	30	0	30	1.000000	0.000012	0.000001	0.000012	0.750000	0.000012	40	2487952	0.000012	287.976967
strain	Luteibacter yeojuensis strain SU11	345309.1	1	30	0	30	1.000000	0.000012	0.000001	0.000012	0.576923	0.000012	52	2517862	0.000012	289.702836
strain	Ottowia thiooxydans DSM 14619	1122623	1	67	3	67	1.000000	0.000012	0.000001	0.000012	0.418750	0.000012	160	5656102	0.000012	290.548503
strain	Methylocapsa palsarum strain NE2	1612308.1	1	35	0	35	1.000000	0.000012	0.000001	0.000012	0.686275	0.000012	51	2965545	0.000012	291.082217
strain	Bacillus clausii strain DSM 8716	79880.2	1	41	1	41	1.000000	0.000012	0.000001	0.000012	0.719298	0.000012	57	3475686	0.000012	291.156022
strain	Chamaesiphon minutus PCC 6605	1173020	1	65	5	65	1.000000	0.000011	0.000001	0.000011	0.271967	0.000011	239	5692399	0.000011	295.929669
strain	Azorhizobium caulinodans ORS 571	438753	1	30	0	30	1.000000	0.000011	0.000001	0.000011	0.576923	0.000011	52	2764795	0.000011	303.576734
strain	Alcaligenes faecalis strain ZD02	511.1	1	31	0	31	1.000000	0.000011	0.000001	0.000011	0.794872	0.000011	39	2893239	0.000011	305.498429
strain	Rhizobium favelukesii strain LPU83	348824.1	1	43	1	43	1.000000	0.000010	0.000001	0.000010	0.704918	0.000010	61	4200384	0.000010	312.541755
strain	Paenibacillus gorillae	1243662.1	1	50	2	50	1.000000	0.000010	0.000001	0.000010	0.316456	0.000010	158	4973867	0.000010	315.398700
strain	Vulgatibacter incomptus strain DSM 27710	1391653.1	1	30	0	30	1.000000	0.000010	0.000001	0.000010	0.666667	0.000010	45	3040415	0.000010	318.349127
strain	Paraburkholderia sprentiae WSM5005	754502	1	31	0	31	1.000000	0.000010	0.000001	0.000010	0.815789	0.000010	38	3236368	0.000010	323.106744
strain	Tistrella mobilis KA081020-065	1110502	1	32	0	32	1.000000	0.000009	0.000001	0.000009	0.516129	0.000009	62	3609420	0.000009	335.847250
strain	Cryptosporangium aurantiacum strain DSM 46144	134849.1	1	41	1	41	1.000000	0.000009	0.000001	0.000009	0.640625	0.000009	64	4735503	0.000009	339.851546
strain	Novosphingobium rosa NBRC 15208	1219053	1	38	0	38	1.000000	0.000008	0.000001	0.000008	0.666667	0.000008	57	4490904	0.000008	343.774176
strain	Desulfobacterium autotrophicum HRM2	177437	1	34	0	34	1.000000	0.000007	0.000001	0.000007	0.790698	0.000007	43	4549413	0.000007	365.794020
strain	Pseudorhodoplanes sinuspersici strain RIPI110	1235591.1	1	31	0	31	1.000000	0.000007	0.000001	0.000007	0.584906	0.000007	53	4372145	0.000007	375.547514
strain	Zavarzinella formosa DSM 19928	1123508	1	44	1	44	1.000000	0.000005	0.000001	0.000005	0.771930	0.000005	57	8663170	0.000005	443.722016

## Sheet: SRR12483201_gottcha2.full
LEVEL	NAME	TAXID	READ_COUNT	TOTAL_BP_MAPPED	TOTAL_BP_MISMATCH	LINEAR_LEN	LINEAR_DOC	ROLLUP_DOC	REL_ABUNDANCE	LINEAR_COV	LINEAR_COV_MAPPED_SIG	BEST_LINEAR_COV	MAPPED_SIG_LENGTH	TOL_SIG_LENGTH	ABUNDANCE	ZSCORE
superkingdom	Bacteria	2	4126	353684	6113	271265	1.303832	0.225491	1.000000	0.017536	0.567923	0.027195	477644	15469360	0.225491	5.980878
phylum	Actinobacteria	201174	2654	252349	2196	198373	1.272093	0.193514	0.858188	0.021684	0.580337	0.027195	341824	9148375	0.193514	5.980878
phylum	Proteobacteria	1224	1472	101335	3917	72892	1.390207	0.031977	0.141812	0.011532	0.536681	0.012015	135820	6320985	0.031977	9.068153
class	Actinobacteria	1760	2654	252349	2196	198373	1.272093	0.193514	0.858188	0.021684	0.580337	0.027195	341824	9148375	0.193514	5.980878
class	Alphaproteobacteria	28211	1472	101335	3917	72892	1.390207	0.031977	0.141812	0.011532	0.536681	0.012015	135820	6320985	0.031977	9.068153
order	Propionibacteriales	85009	2654	252349	2196	198373	1.272093	0.193514	0.858188	0.021684	0.580337	0.027195	341824	9148375	0.193514	5.980878
order	Rhizobiales	356	1472	101335	3917	72892	1.390207	0.031977	0.141812	0.011532	0.536681	0.012015	135820	6320985	0.031977	9.068153
family	Propionibacteriaceae	31957	2654	252349	2196	198373	1.272093	0.193514	0.858188	0.021684	0.580337	0.027195	341824	9148375	0.193514	5.980878
family	Bradyrhizobiaceae	41294	1472	101335	3917	72892	1.390207	0.031977	0.141812	0.011532	0.536681	0.012015	135820	6320985	0.031977	9.068153
genus	Cutibacterium	1912216	2654	252349	2196	198373	1.272093	0.193514	0.858188	0.021684	0.580337	0.027195	341824	9148375	0.193514	5.980878
genus	Bradyrhizobium	374	1472	101335	3917	72892	1.390207	0.031977	0.141812	0.011532	0.536681	0.012015	135820	6320985	0.031977	9.068153
species	Cutibacterium acnes	1747	2654	252349	2196	198373	1.272093	0.193514	0.858188	0.021684	0.580337	0.027195	341824	9148375	0.193514	5.980878
species	Bradyrhizobium erythrophlei	1437360	797	56050	2315	40474	1.384840	0.016638	0.073788	0.012015	0.495853	0.012015	81625	3368708	0.016638	9.068153
species	Bradyrhizobium sp. SK17	2057741	675	45285	1602	32418	1.396909	0.015339	0.068025	0.010981	0.598173	0.010981	54195	2952277	0.015339	9.490472
strain	Candidatus Evansia muelleri	1495769.1	195	5850	0	30	195.000000	0.056163	0.066034	0.000288	0.967742	0.000288	31	104162	0.056163	58.915759
strain	Buchnera aphidicola str. Ua (Uroleucon ambrosiae)	1005057	168	7081	172	57	124.228070	0.054476	0.064050	0.000439	0.850746	0.000439	67	129985	0.054476	47.743467
strain	Buchnera aphidicola (Cinara confinis)	1878935	164	5400	0	33	163.636364	0.051486	0.060535	0.000315	0.891892	0.000315	37	104883	0.051486	56.367302
strain	Buchnera aphidicola str. Sg (Schizaphis graminum)	198804	151	7331	151	50	146.620000	0.048706	0.057267	0.000332	0.909091	0.000332	55	150515	0.048706	54.857087
strain	Buchnera aphidicola (Schizaphis graminum)	98794.1	154	7436	154	50	148.720000	0.048277	0.056762	0.000325	0.909091	0.000325	55	154029	0.048277	55.493964
strain	Cutibacterium acnes strain ATCC 6919	1747.6	471	45053	376	35073	1.284549	0.034934	0.041074	0.027195	0.574638	0.027195	61035	1289666	0.034934	5.980878
strain	Cutibacterium acnes hdn-1	1276648	432	41599	426	32703	1.272024	0.032255	0.037924	0.025357	0.549132	0.025357	59554	1289701	0.032255	6.199740
strain	Candidatus Baumannia cicadellinicola strain B-GSS	186490.2	320	10108	4	67	150.865672	0.032054	0.037688	0.000212	0.620370	0.000212	108	315343	0.032054	68.597463
strain	Cutibacterium acnes strain KCOM 1315	1747.7	431	39856	417	31362	1.270837	0.029916	0.035174	0.023540	0.590889	0.023540	53076	1332275	0.029916	6.440540
strain	Cutibacterium acnes strain KCOM 1861 (= ChDC B594)	1747.1	393	37817	275	30273	1.249199	0.029224	0.034360	0.023394	0.584997	0.023394	51749	1294048	0.029224	6.461110
strain	Candidatus Kinetoplastibacterium sorsogonicusi strain MF-08	1576550.1	134	5770	138	47	122.765957	0.028577	0.033600	0.000233	0.643836	0.000233	73	201911	0.028577	65.536087
strain	Cutibacterium acnes subsp. defendens ATCC 11828	1091045	366	35694	246	28110	1.269797	0.027760	0.032639	0.021862	0.580761	0.021862	48402	1285816	0.027760	6.688968
strain	Cutibacterium acnes HL096PA1	1134454	388	35489	349	27091	1.309992	0.026778	0.031485	0.020442	0.622410	0.020442	43526	1325290	0.026778	6.922423
strain	Bradyrhizobium erythrophlei strain MT12	1437360.1	797	56050	2315	40474	1.384840	0.016638	0.019563	0.012015	0.495853	0.012015	81625	3368708	0.016638	9.068153
strain	Bradyrhizobium sp. SK17 strain CBNU	2057741.1	675	45285	1602	32418	1.396909	0.015339	0.018035	0.010981	0.598173	0.010981	54195	2952277	0.015339	9.490472
strain	Cutibacterium acnes strain PA_21_1_L1	1747.3	173	16841	107	13761	1.223821	0.012647	0.014870	0.010334	0.562086	0.010334	24482	1331579	0.012647	9.785944
strain	Cutibacterium acnes strain PA_15_1_R1	1747.2	165	15863	101	12486	1.270463	0.011979	0.014085	0.009429	0.621658	0.009429	20085	1324189	0.011979	10.249580
strain	Cutibacterium acnes strain PA_15_2_L1	1747.4	161	15106	95	11766	1.283869	0.011615	0.013656	0.009047	0.576878	0.009047	20396	1300592	0.011615	10.466048
strain	Cutibacterium acnes strain PA_12_1_L1	1747.5	149	14692	87	11213	1.310265	0.011411	0.013416	0.008709	0.598921	0.008709	18722	1287564	0.011411	10.669011
strain	Corynebacterium bovis DSM 20582 = CIP 54.80	927655	145	11994	114	10123	1.184827	0.010318	0.012131	0.008708	0.760213	0.008708	13316	1162442	0.010318	10.669197
strain	Cutibacterium acnes 266	909952	136	12656	73	10278	1.231368	0.009810	0.011535	0.007967	0.621854	0.007967	16528	1290066	0.009810	11.158728
strain	Cutibacterium acnes C1	1234380	128	11768	90	9620	1.223285	0.009168	0.010779	0.007494	0.607976	0.007494	15823	1283655	0.009168	11.508087
strain	Bradyrhizobium sp. BTAi1	288000.1	261	32137	424	17624	1.823479	0.008918	0.010486	0.004891	0.574203	0.004891	30693	3603451	0.008918	14.264036
strain	Cutibacterium acnes 6609	1031709	93	8981	58	7310	1.228591	0.006744	0.007929	0.005489	0.476346	0.005489	15346	1331792	0.006744	13.460598
strain	Cutibacterium acnes SK137	553199	89	8791	85	6437	1.365698	0.006711	0.007891	0.004914	0.702039	0.004914	9169	1309866	0.006711	14.229903
strain	Cutibacterium acnes TypeIA2 P.acn17	1114967	86	8485	26	6352	1.335800	0.006434	0.007564	0.004816	0.567295	0.004816	11197	1318847	0.006434	14.374528
strain	Cutibacterium acnes TypeIA2 P.acn33	1114966	83	8007	71	6558	1.220952	0.006185	0.007273	0.005066	0.624096	0.005066	10508	1294500	0.006185	14.014011
strain	Streptococcus oralis strain FDAARGOS_367	1303.2	34	2805	35	2426	1.156224	0.005793	0.006811	0.005010	0.723100	0.005010	3355	484190	0.005793	14.091972
strain	Streptococcus oralis Uo5	927666	27	2524	65	2206	1.144152	0.005407	0.006357	0.004726	0.734354	0.004726	3004	466816	0.005407	14.512476
strain	Cutibacterium acnes KPA171202	267747	70	7048	44	5816	1.211829	0.005291	0.006221	0.004366	0.701061	0.004366	8296	1332128	0.005291	15.101172
strain	Bradyrhizobium elkanii USDA 76	398525	317	18076	654	12553	1.439975	0.005146	0.006051	0.003574	0.527370	0.003574	23803	3512519	0.005146	16.697757
strain	Streptococcus oralis strain S.MIT/ORALIS-351	1303.1	29	2029	40	1823	1.113001	0.004752	0.005587	0.004269	0.701964	0.004269	2597	427008	0.004752	15.271990
strain	Cutibacterium acnes TypeIA2 P.acn31	1114969	67	5902	50	4718	1.250954	0.004551	0.005350	0.003638	0.526563	0.003638	8960	1296991	0.004551	16.550006
strain	Finegoldia magna ATCC 29328	334413	44	3996	159	3254	1.228027	0.004138	0.004865	0.003370	0.680611	0.003370	4781	965650	0.004138	17.197611
strain	Peptoniphilus harei ACS-146-V-Sch2b	908338	34	2679	53	2020	1.326238	0.003976	0.004675	0.002998	0.824153	0.002998	2451	673751	0.003976	18.235682
strain	Streptococcus sanguinis SK36	388919	43	3862	93	3320	1.163253	0.003542	0.004164	0.003045	0.552321	0.003045	6011	1090406	0.003542	18.095180
strain	Acinetobacter junii strain lzh-X15	40215.3	53	4873	74	4144	1.175917	0.003502	0.004117	0.002978	0.653319	0.002978	6343	1391517	0.003502	18.297289
strain	Arumowot virus	904698.1	1	30	0	30	1.000000	0.003266	0.003840	0.003266	0.526316	0.003266	57	9186	0.003266	17.469974
strain	Streptobacillus notomytis strain KWG2	1712031.1	7	696	2	489	1.423313	0.003078	0.003619	0.002163	0.788710	0.002163	620	226118	0.003078	21.480433
strain	Corynebacterium oculi strain NML 130210	1544416.1	53	4380	197	3793	1.154759	0.003038	0.003572	0.002631	0.454469	0.002631	8346	1441893	0.003038	19.471666
strain	Acinetobacter junii strain 65	40215.1	36	3449	31	2811	1.226965	0.002671	0.003141	0.002177	0.685443	0.002177	4101	1291250	0.002671	21.409253
strain	Anaerococcus obesiensis ph10	1118056	15	927	14	648	1.430556	0.002074	0.002438	0.001450	0.897507	0.001450	722	446991	0.002074	26.245017
strain	Acinetobacter baumannii strain XH857	470.21	2	320	8	196	1.632653	0.001975	0.002323	0.001210	0.490000	0.001210	400	161993	0.001975	28.731427
strain	Acinetobacter baumannii strain AR_0078	470.68	2	320	8	196	1.632653	0.001953	0.002296	0.001196	0.490000	0.001196	400	163866	0.001953	28.897249
strain	Streptococcus oralis subsp. tigurinus strain osk_001	1077464.1	12	838	15	838	1.000000	0.001932	0.002272	0.001932	0.765297	0.001932	1095	433658	0.001932	22.726453
strain	Streptococcus sanguinis strain NCTC11085	1305.1	23	2052	32	1774	1.156708	0.001869	0.002198	0.001616	0.700909	0.001616	2531	1097722	0.001869	24.855252
strain	Staphylococcus epidermidis strain 1457	1282.2	32	1851	11	1340	1.381343	0.001799	0.002115	0.001302	0.854592	0.001302	1568	1029007	0.001799	27.693242
strain	Anaerococcus prevotii DSM 20548	525919	23	1946	61	1598	1.217772	0.001771	0.002082	0.001454	0.638944	0.001454	2501	1098847	0.001771	26.203796
strain	Peptoniphilus coxii strain DNF00729	755172.1	19	2256	46	1903	1.185497	0.001749	0.002056	0.001475	0.500131	0.001475	3805	1289859	0.001749	26.015437
strain	Acinetobacter sp. WCHA45	2004644.1	35	1651	9	914	1.806346	0.001597	0.001878	0.000884	0.839302	0.000884	1089	1033729	0.001597	33.615391
strain	Acinetobacter junii strain WCHAJ59	40215.2	23	1939	26	1707	1.135911	0.001530	0.001798	0.001347	0.815966	0.001347	2092	1267624	0.001530	27.232396
strain	Streptococcus sanguinis strain NCTC11086	1305.2	19	1579	34	1429	1.104969	0.001489	0.001751	0.001348	0.571371	0.001348	2501	1060131	0.001489	27.218911
strain	Dialister micraerophilus DSM 19965	888062	10	1059	3	988	1.071862	0.001484	0.001745	0.001385	0.598063	0.001385	1652	713375	0.001484	26.852178
strain	[Propionibacterium] namnetense strain NTS 31307302	1574624.1	23	1736	38	1600	1.085000	0.001459	0.001716	0.001345	0.538721	0.001345	2970	1189572	0.001459	27.248532
strain	Staphylococcus equorum strain KM1031	246432.3	2	101	2	51	1.980392	0.001437	0.001690	0.000726	0.621951	0.000726	82	70270	0.001437	37.105837
strain	Streptococcus sanguinis strain NCTC7863	1305.3	16	1410	26	1274	1.106750	0.001382	0.001625	0.001249	0.592558	0.001249	2150	1020212	0.001382	28.280636
strain	Abiotrophia defectiva ATCC 49176	592010	19	2309	77	2092	1.103728	0.001378	0.001621	0.001249	0.444633	0.001249	4705	1675204	0.001378	28.280147
strain	Paraburkholderia aromaticivorans strain BN5	2026199.1	32	4310	178	3020	1.427152	0.001353	0.001591	0.000948	0.156688	0.000948	19274	3186103	0.001353	32.465381
strain	Micrococcus luteus strain SGAir0127	1270.1	22	1357	13	994	1.365191	0.001342	0.001578	0.000983	0.896303	0.000983	1109	1010847	0.001342	31.873950
strain	Rothia dentocariosa ATCC 17931	762948	24	2847	78	2091	1.361549	0.001337	0.001572	0.000982	0.302824	0.000982	6905	2129892	0.001337	31.899839
strain	Rothia mucilaginosa strain FDAARGOS_369	43675.2	22	2470	63	2043	1.209006	0.001328	0.001561	0.001098	0.225174	0.001098	9073	1860538	0.001328	30.161054
strain	Streptococcus mitis strain KCOM 1350 (= ChDC B183)	28037.1	5	290	5	254	1.141732	0.001318	0.001550	0.001154	0.727794	0.001154	349	220014	0.001318	29.414229
strain	Rothia mucilaginosa strain NUM-Rm6536	43675.1	21	2334	75	1955	1.193862	0.001316	0.001547	0.001102	0.318715	0.001102	6134	1773480	0.001316	30.102340
strain	Streptococcus thermophilus ASCC 1275	1408178	6	662	2	593	1.116358	0.001299	0.001527	0.001164	0.819061	0.001164	724	509599	0.001299	29.297739
strain	Corynebacterium aurimucosum strain 1237_CAUR	169292.1	18	2050	82	1892	1.083510	0.001279	0.001504	0.001181	0.372148	0.001181	5084	1602380	0.001279	29.084771
strain	Staphylococcus epidermidis RP62A	176279	18	1255	9	905	1.386740	0.001216	0.001429	0.000877	0.844216	0.000877	1072	1032417	0.001216	33.760810
strain	Polynucleobacter necessarius	576610.1	16	1503	101	1219	1.232978	0.001195	0.001405	0.000969	0.518503	0.000969	2351	1257471	0.001195	32.102328
strain	Rothia mucilaginosa DY-18	680646	19	2061	49	1715	1.201749	0.001181	0.001388	0.000982	0.285168	0.000982	6014	1745770	0.001181	31.889523
strain	Carnobacterium maltaromaticum LMA28	1234679	30	2273	8	1663	1.366807	0.001173	0.001379	0.000858	0.795313	0.000858	2091	1937912	0.001173	34.122000
strain	Prevotella disiens JCM 6334 = ATCC 29426	1235811	17	1622	19	1287	1.260295	0.001172	0.001378	0.000930	0.578167	0.000930	2226	1383613	0.001172	32.772982
strain	Corynebacterium kroppenstedtii DSM 44385	645127	19	2406	105	1912	1.258368	0.001168	0.001373	0.000928	0.302819	0.000928	6314	2059632	0.001168	32.805691
strain	Carnobacterium maltaromaticum strain TMW 2.1581	2751.1	30	2219	5	1657	1.339167	0.001151	0.001354	0.000860	0.794343	0.000860	2086	1927147	0.001151	34.088617
strain	Pseudomonas syringae group genomosp. 3	251701.1	3	207	0	207	1.000000	0.001148	0.001349	0.001148	0.248499	0.001148	833	180367	0.001148	29.501494
strain	Staphylococcus epidermidis PM221	1449752	18	1188	5	912	1.302632	0.001106	0.001301	0.000849	0.907463	0.000849	1005	1073768	0.001106	34.298356
strain	Staphylococcus epidermidis strain ATCC 12228	1282.3	15	1176	16	781	1.505762	0.001090	0.001282	0.000724	0.714547	0.000724	1093	1078889	0.001090	37.154003
strain	Bradyrhizobium japonicum strain J5	375.2	29	3457	184	1925	1.795844	0.001059	0.001245	0.000590	0.405690	0.000590	4745	3265243	0.001059	41.173172
strain	beta proteobacterium CB	543913.1	14	1410	58	995	1.417085	0.001053	0.001238	0.000743	0.528412	0.000743	1883	1339029	0.001053	36.670939
strain	Staphylococcus epidermidis strain SEI	1282.1	19	1127	16	728	1.548077	0.001051	0.001235	0.000679	0.812500	0.000679	896	1072619	0.001051	38.371575
strain	Staphylococcus hominis subsp. hominis strain K1	145391.1	12	897	14	765	1.172549	0.001050	0.001234	0.000895	0.873288	0.000895	876	854634	0.001050	33.409110
strain	Staphylococcus epidermidis ATCC 12228	176280	19	1077	8	875	1.230857	0.001014	0.001193	0.000824	0.828598	0.000824	1056	1061826	0.001014	34.821192
strain	Micrococcus luteus NCTC 2665	465515	12	919	17	778	1.181234	0.001003	0.001179	0.000849	0.891180	0.000849	873	916628	0.001003	34.310131
strain	Sphingobium xenophagum NBRC 107872	1219037	9	818	18	474	1.725738	0.000993	0.001168	0.000575	0.693997	0.000575	683	823632	0.000993	41.672776
strain	Prevotella bivia DSM 20514	868129	16	1412	5	1060	1.332075	0.000982	0.001155	0.000737	0.687865	0.000737	1541	1437801	0.000982	36.815975
strain	Lactobacillus crispatus ST1	748671	10	971	5	665	1.460150	0.000954	0.001122	0.000653	0.601266	0.000653	1106	1017769	0.000954	39.108563
strain	Candidatus Planktophila sulfonica	1884904.1	7	838	24	336	2.494048	0.000938	0.001103	0.000376	0.378378	0.000376	888	893458	0.000938	51.556776
strain	Staphylococcus hominis subsp. hominis C80	435837	13	739	4	655	1.128244	0.000883	0.001038	0.000782	0.860710	0.000782	761	837204	0.000883	35.737572
strain	Corynebacterium ihumii strain GD7	1232427.1	10	792	28	563	1.406750	0.000858	0.001009	0.000610	0.813584	0.000610	692	923093	0.000858	40.479585
strain	Streptococcus thermophilus strain SMQ-301	1308.1	4	434	2	365	1.189041	0.000837	0.000984	0.000704	0.933504	0.000704	391	518549	0.000837	37.678670
strain	Bradyrhizobium sp. 2 39S1MB	1404768.1	18	1047	21	512	2.044922	0.000809	0.000951	0.000395	0.590542	0.000395	867	1294891	0.000809	50.280056
strain	Afipia clevelandensis ATCC 49720	883079	18	1824	90	1302	1.400922	0.000789	0.000928	0.000563	0.268620	0.000563	4847	2311735	0.000789	42.125124
strain	Aerococcus urinaeequi strain USDA-ARS-USMARC-56713	51665.1	8	507	6	255	1.988235	0.000775	0.000911	0.000390	0.587558	0.000390	434	654311	0.000775	50.645093
strain	Aerococcus urinaeequi strain CCUG28094	51665.2	8	490	8	314	1.560510	0.000774	0.000910	0.000496	0.762136	0.000496	412	633172	0.000774	44.894001
strain	Peptostreptococcus anaerobius VPI 4330 = DSM 2949	1035196	9	953	12	747	1.275770	0.000774	0.000910	0.000607	0.698131	0.000607	1070	1231603	0.000774	40.592269
strain	Lactobacillus animalis KCTC 3501 = DSM 20602	930942	10	642	5	412	1.558252	0.000763	0.000898	0.000490	0.726631	0.000490	567	841036	0.000763	45.170228
strain	Pseudarcicella sp. HME7025	2183547.1	19	1657	30	1149	1.442124	0.000760	0.000894	0.000527	0.509309	0.000527	2256	2178890	0.000760	43.535456
strain	Pseudomonas amygdali pv. lachrymans strain NM002	53707.1	2	229	11	115	1.991304	0.000751	0.000882	0.000377	0.123126	0.000377	934	305102	0.000751	51.498164
strain	Haemophilus haemolyticus strain NCTC10839	726.4	2	183	0	183	1.000000	0.000748	0.000880	0.000748	0.859155	0.000748	213	244543	0.000748	36.541764
strain	Veillonella parvula strain NCTC11810	29466.2	9	1077	33	904	1.191372	0.000747	0.000878	0.000627	0.502501	0.000627	1799	1442592	0.000747	39.934792
strain	Veillonella parvula DSM 2008	479436	9	1077	33	904	1.191372	0.000747	0.000878	0.000627	0.502501	0.000627	1799	1442605	0.000747	39.934972
strain	Cutibacterium granulosum DSM 20700	1160719	9	1077	22	886	1.215576	0.000740	0.000870	0.000609	0.516919	0.000609	1714	1455690	0.000740	40.521488
strain	Corynebacterium doosanense CAU 212 = DSM 45436	558173	7	1041	15	727	1.431912	0.000731	0.000860	0.000511	0.539718	0.000511	1347	1423556	0.000731	44.239392
strain	Polynucleobacter duraquae strain MWH-MoK4	1835254.1	11	1001	42	823	1.216282	0.000728	0.000856	0.000599	0.483549	0.000599	1702	1374429	0.000728	40.853679
strain	Cutibacterium granulosum strain NCTC11865	33011.1	11	1045	22	820	1.274390	0.000716	0.000842	0.000562	0.375114	0.000562	2186	1458721	0.000716	42.165484
strain	Streptococcus anginosus strain SA1	1328.1	5	440	3	263	1.673004	0.000658	0.000774	0.000393	0.755747	0.000393	348	668387	0.000658	50.402336
strain	Streptococcus thermophilus MN-ZLW-002	1187956	3	339	0	339	1.000000	0.000646	0.000760	0.000646	0.878238	0.000646	386	524623	0.000646	39.326333
strain	Streptococcus thermophilus strain NCTC12958	1308.17	3	362	4	362	1.000000	0.000646	0.000759	0.000646	0.741803	0.000646	488	560635	0.000646	39.341015
strain	Streptococcus thermophilus JIM 8232	1051074	3	336	3	267	1.258427	0.000642	0.000754	0.000510	0.760684	0.000510	351	523719	0.000642	44.277470
strain	Hafnia alvei strain FDAARGOS_158	569.1	16	1781	45	1738	1.024741	0.000641	0.000754	0.000625	0.352393	0.000625	4932	2779037	0.000641	39.974812
strain	Streptococcus thermophilus strain N4L	1308.18	3	322	2	253	1.272727	0.000636	0.000748	0.000500	0.937037	0.000500	270	505966	0.000636	44.708675
strain	Actinobacteria bacterium IMCC25003	1848255.1	5	570	31	431	1.322506	0.000633	0.000744	0.000478	0.618364	0.000478	697	900777	0.000633	45.705250
strain	Veillonella parvula strain UTDB1-3	29466.1	8	916	15	805	1.137888	0.000614	0.000722	0.000539	0.555556	0.000539	1449	1492215	0.000614	43.042807
strain	Streptococcus thermophilus strain KLDS SM	1308.5	3	297	2	228	1.302632	0.000581	0.000683	0.000446	0.962025	0.000446	237	511480	0.000581	47.353282
strain	Streptococcus anginosus subsp. whileyi MAS624	1353243	3	341	1	212	1.608491	0.000561	0.000660	0.000349	0.828125	0.000349	256	607496	0.000561	53.521465
strain	Streptococcus anginosus strain J4211	1328.2	6	372	11	333	1.117117	0.000557	0.000655	0.000498	0.909836	0.000498	366	668212	0.000557	44.784402
strain	Buchnera aphidicola (Tuberolachnus salignus)	98804	1	37	0	37	1.000000	0.000552	0.000649	0.000552	0.544118	0.000552	68	67005	0.000552	42.543459
strain	Corynebacterium mastitidis DSM 44356	1121365	9	598	21	546	1.095238	0.000542	0.000638	0.000495	0.662621	0.000495	824	1102692	0.000542	44.928637
strain	Atopobium deltae strain DNF00019	1393034.1	6	635	6	464	1.368534	0.000527	0.000619	0.000385	0.533333	0.000385	870	1205450	0.000527	50.960304
strain	Fusobacterium nucleatum subsp. animalis strain KCOM 1325	76859.2	2	166	7	166	1.000000	0.000524	0.000616	0.000524	0.718615	0.000524	231	316935	0.000524	43.683486
strain	Polynucleobacter necessarius STIR1	452638	8	582	23	430	1.353488	0.000513	0.000603	0.000379	0.348178	0.000379	1235	1135603	0.000513	51.380319
strain	Streptococcus salivarius JIM8777	347253	2	96	1	70	1.371429	0.000510	0.000600	0.000372	0.945946	0.000372	74	188054	0.000510	51.821672
strain	Burkholderia pseudomallei strain 2008724860	28450.32	3	358	1	228	1.570175	0.000507	0.000596	0.000323	0.808511	0.000323	282	706798	0.000507	55.668584
strain	Lactococcus lactis subsp. cremoris strain 3107	1359.7	8	604	0	488	1.237705	0.000503	0.000591	0.000406	0.877698	0.000406	556	1201823	0.000503	49.616046
strain	Methylotenera mobilis JLW8	583345	13	975	43	624	1.562500	0.000493	0.000579	0.000315	0.528814	0.000315	1180	1979507	0.000493	56.314180
strain	Actinomyces oris strain T14V	544580.1	8	691	12	481	1.436590	0.000480	0.000565	0.000334	0.401503	0.000334	1198	1439019	0.000480	54.687508
strain	Streptococcus salivarius strain FDAARGOS_259	1304.4	1	104	9	104	1.000000	0.000477	0.000561	0.000477	0.307692	0.000477	338	217817	0.000477	45.753625
strain	Streptococcus sp. oral taxon 431 strain F0610 (5-114)	712633.1	5	416	12	416	1.000000	0.000466	0.000548	0.000466	0.299712	0.000466	1388	891975	0.000466	46.294391
strain	Ralstonia solanacearum strain SL2330	305.17	2	162	8	81	2.000000	0.000459	0.000540	0.000229	0.496933	0.000229	163	352942	0.000459	66.002338
strain	Staphylococcus epidermidis strain FDAARGOS_153	1282.5	7	470	2	385	1.220779	0.000449	0.000528	0.000368	0.797101	0.000368	483	1046761	0.000449	52.133096
strain	Streptococcus thermophilus strain DGCC 7710	1308.12	2	228	0	228	1.000000	0.000446	0.000525	0.000446	0.684685	0.000446	333	510936	0.000446	47.328082
strain	Neisseria mucosa C102	435832	2	153	6	153	1.000000	0.000445	0.000523	0.000445	0.900000	0.000445	170	344107	0.000445	47.413768
strain	Burkholderia sp. IDO3	1705310.1	5	670	3	367	1.825613	0.000444	0.000522	0.000243	0.926768	0.000243	396	1508213	0.000444	64.098145
strain	Acinetobacter baumannii strain D36	470.16	2	117	5	117	1.000000	0.000441	0.000518	0.000441	0.731250	0.000441	160	265364	0.000441	47.613741
strain	Lactococcus lactis subsp. lactis strain A12	1360.14	6	614	10	373	1.646113	0.000440	0.000517	0.000267	0.911980	0.000267	409	1396416	0.000440	61.177959
strain	Streptococcus thermophilus strain APC151	1308.9	2	228	0	228	1.000000	0.000436	0.000513	0.000436	0.684685	0.000436	333	522675	0.000436	47.868927
strain	Sphingobium hydrophobicum strain C1	1673076.1	3	280	1	183	1.530055	0.000433	0.000509	0.000283	0.356725	0.000283	513	647058	0.000433	59.454487
strain	Porphyromonas bennonis DSM 23058 = JCM 16335	1122971	6	727	29	573	1.268761	0.000425	0.000500	0.000335	0.413718	0.000335	1385	1710617	0.000425	54.629388
strain	Staphylococcus pasteuri strain JS7	45972.1	5	395	0	263	1.501901	0.000424	0.000498	0.000282	0.977695	0.000282	269	931825	0.000424	59.515215
strain	Levyella massiliensis strain 9403326	938289.1	4	518	15	375	1.381333	0.000419	0.000493	0.000303	0.350467	0.000303	1070	1236498	0.000419	57.413657
strain	Lactococcus lactis subsp. lactis strain S0	1360.1	5	515	6	349	1.475645	0.000411	0.000484	0.000279	0.853301	0.000279	409	1251802	0.000411	59.881760
strain	Carnobacterium inhibens subsp. gilichinskyi strain WN1359	1266845.1	3	376	1	258	1.457364	0.000409	0.000481	0.000281	0.921429	0.000281	280	919567	0.000409	59.692656
strain	Haemophilus parainfluenzae strain M27794	729.1	6	392	1	250	1.568000	0.000405	0.000476	0.000258	0.584112	0.000258	428	968479	0.000405	62.232757
strain	Pseudomonas savastanoi pv. savastanoi NCPPB 3335	693985	1	98	4	98	1.000000	0.000402	0.000472	0.000402	0.487562	0.000402	201	243941	0.000402	49.881799
strain	Lactococcus lactis subsp. cremoris UC509.9	1111678	5	461	0	345	1.336232	0.000390	0.000459	0.000292	0.929919	0.000292	371	1181710	0.000390	58.517061
strain	Neisseria elongata strain M15911	495.1	4	467	1	260	1.796154	0.000389	0.000457	0.000216	0.412698	0.000216	630	1201530	0.000389	67.972562
strain	Peptoniphilus lacrimalis DSM 7455	1122949	3	233	1	148	1.574324	0.000385	0.000453	0.000245	0.986667	0.000245	150	604467	0.000385	63.900207
strain	Corynebacterium simulans strain Wattiau	146827.2	4	476	6	292	1.630137	0.000381	0.000448	0.000234	0.460568	0.000234	634	1250313	0.000381	65.428540
strain	Moraxella osloensis strain CCUG 350	34062.1	10	685	11	473	1.448203	0.000376	0.000442	0.000260	0.615085	0.000260	769	1822310	0.000376	62.061774
strain	Desemzia incerta strain DSM 20581	82801.1	5	554	6	439	1.261959	0.000373	0.000439	0.000296	0.899590	0.000296	488	1484321	0.000373	58.138982
strain	Polynucleobacter difficilis strain AM-8B5	556054.1	5	589	7	367	1.604905	0.000370	0.000435	0.000231	0.434320	0.000231	845	1591649	0.000370	65.847690
strain	Staphylococcus succinus strain 14BME20	61015.1	6	449	12	370	1.213514	0.000365	0.000429	0.000301	0.822222	0.000301	450	1229381	0.000365	57.633769
strain	[Eubacterium] rectale ATCC 33656	515619	8	791	17	568	1.392606	0.000365	0.000429	0.000262	0.658169	0.000262	863	2165825	0.000365	61.741981
strain	Varibaculum cambriense DSM 15806	1123488	4	582	12	390	1.492308	0.000363	0.000426	0.000243	0.446735	0.000243	873	1605375	0.000363	64.150964
strain	Streptococcus thermophilus strain GABA	1308.13	2	185	2	116	1.594828	0.000362	0.000426	0.000227	1.000000	0.000227	116	510979	0.000362	66.362575
strain	Burkholderia sp. MSMB0856	1637869.1	2	274	15	197	1.390863	0.000359	0.000422	0.000258	0.305901	0.000258	644	762665	0.000359	62.212506
strain	Staphylococcus epidermidis strain DAR1907	1282.4	5	379	2	336	1.127976	0.000354	0.000416	0.000314	0.910569	0.000314	369	1070878	0.000354	56.445876
strain	Aerococcus viridans strain CCUG4311	1377.1	3	198	5	198	1.000000	0.000351	0.000412	0.000351	0.614907	0.000351	322	564906	0.000351	53.404687
strain	Streptococcus gordonii strain NCTC3165	1302.6	3	307	7	238	1.289916	0.000347	0.000408	0.000269	0.757962	0.000269	314	884330	0.000347	60.948111
strain	Anaerococcus tetradius ATCC 35098	525255	6	350	0	106	3.301887	0.000340	0.000399	0.000103	0.746479	0.000103	142	1030630	0.000340	98.599820
strain	Mycobacterium sp. YC-RL4	1682113.1	8	834	3	524	1.591603	0.000339	0.000399	0.000213	0.437031	0.000213	1199	2456663	0.000339	68.463773
strain	Staphylococcus capitis strain FDAARGOS_378	29388.2	6	369	1	337	1.094955	0.000336	0.000395	0.000306	0.735808	0.000306	458	1099566	0.000336	57.112233
strain	Streptococcus gordonii strain FDAARGOS_371	1302.4	6	296	2	233	1.270386	0.000334	0.000393	0.000263	0.456863	0.000263	510	886497	0.000334	61.674210
strain	Sulfurospirillum sp. SL2-1	1986224.1	2	309	6	201	1.537313	0.000331	0.000390	0.000216	0.610942	0.000216	329	932620	0.000331	68.109474
strain	Kytococcus aerolatus strain DSM 22179	592308.1	4	327	6	266	1.229323	0.000329	0.000387	0.000268	0.960289	0.000268	277	993940	0.000329	61.119690
strain	Collimonas fungivorans Ter331	1005048	10	814	50	694	1.172911	0.000325	0.000383	0.000277	0.508798	0.000277	1364	2502101	0.000325	60.036096
strain	Staphylococcus capitis subsp. capitis strain AYP1020	72758.1	6	369	2	337	1.094955	0.000324	0.000381	0.000296	0.796690	0.000296	423	1138642	0.000324	58.118497
strain	Dialister invisus DSM 15470	592028	5	465	7	354	1.313559	0.000323	0.000379	0.000246	0.746835	0.000246	474	1441663	0.000323	63.808262
strain	Streptococcus gordonii str. Challis substr. CH1	467705	6	298	0	259	1.150579	0.000322	0.000378	0.000280	0.448873	0.000280	577	926241	0.000322	59.793144
strain	Streptococcus gordonii strain KCOM 1506 (= ChDC B679)	1302.2	3	304	0	213	1.427230	0.000320	0.000376	0.000224	0.454158	0.000224	469	950221	0.000320	66.784216
strain	Bradyrhizobium erythrophlei strain GAS478	1437360.4	24	2175	100	1854	1.173139	0.000320	0.000376	0.000273	0.526854	0.000273	3519	6800262	0.000320	60.554824
strain	Flavobacterium terrigena strain DSM 17934	402734.1	9	386	4	231	1.670996	0.000315	0.000371	0.000189	0.750000	0.000189	308	1224536	0.000315	72.801248
strain	Streptococcus pneumoniae strain MDRSPN001	1313.19	1	56	0	56	1.000000	0.000314	0.000369	0.000314	0.888889	0.000314	63	178564	0.000314	56.459214
strain	Bradyrhizobium lablabi strain GAS522	722472.2	13	1265	46	860	1.470930	0.000312	0.000367	0.000212	0.720268	0.000212	1194	4056914	0.000312	68.675628
strain	Streptococcus anginosus C238	862971	2	197	2	197	1.000000	0.000305	0.000358	0.000305	0.849138	0.000305	232	646335	0.000305	57.270309
strain	Bradyrhizobium sp. S23321	335659.1	11	634	25	479	1.323591	0.000299	0.000351	0.000226	0.491786	0.000226	974	2121401	0.000299	66.541807
strain	Fusobacterium periodonticum 2_1_31	469599	2	140	0	70	2.000000	0.000299	0.000351	0.000149	1.000000	0.000149	70	468600	0.000299	81.812503
strain	Fusobacterium periodonticum strain 2_1_31	860.10	2	140	0	70	2.000000	0.000295	0.000346	0.000147	1.000000	0.000147	70	475089	0.000295	82.377095
strain	Ralstonia solanacearum strain SEPPX05	305.8	2	162	8	81	2.000000	0.000293	0.000344	0.000146	0.496933	0.000146	163	553004	0.000293	82.620880
strain	Peptoniphilus rhinitidis 1-13	875454	2	148	0	74	2.000000	0.000291	0.000342	0.000145	0.936709	0.000145	79	509133	0.000291	82.940796
strain	Streptococcus pneumoniae strain M26368	1313.17	2	64	0	32	2.000000	0.000290	0.000341	0.000145	0.800000	0.000145	40	220959	0.000290	83.090124
strain	Staphylococcus epidermidis strain FDAARGOS_161	1282.6	6	305	0	234	1.303419	0.000290	0.000340	0.000222	0.906977	0.000222	258	1053255	0.000290	67.082708
strain	Burkholderia territorii strain RF8-non-BP5	1503055.1	2	215	2	126	1.706349	0.000288	0.000339	0.000169	0.108247	0.000169	1164	745938	0.000288	76.935966
strain	Streptococcus pneumoniae strain SWU02	1313.7	1	56	0	56	1.000000	0.000288	0.000338	0.000288	0.888889	0.000288	63	194698	0.000288	58.955492
strain	Neisseria elongata subsp. glycolytica strain NCTC11050	88719.1	2	320	2	212	1.509434	0.000285	0.000336	0.000189	0.235818	0.000189	899	1121286	0.000285	72.719220
strain	Neisseria cinerea strain NCTC10294	483.1	1	107	7	107	1.000000	0.000284	0.000334	0.000284	0.946903	0.000284	113	376115	0.000284	59.279790
strain	Neisseria elongata subsp. glycolytica ATCC 29315	546263	2	320	2	212	1.509434	0.000284	0.000334	0.000188	0.235818	0.000188	899	1126229	0.000284	72.879359
strain	Staphylococcus haemolyticus strain S167	1283.1	5	312	3	194	1.608247	0.000284	0.000334	0.000177	0.965174	0.000177	201	1098829	0.000284	75.253352
strain	Lactococcus lactis subsp. lactis strain UC08	1360.9	4	361	2	195	1.851282	0.000282	0.000332	0.000152	0.886364	0.000152	220	1279911	0.000282	81.010161
strain	Granulicatella adiacens ATCC 49175	638301	3	346	15	261	1.325670	0.000282	0.000331	0.000213	0.430693	0.000213	606	1227841	0.000282	68.581132
strain	Moraxella osloensis strain YHS	34062.3	6	540	11	399	1.353383	0.000276	0.000324	0.000204	0.385880	0.000204	1034	1958843	0.000276	70.059838
strain	Staphylococcus epidermidis strain CSF41498	1282.7	4	294	0	168	1.750000	0.000276	0.000324	0.000157	1.000000	0.000157	168	1067037	0.000276	79.689464
strain	Streptococcus pneumoniae ST556	1130804	1	56	0	56	1.000000	0.000274	0.000323	0.000274	0.888889	0.000274	63	204085	0.000274	60.360376
strain	Pseudomonas syringae pv. actinidiae ICMP 18884	1095103	2	178	3	178	1.000000	0.000272	0.000320	0.000272	0.635714	0.000272	280	653580	0.000272	60.587109
strain	Streptococcus pneumoniae strain NCTC11902	1313.22	1	56	0	56	1.000000	0.000271	0.000319	0.000271	0.888889	0.000271	63	206340	0.000271	60.693021
strain	Methylotenera versatilis 301	666681	6	643	15	327	1.966361	0.000271	0.000319	0.000138	0.457343	0.000138	715	2369547	0.000271	85.119452
strain	Streptococcus intermedius B196	862967	2	122	0	61	2.000000	0.000269	0.000316	0.000135	0.983871	0.000135	62	453517	0.000269	86.218936
strain	Streptococcus pneumoniae strain NCTC7465	1313.3	1	56	0	56	1.000000	0.000267	0.000313	0.000267	0.888889	0.000267	63	210054	0.000267	61.236952
strain	Streptococcus thermophilus strain ST3	1308.10	1	137	0	137	1.000000	0.000266	0.000313	0.000266	0.889610	0.000266	154	514311	0.000266	61.262508
strain	Pseudomonas sp. TMW 2.1634	1886807.1	2	223	3	137	1.627737	0.000263	0.000309	0.000162	0.619910	0.000162	221	847570	0.000263	78.648855
strain	Streptococcus thermophilus strain MN-BM-A01	1308.3	1	138	0	138	1.000000	0.000260	0.000305	0.000260	0.621622	0.000260	222	531349	0.000260	62.043171
strain	Peptostreptococcus stomatis DSM 17678	596315	3	309	8	216	1.430556	0.000259	0.000305	0.000181	0.857143	0.000181	252	1190844	0.000259	74.243967
strain	Microbacterium ginsengisoli strain DSM 18659	400772.1	3	326	0	326	1.000000	0.000258	0.000303	0.000258	0.789346	0.000258	413	1263608	0.000258	62.250286
strain	Fusobacterium nucleatum subsp. vincentii strain KCOM 2931	155615.1	2	71	1	71	1.000000	0.000258	0.000303	0.000258	0.934211	0.000258	76	275423	0.000258	62.275173
strain	Acinetobacter radioresistens strain DSSKY-A-001	40216.1	2	189	0	189	1.000000	0.000257	0.000302	0.000257	0.715909	0.000257	264	734982	0.000257	62.352174
strain	Streptococcus anginosus C1051	862970	4	172	1	133	1.293233	0.000256	0.000301	0.000198	0.930070	0.000198	143	671698	0.000256	71.058855
strain	Streptococcus intermedius strain FDAARGOS_233	1338.1	2	118	0	59	2.000000	0.000256	0.000301	0.000128	1.000000	0.000128	59	461684	0.000256	88.454240
strain	Pseudomonas syringae pv. actinidiae strain NZ-45	103796.1	2	178	3	178	1.000000	0.000255	0.000300	0.000255	0.635714	0.000255	280	697498	0.000255	62.590160
strain	Streptococcus intermedius strain TYG1620	1338.2	2	124	0	62	2.000000	0.000255	0.000300	0.000127	0.984127	0.000127	63	486406	0.000255	88.567816
strain	Moraxella nonliquefaciens strain CCUG 348	478.1	4	305	5	224	1.361607	0.000254	0.000298	0.000186	0.892430	0.000186	251	1202622	0.000254	73.265600
strain	Streptococcus thermophilus strain KLDS 3.1003	1308.7	1	137	0	137	1.000000	0.000253	0.000297	0.000253	0.889610	0.000253	154	542470	0.000253	62.917685
strain	Gordonia polyisoprenivorans VH2	1112204	11	827	4	496	1.667339	0.000251	0.000295	0.000150	0.803890	0.000150	617	3296692	0.000251	81.520282
strain	Lactococcus lactis subsp. cremoris SK11	272622	4	305	0	189	1.613757	0.000247	0.000290	0.000153	0.859091	0.000153	220	1235119	0.000247	80.833292
strain	Brevundimonas sp. DS20	1532555.1	3	402	4	283	1.420495	0.000246	0.000289	0.000173	0.595789	0.000173	475	1635277	0.000246	76.008973
strain	Streptococcus cristatus ATCC 51100	889201	2	214	10	203	1.054187	0.000241	0.000283	0.000229	0.760300	0.000229	267	887767	0.000241	66.122889
strain	Rhizobium flavum strain YW14	1335061.1	2	320	1	268	1.194030	0.000240	0.000282	0.000201	0.241007	0.000201	1112	1332524	0.000240	70.506060
strain	Lactococcus lactis subsp. lactis KF147	684738	4	319	10	199	1.603015	0.000238	0.000280	0.000148	0.947619	0.000148	210	1340577	0.000238	82.070505
strain	Eubacterium plexicaudatum ASF492	1235802	13	1033	46	819	1.261294	0.000237	0.000279	0.000188	0.295135	0.000188	2775	4351948	0.000237	72.888503
strain	Afipia broomeae ATCC 49717	883078	6	604	23	358	1.687151	0.000236	0.000277	0.000140	0.413395	0.000140	866	2562549	0.000236	84.598807
strain	Prevotella timonensis 4401737 = DSM 22865 = JCM 15640	1122992	3	404	6	404	1.000000	0.000230	0.000270	0.000230	0.449889	0.000230	898	1757398	0.000230	65.946911
strain	Streptococcus gordonii strain IE35	1302.1	4	203	4	203	1.000000	0.000226	0.000266	0.000226	0.910314	0.000226	223	898287	0.000226	66.513601
strain	Prevotella melaninogenica ATCC 25845	553174	4	268	1	221	1.212670	0.000224	0.000264	0.000185	0.800725	0.000185	276	1194579	0.000224	73.514181
strain	Prevotella melaninogenica strain FDAARGOS_306	28132.1	4	268	1	221	1.212670	0.000224	0.000264	0.000185	0.800725	0.000185	276	1194598	0.000224	73.514766
strain	Streptococcus thermophilus strain ACA-DC 2	1308.16	1	112	0	112	1.000000	0.000223	0.000262	0.000223	0.925620	0.000223	121	502019	0.000223	66.942606
strain	Erwinia tasmaniensis Et1/99	465817	6	455	1	334	1.362275	0.000223	0.000262	0.000164	0.976608	0.000164	342	2042366	0.000223	78.191229
strain	Lactobacillus amylovorus GRL1118	695562	2	207	3	126	1.642857	0.000223	0.000262	0.000136	0.802548	0.000136	157	929667	0.000223	85.891266
strain	Bosea sp. AS-1	2015316.1	9	635	20	367	1.730245	0.000221	0.000260	0.000128	0.419908	0.000128	874	2870651	0.000221	88.436064
strain	Fusobacterium nucleatum subsp. animalis 7_1	457405	1	71	3	71	1.000000	0.000218	0.000256	0.000218	0.717172	0.000218	99	325704	0.000218	67.722820
strain	Prevotella copri DSM 18205	537011	4	560	12	323	1.733746	0.000217	0.000255	0.000125	0.431242	0.000125	749	2579454	0.000217	89.358411
strain	Streptococcus gordonii strain FDAARGOS_257	1302.3	4	197	0	167	1.179641	0.000217	0.000255	0.000184	0.400480	0.000184	417	909202	0.000217	73.778881
strain	Lactococcus lactis subsp. cremoris strain JM2	1359.4	3	265	0	149	1.778523	0.000215	0.000253	0.000121	0.949045	0.000121	157	1231546	0.000215	90.908797
strain	Lactobacillus amylovorus DSM 20531	1423723	2	207	5	126	1.642857	0.000214	0.000252	0.000130	0.802548	0.000130	157	965922	0.000214	87.550258
strain	Buchnera aphidicola (Schlechtendalia chinensis)	118110	1	39	0	39	1.000000	0.000208	0.000244	0.000208	0.709091	0.000208	55	187812	0.000208	69.387984
strain	Streptococcus constellatus subsp. pharyngis C232	696216	1	52	1	52	1.000000	0.000207	0.000243	0.000207	1.000000	0.000207	52	251134	0.000207	69.487409
strain	Lactococcus lactis subsp. cremoris A76	1104322	3	251	0	251	1.000000	0.000205	0.000241	0.000205	0.886926	0.000205	283	1224184	0.000205	69.829987
strain	Nitrobacter hamburgensis X14	323097	7	586	17	320	1.831250	0.000202	0.000238	0.000111	0.780488	0.000111	410	2894419	0.000202	95.100260
strain	Staphylococcus haemolyticus JCSC1435	279808	4	226	5	182	1.241758	0.000202	0.000237	0.000162	0.812500	0.000162	224	1120824	0.000202	78.468934
strain	Corynebacterium striatum strain KC-Na-01	43770.1	2	282	4	211	1.336493	0.000201	0.000236	0.000150	0.925439	0.000150	228	1403922	0.000201	81.563832
strain	Collimonas pratensis strain Ter291	279113.2	6	545	25	414	1.316425	0.000200	0.000235	0.000152	0.487059	0.000152	850	2727016	0.000200	81.154144
strain	Anaerococcus vaginalis strain PH9	33037.1	2	82	0	41	2.000000	0.000199	0.000234	0.000099	1.000000	0.000099	41	412233	0.000199	100.266961
strain	Afipia birgiae 34632	1197906	6	579	15	443	1.306998	0.000198	0.000233	0.000152	0.522406	0.000152	848	2918160	0.000198	81.155829
strain	Bacteroides dorei CL03T12C01	997877	2	287	8	144	1.993056	0.000197	0.000231	0.000099	0.174334	0.000099	826	1459435	0.000197	100.667598
strain	Flavobacterium aquatile LMG 4008 = ATCC 11947	1453498	4	301	10	236	1.275424	0.000197	0.000231	0.000154	0.730650	0.000154	323	1531729	0.000197	80.556670
strain	Legionella steelei strain IMVS3376	947033.1	3	452	2	340	1.329412	0.000196	0.000231	0.000148	0.400471	0.000148	849	2302916	0.000196	82.293878
strain	Streptococcus cristatus AS 1.3089	1302863	2	189	7	189	1.000000	0.000196	0.000230	0.000196	0.523546	0.000196	361	965916	0.000196	71.481932
strain	Acidovorax sp. KKS102	358220.1	5	393	12	219	1.794521	0.000193	0.000227	0.000108	0.554430	0.000108	395	2035631	0.000193	96.406010
strain	Staphylococcus cohnii subsp. cohnii strain 532	74704.1	2	208	0	158	1.316456	0.000192	0.000226	0.000146	1.000000	0.000146	158	1082193	0.000192	82.754594
strain	Streptococcus respiraculi strain HTS25	2021971.1	3	214	14	214	1.000000	0.000192	0.000225	0.000192	0.325228	0.000192	658	1116909	0.000192	72.237116
strain	Streptococcus pseudopneumoniae IS7493	1054460	1	37	0	37	1.000000	0.000191	0.000224	0.000191	0.672727	0.000191	55	194109	0.000191	72.423678
strain	Gemella morbillorum strain NCTC11323	29391.1	2	132	0	132	1.000000	0.000188	0.000221	0.000188	0.547718	0.000188	241	702415	0.000188	72.940563
strain	Lactococcus lactis subsp. lactis strain UC06	1360.8	2	253	6	178	1.421348	0.000185	0.000217	0.000130	0.941799	0.000130	189	1370417	0.000185	87.738087
strain	Paracoccus sanguinis strain DSM 29303	1545044.1	2	209	5	134	1.559701	0.000184	0.000216	0.000118	0.905405	0.000118	148	1135942	0.000184	92.066167
strain	Parvimonas micra strain KCOM 1535; ChDC B708	33033.1	3	98	0	64	1.531250	0.000183	0.000216	0.000120	0.876712	0.000120	73	534114	0.000183	91.348406
strain	Bifidobacterium dentium JCM 1195 = DSM 20436	1150423	2	314	6	271	1.158672	0.000183	0.000215	0.000158	0.566946	0.000158	478	1719114	0.000183	79.640405
strain	Bifidobacterium dentium Bd1	401473	2	314	6	271	1.158672	0.000183	0.000215	0.000158	0.566946	0.000158	478	1719834	0.000183	79.657083
strain	Staphylococcus haemolyticus strain SGAir0252	1283.4	3	204	3	151	1.350993	0.000180	0.000212	0.000134	0.843575	0.000134	179	1130552	0.000180	86.522248
strain	Bifidobacterium adolescentis ATCC 15703	367928	2	188	2	94	2.000000	0.000180	0.000212	0.000090	1.000000	0.000090	94	1044307	0.000180	105.397576
strain	Streptococcus mitis B6	365659	1	53	1	53	1.000000	0.000178	0.000209	0.000178	0.569892	0.000178	93	297785	0.000178	74.950550
strain	Neisseria elongata strain M15910	495.2	2	225	0	225	1.000000	0.000178	0.000209	0.000178	0.340393	0.000178	661	1265226	0.000178	74.981509
strain	Streptococcus thermophilus strain MN-BM-A02	1308.2	1	90	0	90	1.000000	0.000176	0.000207	0.000176	0.810811	0.000176	111	510622	0.000176	75.316517
strain	Legionella pneumophila strain ST37	446.49	3	369	2	364	1.013736	0.000173	0.000204	0.000171	0.947917	0.000171	384	2127915	0.000173	76.452079
strain	Lactobacillus murinus strain CR141	1622.2	2	183	5	183	1.000000	0.000173	0.000203	0.000173	0.675277	0.000173	271	1060469	0.000173	76.117755
strain	Legionella pneumophila subsp. pneumophila LPE509	1312904	3	369	2	364	1.013736	0.000172	0.000202	0.000170	0.947917	0.000170	384	2146211	0.000172	76.780102
strain	Ruminococcus faecis JCM 15917	1298596	2	298	10	205	1.453659	0.000170	0.000199	0.000117	0.283541	0.000117	723	1757795	0.000170	92.593789
strain	Moraxella osloensis strain KSH	34062.4	3	318	7	224	1.419643	0.000168	0.000197	0.000118	0.251403	0.000118	891	1896940	0.000168	92.018923
strain	Mycolicibacterium houstonense strain type strain: ATCC 49403	146021.1	4	394	14	197	2.000000	0.000167	0.000197	0.000084	0.654485	0.000084	301	2353545	0.000167	109.297433
strain	Polynucleobacter asymbioticus QLW-P1DMWA-1	312153	4	270	10	238	1.134454	0.000167	0.000196	0.000147	0.472222	0.000147	504	1616334	0.000167	82.403394
strain	Micrococcus lylae NBRC 15355	1349773	2	202	3	202	1.000000	0.000167	0.000196	0.000167	0.824490	0.000167	245	1211067	0.000167	77.423389
strain	Acinetobacter sp. ACNIH1	1636603.1	2	250	10	135	1.851852	0.000166	0.000196	0.000090	1.000000	0.000090	135	1501843	0.000166	105.469251
strain	Lactococcus lactis subsp. lactis NCDO 2118	1117941	3	220	5	175	1.257143	0.000166	0.000195	0.000132	0.810185	0.000132	216	1324784	0.000166	87.001117
strain	Bradyrhizobium erythrophlei strain GAS242	1437360.3	15	872	29	622	1.401929	0.000165	0.000194	0.000118	0.397444	0.000118	1565	5280825	0.000165	92.136162
strain	Brevibacterium casei S18	1229781	2	320	1	210	1.523810	0.000164	0.000193	0.000108	0.483871	0.000108	434	1946857	0.000164	96.279529
strain	Bifidobacterium adolescentis strain 22L	1680.1	2	188	0	94	2.000000	0.000164	0.000193	0.000082	1.000000	0.000082	94	1145262	0.000164	110.374989
strain	Pseudomonas nitroreducens NBRC 12694	1215112	4	349	4	201	1.736318	0.000164	0.000192	0.000094	1.000000	0.000094	201	2132346	0.000164	102.993624
strain	Humibacter sp. BT305	2282656.1	2	78	0	39	2.000000	0.000163	0.000192	0.000082	0.661017	0.000082	59	477171	0.000163	110.608109
strain	Streptococcus sp. NPS 308	1902136.1	1	44	1	44	1.000000	0.000163	0.000192	0.000163	0.758621	0.000163	58	269921	0.000163	78.317100
strain	Bifidobacterium adolescentis strain 6	1680.4	2	188	2	94	2.000000	0.000162	0.000191	0.000081	1.000000	0.000081	94	1160126	0.000162	111.089000
strain	Enhydrobacter aerosaccus strain ATCC 27094	225324.1	7	721	35	704	1.024148	0.000162	0.000190	0.000158	0.374667	0.000158	1879	4463506	0.000162	79.619140
strain	Bradyrhizobium elkanii WSM2783	1038860	13	901	46	737	1.222524	0.000160	0.000189	0.000131	0.388303	0.000131	1898	5615983	0.000160	87.287218
strain	Xanthomonas campestris pv. campestris strain ICMP 21080	340.2	5	287	0	212	1.353774	0.000160	0.000188	0.000118	0.834646	0.000118	254	1795623	0.000160	92.026734
strain	Anoxybacillus flavithermus strain 52-1A	33934.1	4	206	4	103	2.000000	0.000158	0.000186	0.000079	0.817460	0.000079	126	1302793	0.000158	112.460996
strain	Arcobacter cibarius LMG 21996	1442598	2	66	0	33	2.000000	0.000158	0.000186	0.000079	0.540984	0.000079	61	417477	0.000158	112.471411
strain	Bradyrhizobium sp.	376.1	4	412	20	196	2.102041	0.000158	0.000186	0.000075	0.521277	0.000075	376	2610642	0.000158	115.406248
strain	Cupriavidus metallidurans CH34	266264	6	588	8	420	1.400000	0.000157	0.000184	0.000112	0.473506	0.000112	887	3754220	0.000157	94.538982
strain	Candidatus Methylopumilus turicensis strain MMS-10A-171	1581680.1	2	208	2	128	1.625000	0.000155	0.000182	0.000095	0.558952	0.000095	229	1340375	0.000155	102.326339
strain	Streptococcus parasanguinis ATCC 15912	760570	2	157	2	157	1.000000	0.000155	0.000182	0.000155	0.726852	0.000155	216	1012748	0.000155	80.309552
strain	Granulicatella elegans ATCC 700633	626369	2	130	2	65	2.000000	0.000154	0.000181	0.000077	0.890411	0.000077	73	845031	0.000154	114.015249
strain	Cupriavidus metallidurans strain Ni-2	119219.1	6	588	10	420	1.400000	0.000154	0.000181	0.000110	0.473506	0.000110	887	3822281	0.000154	95.392185
strain	Fusobacterium periodonticum strain KCOM 2555	860.7	1	69	3	69	1.000000	0.000154	0.000181	0.000154	0.741935	0.000154	93	448826	0.000154	80.645673
strain	Candidatus Planktophila versatilis	1884905.1	1	160	2	160	1.000000	0.000153	0.000180	0.000153	0.384615	0.000153	416	1044116	0.000153	80.775770
strain	Kocuria kristinae NBRC 15354	1349768	3	159	0	99	1.606061	0.000153	0.000180	0.000095	0.811475	0.000095	122	1038286	0.000153	102.404772
strain	Candidatus Planktophila limnetica	573600.1	2	160	6	80	2.000000	0.000152	0.000179	0.000076	0.423280	0.000076	189	1050494	0.000152	114.586976
strain	Streptococcus sp. ChDC B345	1433513.1	1	36	0	36	1.000000	0.000152	0.000178	0.000152	0.692308	0.000152	52	237158	0.000152	81.158624
strain	Burkholderia sp. PAMC 26561	1795043.1	4	390	2	354	1.101695	0.000152	0.000178	0.000138	0.702381	0.000138	504	2572586	0.000152	85.241962
strain	Burkholderia stagnalis strain MSMB735WGS	1503054.1	2	242	26	121	2.000000	0.000151	0.000177	0.000075	0.812081	0.000075	149	1605528	0.000151	115.186051
strain	Nevskia soli DSM 19509	1122604	5	532	19	441	1.206349	0.000151	0.000177	0.000125	0.461297	0.000125	956	3532761	0.000151	89.497463
strain	Flavobacterium succinicans LMG 10402	1450525	4	282	11	236	1.194915	0.000148	0.000174	0.000124	0.434622	0.000124	543	1900256	0.000148	89.726987
strain	Lactococcus lactis subsp. cremoris strain JM4	1359.6	3	179	0	179	1.000000	0.000148	0.000174	0.000148	0.937173	0.000148	191	1207873	0.000148	82.139478
strain	Bradyrhizobium icense strain LMTR 13	1274631.1	9	531	24	459	1.156863	0.000146	0.000171	0.000126	0.780612	0.000126	588	3646611	0.000146	89.127360
strain	Corynebacterium pyruviciproducens ATCC BAA-1742	1125779	3	260	1	177	1.468927	0.000143	0.000168	0.000097	0.384783	0.000097	460	1815387	0.000143	101.269066
strain	Corynebacterium accolens ATCC 49725	525260	2	227	3	227	1.000000	0.000143	0.000168	0.000143	0.549637	0.000143	413	1588049	0.000143	83.634984
strain	Porphyromonas endodontalis ATCC 35406	553175	2	240	14	185	1.297297	0.000143	0.000168	0.000110	0.672727	0.000110	275	1681431	0.000143	95.330038
strain	Arcobacter cryaerophilus strain L406	28198.1	1	42	0	42	1.000000	0.000141	0.000165	0.000141	1.000000	0.000141	42	298740	0.000141	84.331828
strain	Microbacterium profundi strain Shh49	450380.1	2	251	3	146	1.719178	0.000140	0.000165	0.000082	0.460568	0.000082	317	1786523	0.000140	110.614009
strain	Dermacoccus nishinomiyaensis strain M25	1274.1	2	232	2	232	1.000000	0.000138	0.000162	0.000138	0.582915	0.000138	398	1679949	0.000138	85.089127
strain	Staphylococcus haemolyticus strain 83131A	1283.2	4	150	2	75	2.000000	0.000137	0.000161	0.000068	0.986842	0.000068	76	1097742	0.000137	120.977519
strain	Streptococcus gordonii strain NCTC7865	1302.5	2	123	0	123	1.000000	0.000134	0.000157	0.000134	0.330645	0.000134	372	918326	0.000134	86.400608
strain	Corynebacterium ammoniagenes strain KCCM 40472	1697.1	2	265	7	265	1.000000	0.000133	0.000157	0.000133	0.402736	0.000133	658	1986569	0.000133	86.576479
strain	Bacteroides vulgatus ATCC 8482	435590	3	162	3	131	1.236641	0.000132	0.000155	0.000107	0.922535	0.000107	142	1227102	0.000132	96.779083
strain	Corynebacterium nuruki S6-4	863239	3	198	7	168	1.178571	0.000131	0.000154	0.000111	0.688525	0.000111	244	1509410	0.000131	94.781767
strain	Carnobacterium divergens DSM 20623	1449336	4	184	0	152	1.210526	0.000131	0.000154	0.000108	0.821622	0.000108	185	1408155	0.000131	96.245403
strain	Gardnerella vaginalis 409-05	553190	1	159	0	159	1.000000	0.000129	0.000151	0.000129	0.739535	0.000129	215	1234566	0.000129	88.111101
strain	Pelomonas puraquae strain CCUG 52769	431059.1	7	400	4	265	1.509434	0.000127	0.000149	0.000084	0.722071	0.000084	367	3147992	0.000127	108.987224
strain	Acinetobacter radioresistens DSM 6976 = NBRC 102413 = CIP 103788	981334	2	88	0	44	2.000000	0.000126	0.000148	0.000063	1.000000	0.000063	44	699699	0.000126	126.100159
strain	Parvimonas micra strain KCOM 1037	33033.2	2	68	0	34	2.000000	0.000125	0.000147	0.000063	0.829268	0.000063	41	542639	0.000125	126.328819
strain	Brachybacterium paraconglomeratum LC44	1064537	2	150	0	77	1.948052	0.000125	0.000147	0.000064	1.000000	0.000064	77	1197478	0.000125	124.702295
strain	Carnobacterium divergens strain TMW 2.1579	2748.1	3	179	1	147	1.217687	0.000125	0.000147	0.000103	0.896341	0.000103	164	1430730	0.000125	98.650176
strain	Legionella pneumophila subsp. pneumophila strain Burlington 1 (D-7841)	91891.12	2	261	1	256	1.019531	0.000124	0.000146	0.000122	1.000000	0.000122	256	2100904	0.000124	90.585077
strain	Legionella pneumophila strain C11_O	446.24	2	261	1	256	1.019531	0.000124	0.000146	0.000121	1.000000	0.000121	256	2108565	0.000124	90.750108
strain	Corynebacterium simulans strain PES1	146827.1	1	157	2	157	1.000000	0.000123	0.000144	0.000123	0.744076	0.000123	211	1279137	0.000123	90.257240
strain	Staphylococcus cohnii strain FDAARGOS_334	29382.1	1	129	0	129	1.000000	0.000122	0.000144	0.000122	0.914894	0.000122	141	1054255	0.000122	90.396457
strain	Fusobacterium nucleatum subsp. nucleatum ATCC 25586	190304	1	32	0	32	1.000000	0.000122	0.000143	0.000122	0.969697	0.000122	33	262590	0.000122	90.581110
strain	Polynucleobacter asymbioticus strain MWH-RechtKol4	576611.2	2	217	13	217	1.000000	0.000120	0.000141	0.000120	0.543860	0.000120	399	1803126	0.000120	91.150076
strain	Moraxella osloensis strain TT16	34062.6	3	235	8	174	1.350575	0.000120	0.000141	0.000089	0.930481	0.000089	187	1956655	0.000120	106.038407
strain	Legionella pneumophila 2300/99 Alcoy	423212	2	261	1	256	1.019531	0.000120	0.000141	0.000118	1.000000	0.000118	256	2177475	0.000120	92.221265
strain	Gardnerella vaginalis strain GV37	2702.1	1	160	0	160	1.000000	0.000119	0.000140	0.000119	0.730594	0.000119	219	1341757	0.000119	91.569543
strain	Paenibacillus herberti strain R33	1619309.1	14	516	5	41	12.585366	0.000118	0.000139	0.000009	0.976190	0.000009	42	4359981	0.000118	326.098145
strain	Cloacibacterium normanense strain DSM 15886	237258.1	1	138	9	138	1.000000	0.000117	0.000138	0.000117	0.951724	0.000117	145	1174762	0.000117	92.259244
strain	Blautia obeum strain 2789STDY5608838	40520.1	4	270	3	136	1.985294	0.000117	0.000137	0.000059	0.992701	0.000059	137	2312760	0.000117	130.401642
strain	Prevotella marshii DSM 16973 = JCM 13450	862515	2	204	0	120	1.700000	0.000116	0.000136	0.000068	1.000000	0.000068	120	1761710	0.000116	121.160706
strain	Sphingobium yanoikuyae ATCC 51230	883163	2	152	3	80	1.900000	0.000115	0.000135	0.000060	1.000000	0.000060	80	1322357	0.000115	128.563068
strain	Flavobacterium sasangense DSM 21067	1121896	2	146	5	92	1.586957	0.000114	0.000134	0.000072	0.741935	0.000072	124	1277189	0.000114	117.819731
strain	Lactococcus lactis subsp. cremoris KW2	1295826	3	149	1	149	1.000000	0.000114	0.000134	0.000114	0.772021	0.000114	193	1308022	0.000114	93.689226
strain	Moraxella osloensis strain NP7	34062.5	3	230	0	195	1.179487	0.000114	0.000134	0.000096	0.654362	0.000096	298	2025598	0.000114	101.915073
strain	Chryseobacterium bovis DSM 19482	1121284	3	193	1	193	1.000000	0.000113	0.000133	0.000113	0.804167	0.000113	240	1712179	0.000113	94.182768
strain	Fusobacterium nucleatum subsp. vincentii 3_1_36A2	469604	1	35	0	35	1.000000	0.000113	0.000132	0.000113	1.000000	0.000113	35	310756	0.000113	94.221775
strain	Kocuria indica strain NIO-1021	1049583.1	2	160	3	160	1.000000	0.000112	0.000132	0.000112	0.958084	0.000112	167	1425091	0.000112	94.370646
strain	Corynebacterium lipophiloflavum DSM 44291	525263	3	126	0	42	3.000000	0.000112	0.000132	0.000037	1.000000	0.000037	42	1125633	0.000112	163.706401
strain	Fusobacterium nucleatum subsp. nucleatum ChDC F316	1307428	1	31	0	31	1.000000	0.000112	0.000131	0.000112	1.000000	0.000112	31	277850	0.000112	94.667329
strain	Fusobacterium nucleatum subsp. nucleatum ATCC 23726	525283	1	32	0	32	1.000000	0.000111	0.000130	0.000111	0.969697	0.000111	33	288718	0.000111	94.981248
strain	Gordonia sputi NBRC 100414	1089453	3	305	0	305	1.000000	0.000109	0.000128	0.000109	0.899705	0.000109	339	2809420	0.000109	95.969855
strain	Peptoniphilus urinimassiliensis strain Marseille-P3195	1871017.1	2	139	0	139	1.000000	0.000107	0.000126	0.000107	0.461794	0.000107	301	1294780	0.000107	96.508881
strain	Sphingobium sp. EP60837	1855519.1	2	256	3	167	1.532934	0.000107	0.000126	0.000070	0.248882	0.000070	671	2397970	0.000107	119.825297
strain	Streptococcus mutans strain NG8	1309.1	1	109	0	109	1.000000	0.000106	0.000125	0.000106	0.964602	0.000106	113	1024971	0.000106	96.965992
strain	Acinetobacter pittii strain IEC338SC	48296.2	1	53	2	53	1.000000	0.000106	0.000125	0.000106	0.576087	0.000106	92	499978	0.000106	97.121301
strain	Prevotella corporis DSM 18810 = JCM 8529	1122981	2	181	0	101	1.792079	0.000106	0.000124	0.000059	1.000000	0.000059	101	1714441	0.000106	130.283013
strain	Streptococcus mutans strain NCTC10449	1309.3	1	109	0	109	1.000000	0.000105	0.000124	0.000105	0.964602	0.000105	113	1034515	0.000105	97.416443
strain	Streptococcus mutans GS-5	1198676	1	109	0	109	1.000000	0.000105	0.000123	0.000105	0.964602	0.000105	113	1041791	0.000105	97.758455
strain	Corynebacterium fournierii strain Marseille-P2948	1852390.1	1	105	7	105	1.000000	0.000105	0.000123	0.000105	0.929204	0.000105	113	1004362	0.000105	97.797507
strain	Lactococcus lactis subsp. cremoris strain UC109	1359.2	1	120	0	120	1.000000	0.000103	0.000121	0.000103	0.827586	0.000103	145	1165419	0.000103	98.543518
strain	Bradyrhizobium diazoefficiens strain NK6	1355477.1	6	329	8	165	1.993939	0.000102	0.000120	0.000051	0.551839	0.000051	299	3224930	0.000102	139.799965
strain	Bradyrhizobium valentinum strain LmjM3	1518501.1	5	397	25	397	1.000000	0.000102	0.000120	0.000102	0.383946	0.000102	1034	3905197	0.000102	99.175442
strain	Arthrobacter agilis strain 4041	37921.1	2	230	14	115	2.000000	0.000099	0.000117	0.000050	0.469388	0.000050	245	2318374	0.000099	141.981597
strain	Pseudopropionibacterium propionicum F0230a	767029	3	237	12	237	1.000000	0.000099	0.000117	0.000099	0.233959	0.000099	1013	2389386	0.000099	100.403175
strain	Mycolicibacterium setense strain DSM 45070	431269.1	4	242	6	121	2.000000	0.000098	0.000115	0.000049	0.846154	0.000049	143	2464724	0.000098	142.718674
strain	Capnocytophaga sputigena strain H4486	1019.3	1	80	8	80	1.000000	0.000097	0.000114	0.000097	0.308880	0.000097	259	822296	0.000097	101.378992
strain	Limnohabitans planktonicus II-D5	1293045	3	308	16	261	1.180077	0.000097	0.000114	0.000082	0.803077	0.000082	325	3185065	0.000097	110.464085
strain	Arcobacter suis CECT 7833	663365	1	51	1	51	1.000000	0.000096	0.000113	0.000096	0.910714	0.000096	56	529001	0.000096	101.840899
strain	Enterococcus cecorum strain NCTC12421	44008.2	2	126	0	63	2.000000	0.000095	0.000112	0.000048	1.000000	0.000048	63	1323935	0.000095	144.961517
strain	Amycolatopsis orientalis HCCB10007	1156913	1	160	8	160	1.000000	0.000093	0.000110	0.000093	0.551724	0.000093	290	1712007	0.000093	103.436182
strain	Brevundimonas sp. LM2	1938605.1	1	160	9	160	1.000000	0.000092	0.000109	0.000092	0.165631	0.000092	966	1730033	0.000092	103.979355
strain	Prevotella veroralis DSM 19559 = JCM 6290	1122993	1	160	3	160	1.000000	0.000092	0.000108	0.000092	0.434783	0.000092	368	1745950	0.000092	104.456630
strain	Xanthomonas campestris pv. campestris str. CN18	1358019	3	179	0	141	1.269504	0.000091	0.000107	0.000072	0.770492	0.000072	183	1959589	0.000091	117.884665
strain	Enterococcus cecorum strain SA3	44008.1	1	115	3	115	1.000000	0.000089	0.000105	0.000089	0.239085	0.000089	481	1287414	0.000089	105.801249
strain	Haemophilus parainfluenzae T3T1	862965	2	85	0	85	1.000000	0.000089	0.000104	0.000089	0.934066	0.000089	91	960363	0.000089	106.289173
strain	Pseudomonas fluorescens strain LBUM636	294.6	1	119	9	119	1.000000	0.000088	0.000104	0.000088	0.476000	0.000088	250	1346083	0.000088	106.351407
strain	Microbacterium resistens NBRC 103078	1223505	1	151	12	151	1.000000	0.000087	0.000102	0.000087	0.363855	0.000087	415	1738878	0.000087	107.306795
strain	Bacteroides fragilis strain BE1	817.2	2	320	4	258	1.240310	0.000087	0.000102	0.000070	0.848684	0.000070	304	3687884	0.000087	119.553854
strain	Streptococcus suis strain DN13	1307.5	2	101	0	57	1.771930	0.000087	0.000102	0.000049	1.000000	0.000049	57	1166253	0.000087	143.036985
strain	Bacteroides fragilis NCTC 9343	272559	2	319	4	258	1.236434	0.000086	0.000102	0.000070	0.848684	0.000070	304	3689568	0.000086	119.581149
strain	Prevotella melaninogenica strain GAI 07411	28132.2	1	111	6	111	1.000000	0.000086	0.000101	0.000086	0.289062	0.000086	384	1294968	0.000086	108.006381
strain	Bradyrhizobium erythrophlei strain GAS401	1437360.5	7	414	17	261	1.586207	0.000084	0.000099	0.000053	0.348000	0.000053	750	4914094	0.000084	137.211320
strain	Dechloromonas aromatica RCB	159087	3	244	7	152	1.605263	0.000084	0.000099	0.000052	0.620408	0.000052	245	2902825	0.000084	138.190205
strain	Cutibacterium avidum strain DPC 6544	33010.1	2	141	7	141	1.000000	0.000083	0.000098	0.000083	0.632287	0.000083	223	1694717	0.000083	109.627868
strain	Chryseobacterium glaciei strain IHBB 10212	1685010.1	2	139	6	76	1.828947	0.000083	0.000098	0.000045	0.666667	0.000045	114	1671511	0.000083	148.298907
strain	Paraburkholderia fungorum	134537.1	3	298	3	298	1.000000	0.000083	0.000097	0.000083	0.719807	0.000083	414	3596401	0.000083	109.851990
strain	Hydrocarboniphaga effusa AP103	1172194	2	252	3	177	1.423729	0.000082	0.000097	0.000058	0.675573	0.000058	262	3063772	0.000082	131.561569
strain	Lactobacillus murinus strain CR147	1622.1	1	88	4	88	1.000000	0.000082	0.000097	0.000082	0.745763	0.000082	118	1071459	0.000082	110.338889
strain	Rhodopseudomonas palustris BisA53	316055	3	240	24	80	3.000000	0.000081	0.000095	0.000027	0.481928	0.000027	166	2958724	0.000081	192.309776
strain	Rubrobacter xylanophilus DSM 9941	266117	2	157	6	157	1.000000	0.000081	0.000095	0.000081	0.266553	0.000081	589	1938332	0.000081	111.108342
strain	Streptococcus intermedius strain NCTC11324	1338.3	1	38	0	38	1.000000	0.000081	0.000095	0.000081	0.666667	0.000081	57	471499	0.000081	111.386123
strain	Streptococcus intermedius JTH08	591365	1	38	0	38	1.000000	0.000081	0.000095	0.000081	0.666667	0.000081	57	471538	0.000081	111.390730
strain	Flavobacterium gilvum strain EM1308	1492737.1	4	176	2	100	1.760000	0.000079	0.000093	0.000045	0.645161	0.000045	155	2219277	0.000079	148.969024
strain	Lactococcus lactis subsp. lactis strain UL8	1360.7	2	92	0	49	1.877551	0.000079	0.000093	0.000042	1.000000	0.000042	49	1161482	0.000079	153.956859
strain	Nocardia cummidelens NBRC 100378	1210073	4	280	3	143	1.958042	0.000079	0.000093	0.000040	0.687500	0.000040	208	3554686	0.000079	157.660851
strain	Acidiferrobacter sp. SPIII_3	1281578.1	1	135	10	135	1.000000	0.000079	0.000092	0.000079	0.362903	0.000079	372	1718475	0.000079	112.820408
strain	Filifactor alocis ATCC 35896	546269	1	84	1	84	1.000000	0.000078	0.000092	0.000078	0.352941	0.000078	238	1079110	0.000078	113.338200
strain	Pseudomonas syringae pv. actinidiae ICMP 18708	1104679	1	50	0	50	1.000000	0.000077	0.000090	0.000077	0.684932	0.000077	73	653569	0.000077	114.325763
strain	Actinomyces timonensis DSM 23838	521393	2	74	0	37	2.000000	0.000076	0.000090	0.000038	0.860465	0.000038	43	967368	0.000076	161.691314
strain	Microbacterium aurum strain KACC 15219	36805.1	1	109	7	109	1.000000	0.000076	0.000090	0.000076	0.238512	0.000076	457	1429024	0.000076	114.495904
strain	Anaerococcus provencensis strain 9402080	938293.1	1	84	4	84	1.000000	0.000076	0.000089	0.000076	0.988235	0.000076	85	1106764	0.000076	114.781366
strain	Bradyrhizobium erythrophlei strain GAS138	1437360.2	9	419	14	348	1.204023	0.000076	0.000089	0.000063	0.614841	0.000063	566	5547005	0.000076	126.248444
strain	Staphylococcus sciuri strain FDAARGOS_285	1296.1	1	85	2	85	1.000000	0.000075	0.000089	0.000075	0.615942	0.000075	138	1126907	0.000075	115.137871
strain	Anaerostipes hadrus strain BPB5	649756.1	2	135	2	135	1.000000	0.000075	0.000089	0.000075	1.000000	0.000075	135	1791162	0.000075	115.181885
strain	Rhodopseudomonas palustris strain YSC3	1076.2	4	209	6	93	2.247312	0.000075	0.000089	0.000034	0.869159	0.000034	107	2773140	0.000075	172.678052
strain	Lactococcus lactis subsp. lactis CV56	929102	2	92	0	49	1.877551	0.000075	0.000089	0.000040	1.000000	0.000040	49	1221154	0.000075	157.862314
strain	Rugamonas rubra strain ATCC 43154	758825.1	4	191	5	101	1.891089	0.000073	0.000086	0.000039	0.737226	0.000039	137	2609778	0.000073	160.743230
strain	Pseudomonas syringae pv. actinidiae strain CRAFRU 14.08	103796.4	1	50	0	50	1.000000	0.000073	0.000086	0.000073	0.684932	0.000073	73	683780	0.000073	116.938445
strain	Leptotrichia sp. oral taxon 212 strain W10393	712357.1	1	68	0	68	1.000000	0.000073	0.000086	0.000073	0.539683	0.000073	126	935000	0.000073	117.256130
strain	Bradyrhizobium lablabi strain GAS499	722472.3	7	303	6	171	1.771930	0.000073	0.000085	0.000041	0.799065	0.000041	214	4175495	0.000073	156.259718
strain	Frondihabitans sp. PAMC 28766	1795630.1	3	199	6	199	1.000000	0.000073	0.000085	0.000073	0.802419	0.000073	248	2743605	0.000073	117.413627
strain	Duganella zoogloeoides ATCC 25935	1261617	2	232	8	129	1.798450	0.000072	0.000084	0.000040	1.000000	0.000040	129	3230410	0.000072	158.243287
strain	Granulicella tundricola MP5ACTX9	1198114	2	320	16	264	1.212121	0.000071	0.000084	0.000059	0.532258	0.000059	496	4489016	0.000071	130.394971
strain	Bacteroides fragilis strain S14	817.3	2	252	4	191	1.319372	0.000071	0.000083	0.000054	0.964646	0.000054	198	3554271	0.000071	136.410222
strain	Sphingomonas panacis strain DCY99	1560345.1	4	214	8	107	2.000000	0.000070	0.000083	0.000035	0.578378	0.000035	185	3037612	0.000070	168.487083
strain	Yersinia aldovae 670-83	1453495	2	140	0	70	2.000000	0.000070	0.000082	0.000035	0.864198	0.000035	81	2004553	0.000070	169.220186
strain	Mycolicibacterium thermoresistibile ATCC 19527	1078020	2	132	1	132	1.000000	0.000070	0.000082	0.000070	0.819876	0.000070	161	1896999	0.000070	119.875788
strain	Roseburia faecis strain 2789STDY5608863	301302.1	1	154	6	154	1.000000	0.000069	0.000081	0.000069	0.295585	0.000069	521	2228792	0.000069	120.298276
strain	Polynucleobacter asymbioticus strain MWH-RechtKolB	576611.1	1	123	5	123	1.000000	0.000069	0.000081	0.000069	0.793548	0.000069	155	1780938	0.000069	120.325271
strain	Streptococcus parasanguinis FW213	1114965	1	69	2	69	1.000000	0.000069	0.000081	0.000069	0.539062	0.000069	128	999409	0.000069	120.346119
strain	Mycolicibacterium thermoresistibile strain NCTC10409	1797.1	2	132	1	132	1.000000	0.000069	0.000081	0.000069	0.819876	0.000069	161	1916615	0.000069	120.494027
strain	Leptospira licerasiae serovar Varillal str. VAR 010	1049972	2	225	2	113	1.991150	0.000069	0.000081	0.000034	0.315642	0.000034	358	3278254	0.000069	170.323508
strain	Lactococcus lactis subsp. lactis KLDS 4.0325	1399116	2	92	0	49	1.877551	0.000068	0.000080	0.000036	1.000000	0.000036	49	1348238	0.000068	165.873630
strain	Bacteroides graminisolvens DSM 19988 = JCM 15093	1121097	2	173	4	173	1.000000	0.000068	0.000080	0.000068	0.748918	0.000068	231	2539968	0.000068	121.164747
strain	Bacteroides fragilis strain Q1F2	817.4	2	252	4	191	1.319372	0.000068	0.000079	0.000051	0.964646	0.000051	198	3727928	0.000068	139.703070
strain	Lactococcus lactis strain AI06	1358.1	2	84	0	42	2.000000	0.000067	0.000079	0.000034	0.857143	0.000034	49	1245580	0.000067	172.208207
strain	Gemella sanguinis ATCC 700632	1408440	1	46	1	46	1.000000	0.000067	0.000079	0.000067	0.541176	0.000067	85	683477	0.000067	121.890097
strain	Slackia exigua ATCC 700122	649764	1	104	3	104	1.000000	0.000067	0.000079	0.000067	0.378182	0.000067	275	1556749	0.000067	122.342717
strain	Leptospira alstonii strain GWTS #1	28452.1	2	215	4	133	1.616541	0.000066	0.000077	0.000041	1.000000	0.000041	133	3276139	0.000066	156.944653
strain	Jeotgalicoccus halophilus strain CGMCC 1.8911	586411.1	2	88	0	44	2.000000	0.000065	0.000076	0.000032	1.000000	0.000032	44	1363285	0.000065	176.019175
strain	Limnohabitans sp. 103DPR2	1678129.1	1	141	2	141	1.000000	0.000063	0.000074	0.000063	0.372032	0.000063	379	2240640	0.000063	126.055796
strain	Bacteroides coprocola DSM 17136	470145	1	160	5	160	1.000000	0.000063	0.000074	0.000063	0.377358	0.000063	424	2551489	0.000063	126.276705
strain	Bacteroides uniformis ATCC 8492	411479	2	187	0	124	1.508065	0.000063	0.000074	0.000042	1.000000	0.000042	124	2982899	0.000063	155.095574
strain	Natronohydrobacter thiooxidans strain AH01	87172.1	1	151	4	151	1.000000	0.000063	0.000074	0.000063	0.715640	0.000063	211	2409842	0.000063	126.325843
strain	Collimonas fungivorans strain Ter6	158899.1	3	178	4	178	1.000000	0.000063	0.000074	0.000063	0.791111	0.000063	225	2846515	0.000063	126.454171
strain	Collimonas arenae strain Cal35	279058.1	4	216	2	108	2.000000	0.000061	0.000072	0.000031	0.642857	0.000031	168	3516421	0.000061	180.439612
strain	Lactococcus lactis subsp. lactis strain 14B4	1360.13	2	84	0	42	2.000000	0.000060	0.000070	0.000030	0.857143	0.000030	49	1402332	0.000060	182.723444
strain	Flavobacterium saccharophilum strain DSM 1811	29534.1	2	138	2	69	2.000000	0.000060	0.000070	0.000030	0.873418	0.000030	79	2306452	0.000060	182.827352
strain	Lactobacillus rogosae strain ATCC 27753	706562.1	2	100	0	59	1.694915	0.000060	0.000070	0.000035	1.000000	0.000035	59	1672203	0.000060	168.349113
strain	Pseudomonas syringae pv. actinidiae strain MAFF212063	103796.5	1	39	0	39	1.000000	0.000059	0.000069	0.000059	0.975000	0.000059	40	660793	0.000059	130.163014
strain	Acinetobacter johnsonii strain LXL_C1	40214.1	1	30	0	30	1.000000	0.000059	0.000069	0.000059	0.600000	0.000059	50	510091	0.000059	130.391845
strain	Xanthomonas campestris pv. campestris strain 3811	340.4	2	108	0	71	1.521127	0.000059	0.000069	0.000039	1.000000	0.000039	71	1838116	0.000059	160.897352
strain	Caballeronia sordidicola	196367.1	2	232	19	232	1.000000	0.000059	0.000069	0.000059	0.888889	0.000059	261	3950844	0.000059	130.493295
strain	Porphyromonas asaccharolytica DSM 20707	879243	1	110	5	110	1.000000	0.000059	0.000069	0.000059	0.134804	0.000059	816	1877541	0.000059	130.642851
strain	Xanthomonas campestris pv. campestris strain B100	340.1	2	108	0	71	1.521127	0.000059	0.000069	0.000039	1.000000	0.000039	71	1843830	0.000059	161.147251
strain	Moraxella osloensis strain KMC41	34062.2	1	105	5	105	1.000000	0.000058	0.000068	0.000058	0.690789	0.000058	152	1814229	0.000058	131.443415
strain	Methylorubrum extorquens DM4	661410	1	47	0	47	1.000000	0.000058	0.000068	0.000058	0.701493	0.000058	67	817049	0.000058	131.844686
strain	Herminiimonas arsenitoxidans strain AS8	1809410.1	2	154	4	77	2.000000	0.000057	0.000068	0.000029	0.819149	0.000029	94	2680440	0.000057	186.574138
strain	Staphylococcus epidermidis	1282.8	1	61	1	61	1.000000	0.000057	0.000067	0.000057	0.953125	0.000057	64	1075180	0.000057	132.758810
strain	Acinetobacter soli strain GFJ2	487316.1	2	110	2	55	2.000000	0.000056	0.000066	0.000028	0.820896	0.000028	67	1961941	0.000056	188.866764
strain	Xanthomonas campestris pv. campestris str. 8004	314565	1	103	0	103	1.000000	0.000055	0.000065	0.000055	0.710345	0.000055	145	1867468	0.000055	134.646787
strain	Tolumonas auensis DSM 9187	595494	2	137	2	137	1.000000	0.000054	0.000064	0.000054	0.665049	0.000054	206	2525081	0.000054	135.758050
strain	Bradyrhizobium lablabi strain CCBAU 23086	722472.1	5	213	4	172	1.238372	0.000054	0.000064	0.000044	0.661538	0.000044	260	3940271	0.000054	151.352411
strain	Acidovorax radicis N35	999386	2	134	4	67	2.000000	0.000054	0.000063	0.000027	0.905405	0.000027	74	2487530	0.000054	192.681897
strain	Catenibacterium mitsuokai DSM 15897	451640	2	78	0	39	2.000000	0.000053	0.000062	0.000027	0.928571	0.000027	42	1468033	0.000053	194.012556
strain	Methyloversatilis universalis FAM5	1000565	1	92	4	92	1.000000	0.000053	0.000062	0.000053	0.681481	0.000053	135	1750110	0.000053	137.920030
strain	Rhodopseudomonas palustris BisB18	316056	2	148	14	74	2.000000	0.000052	0.000061	0.000026	0.513889	0.000026	144	2855874	0.000052	196.448191
strain	Cytophaga aurantiaca DSM 3654	1121373	1	152	3	152	1.000000	0.000052	0.000061	0.000052	0.633333	0.000052	240	2935919	0.000052	138.975741
strain	Legionella pneumophila subsp. pneumophila ATCC 43290	933093	1	108	1	108	1.000000	0.000052	0.000061	0.000052	0.843750	0.000052	128	2093925	0.000052	139.237906
strain	Nitrobacter winogradskyi Nb-255	323098	2	89	2	89	1.000000	0.000051	0.000060	0.000051	0.706349	0.000051	126	1732366	0.000051	139.512675
strain	Azospira oryzae PS	640081	1	100	0	100	1.000000	0.000051	0.000060	0.000051	0.325733	0.000051	307	1949309	0.000051	139.614075
strain	Pseudomonas fluorescens strain PCL1751	294.2	1	64	0	64	1.000000	0.000051	0.000060	0.000051	1.000000	0.000051	64	1262407	0.000051	140.442548
strain	Pedobacter cryoconitis strain PAMC 27485	188932.1	3	207	0	132	1.568182	0.000050	0.000059	0.000032	0.985075	0.000032	134	4124797	0.000050	176.769517
strain	Methylibium petroleiphilum PM1	420662	2	106	0	53	2.000000	0.000050	0.000059	0.000025	0.815385	0.000025	65	2121502	0.000050	200.068337
strain	Legionella pneumophila subsp. fraseri strain Dallas 1E	91892.2	1	109	1	109	1.000000	0.000050	0.000058	0.000050	0.879032	0.000050	124	2190904	0.000050	141.771071
strain	Caulobacter mirabilis strain FWC 38	69666.1	2	114	5	59	1.932203	0.000049	0.000058	0.000026	0.880597	0.000026	67	2310772	0.000049	197.900549
strain	Legionella pneumophila subsp. fraseri strain F-4198	91892.9	1	109	1	109	1.000000	0.000049	0.000058	0.000049	0.879032	0.000049	124	2214198	0.000049	142.522781
strain	Hymenobacter sp. APR13	1356852.1	2	126	2	63	2.000000	0.000049	0.000058	0.000025	0.851351	0.000025	74	2561269	0.000049	201.628528
strain	Limnohabitans sp. 63ED37-2	1678128.1	2	95	3	95	1.000000	0.000049	0.000058	0.000049	0.791667	0.000049	120	1935677	0.000049	142.739439
strain	Dechloromonas agitata is5	1304883	2	95	1	95	1.000000	0.000049	0.000058	0.000049	0.616883	0.000049	154	1942063	0.000049	142.974713
strain	Tomitella biformata AHU 1821	1448389	1	127	7	127	1.000000	0.000049	0.000057	0.000049	0.213805	0.000049	594	2605751	0.000049	143.236603
strain	Pseudomonas koreensis strain P19E3	198620.3	2	117	0	117	1.000000	0.000048	0.000057	0.000048	0.818182	0.000048	143	2422228	0.000048	143.881213
strain	Mucilaginibacter mallensis strain MP1X4	652787.1	3	210	7	145	1.448276	0.000048	0.000057	0.000033	0.594262	0.000033	244	4365854	0.000048	173.517544
strain	Variovorax paradoxus EPS	595537	3	119	0	82	1.451220	0.000047	0.000055	0.000032	0.539474	0.000032	152	2525412	0.000047	175.489907
strain	Corynebacterium ammoniagenes DSM 20306	649754	1	93	5	93	1.000000	0.000047	0.000055	0.000047	0.641379	0.000047	145	1974174	0.000047	145.693780
strain	Microbacterium barkeri 2011-R4	1197720	2	62	0	31	2.000000	0.000047	0.000055	0.000023	0.534483	0.000023	58	1319921	0.000047	206.342184
strain	Lactobacillus delbrueckii subsp. lactis	29397.4	2	62	0	31	2.000000	0.000046	0.000054	0.000023	0.508197	0.000023	61	1341469	0.000046	208.019695
strain	Rhizobium alamii strain YR540	492774.1	2	186	12	140	1.328571	0.000046	0.000054	0.000034	0.958904	0.000034	146	4060829	0.000046	170.308313
strain	Pseudomonas sp. NC02	2067572.1	1	58	1	58	1.000000	0.000046	0.000054	0.000046	0.828571	0.000046	70	1273157	0.000046	148.155266
strain	Sphingopyxis fribergensis strain Kp5.2	1515612.1	2	106	2	53	2.000000	0.000045	0.000053	0.000023	0.791045	0.000023	67	2335432	0.000045	209.913684
strain	Legionella hackeliae strain ATCC 35250	449.1	2	104	2	52	2.000000	0.000045	0.000053	0.000022	0.641975	0.000022	81	2325339	0.000045	211.464081
strain	Bacteroides ovatus strain ATCC 8483	28116.1	1	159	5	159	1.000000	0.000044	0.000051	0.000044	0.618677	0.000044	257	3639069	0.000044	151.281943
strain	Bacteroides ovatus V975	1379690	1	159	5	159	1.000000	0.000044	0.000051	0.000044	0.618677	0.000044	257	3641012	0.000044	151.322327
strain	Chryseobacterium haifense DSM 19056	1450526	1	58	0	58	1.000000	0.000044	0.000051	0.000044	1.000000	0.000044	58	1329451	0.000044	151.395406
strain	Burkholderia sp. PAMC 28687 strain PAMC28687	1795874.1	1	40	0	40	1.000000	0.000044	0.000051	0.000044	0.769231	0.000044	52	918270	0.000044	151.511551
strain	Magnetospirillum caucaseum strain SO-1	1244869.1	2	72	0	36	2.000000	0.000043	0.000051	0.000022	0.654545	0.000022	55	1663652	0.000043	214.968732
strain	Lactococcus lactis subsp. cremoris MG1363	416870.1	1	55	0	55	1.000000	0.000043	0.000051	0.000043	1.000000	0.000043	55	1271702	0.000043	152.055432
strain	Paucibacter sp. KCTC 42545	1768242.1	2	140	6	70	2.000000	0.000043	0.000050	0.000021	0.625000	0.000021	112	3270602	0.000043	216.152459
strain	Coprococcus comes ATCC 27758	470146	2	78	0	39	2.000000	0.000042	0.000050	0.000021	0.886364	0.000021	44	1845575	0.000042	217.534907
strain	Anaerosporobacter mobilis DSM 15930	1120996	3	143	3	109	1.311927	0.000041	0.000048	0.000031	0.586022	0.000031	186	3476206	0.000041	178.579949
strain	Xanthomonas campestris pv. campestris str. ATCC 33913	190485	2	76	0	38	2.000000	0.000041	0.000048	0.000021	1.000000	0.000021	38	1852327	0.000041	220.781447
strain	Leptospira wolbachii serovar Codice str. CDC	1218599	2	104	0	52	2.000000	0.000041	0.000048	0.000020	0.541667	0.000020	96	2555489	0.000041	221.682248
strain	Muribaculum intestinale strain YL27	1796646.1	1	111	6	111	1.000000	0.000040	0.000047	0.000040	0.096690	0.000040	1148	2796293	0.000040	158.716190
strain	Devosia soli strain GH2-10	361041.1	3	105	0	35	3.000000	0.000039	0.000046	0.000013	0.875000	0.000013	40	2663463	0.000039	275.858556
strain	Sphingopyxis macrogoltabida strain 203	33050.2	3	101	0	66	1.530303	0.000039	0.000046	0.000026	0.647059	0.000026	102	2585379	0.000039	197.917683
strain	Prevotella paludivivens DSM 17968 = JCM 13650	1122990	1	93	6	93	1.000000	0.000039	0.000046	0.000039	0.659574	0.000039	141	2385238	0.000039	160.145935
strain	Sphingopyxis macrogoltabida strain 203N	33050.3	3	101	0	66	1.530303	0.000038	0.000045	0.000025	0.647059	0.000025	102	2634406	0.000038	199.785491
strain	Polynucleobacter asymbioticus strain Tro8F10W22	576611.3	2	64	0	32	2.000000	0.000038	0.000045	0.000019	0.941176	0.000019	34	1671097	0.000038	228.518667
strain	Staphylococcus sciuri subsp. sciuri strain NCTC12103	147467.1	1	41	0	41	1.000000	0.000038	0.000045	0.000038	1.000000	0.000038	41	1077248	0.000038	162.090535
strain	Curtobacterium sp. MR_MD2014	1561023.1	1	49	1	49	1.000000	0.000038	0.000044	0.000038	0.731343	0.000038	67	1297032	0.000038	162.693088
strain	Bradyrhizobium sp. 3 85S1MB	1404367.1	1	50	1	50	1.000000	0.000038	0.000044	0.000038	0.675676	0.000038	74	1328942	0.000038	163.027114
strain	Caulobacter vibrioides strain T5M6	155892.1	2	82	0	41	2.000000	0.000037	0.000044	0.000019	0.661290	0.000019	62	2203463	0.000037	231.823209
strain	Caulobacter vibrioides NA1000	565050	2	68	0	34	2.000000	0.000037	0.000044	0.000019	0.755556	0.000019	45	1836723	0.000037	232.422599
strain	Pseudarthrobacter phenanthrenivorans Sphe3	930171	2	84	2	42	2.000000	0.000037	0.000043	0.000018	0.617647	0.000018	68	2284987	0.000037	233.245477
strain	Burkholderia sp. OLGA172	1804984.1	2	147	6	147	1.000000	0.000037	0.000043	0.000037	0.588000	0.000037	250	4011712	0.000037	165.195514
strain	Sphingobium lactosutens DS20	1331060	2	92	0	46	2.000000	0.000037	0.000043	0.000018	1.000000	0.000018	46	2517068	0.000037	233.918511
strain	Mycobacterium sp. djl-10	1879023.1	2	115	1	115	1.000000	0.000036	0.000042	0.000036	0.354938	0.000036	324	3182871	0.000036	166.361471
strain	Gordonia sp. KTR9	337191.1	2	91	0	46	1.978261	0.000036	0.000042	0.000018	0.547619	0.000018	84	2533535	0.000036	234.682440
strain	Caulobacter vibrioides strain CB1	155892.3	2	68	0	34	2.000000	0.000036	0.000042	0.000018	0.755556	0.000018	45	1894648	0.000036	236.059190
strain	Gemmatirosa kalamazoonesis strain KBS708	861299.1	1	145	17	145	1.000000	0.000036	0.000042	0.000036	0.498282	0.000036	291	4062036	0.000036	167.370969
strain	Friedmanniella flava strain CGMCC 4.6856	1036181.1	1	62	1	62	1.000000	0.000036	0.000042	0.000036	0.516667	0.000036	120	1737309	0.000036	167.392093
strain	Novosphingobium sp. PP1Y	702113.1	2	67	0	34	1.970588	0.000036	0.000042	0.000018	0.586207	0.000018	58	1884534	0.000036	235.428271
strain	Erwinia gerundensis	1619313.1	2	86	0	43	2.000000	0.000035	0.000042	0.000018	1.000000	0.000018	43	2426301	0.000035	237.538638
strain	Leptospira wolffii serovar Khorat str. Khorat-H2	1193069	2	131	1	131	1.000000	0.000035	0.000042	0.000035	0.977612	0.000035	134	3697930	0.000035	168.010337
strain	Prevotella baroniae DSM 16972 = JCM 13447	1122980	2	78	0	39	2.000000	0.000035	0.000041	0.000017	1.000000	0.000017	39	2242621	0.000035	239.795960
strain	Variovorax paradoxus 110B	1157708	2	94	0	47	2.000000	0.000035	0.000041	0.000017	1.000000	0.000017	47	2723667	0.000035	240.726737
strain	Actinomyces johnsonii F0542	1321818	1	59	2	59	1.000000	0.000034	0.000040	0.000034	0.983333	0.000034	60	1723162	0.000034	170.895101
strain	Curtobacterium flaccumfaciens UCD-AKU	1292022	1	50	1	50	1.000000	0.000034	0.000040	0.000034	0.961538	0.000034	52	1461299	0.000034	170.953151
strain	Flavobacterium branchiophilum FL-15	1034807	1	56	2	56	1.000000	0.000034	0.000040	0.000034	1.000000	0.000034	56	1641831	0.000034	171.223277
strain	Nevskia ramosa DSM 11499	1122603	1	96	3	96	1.000000	0.000034	0.000040	0.000034	0.989691	0.000034	97	2843682	0.000034	172.106617
strain	Pseudomonas koreensis strain CRS05-R5	198620.2	1	56	1	56	1.000000	0.000034	0.000040	0.000034	0.560000	0.000034	100	1659070	0.000034	172.119871
strain	Stenotrophomonas maltophilia strain ISMMS2R	40324.3	1	33	0	33	1.000000	0.000034	0.000040	0.000034	1.000000	0.000034	33	980632	0.000034	172.380745
strain	Brevundimonas naejangsanensis strain B1	588932.1	1	49	1	49	1.000000	0.000033	0.000039	0.000033	0.583333	0.000033	84	1496309	0.000033	174.745296
strain	Methylocystis rosea SV97	1132444	1	59	2	59	1.000000	0.000033	0.000039	0.000033	0.951613	0.000033	62	1801750	0.000033	174.748779
strain	Mucilaginibacter pineti strain 47C3B	1391627.1	2	174	10	174	1.000000	0.000033	0.000038	0.000033	0.478022	0.000033	364	5328064	0.000033	174.985878
strain	Pantoea agglomerans strain C410P1	549.2	1	52	0	52	1.000000	0.000033	0.000038	0.000033	0.571429	0.000033	91	1593953	0.000033	175.076961
strain	Pseudomonas azotoformans strain S4	47878.1	1	51	1	51	1.000000	0.000032	0.000038	0.000032	0.525773	0.000032	97	1575090	0.000032	175.735932
strain	Lactococcus lactis subsp. cremoris strain JM3	1359.5	1	40	0	40	1.000000	0.000032	0.000038	0.000032	0.634921	0.000032	63	1244598	0.000032	176.391468
strain	Staphylococcus muscae strain NCTC13833	1294.2	1	38	0	38	1.000000	0.000032	0.000038	0.000032	0.622951	0.000032	61	1183435	0.000032	176.471035
strain	Staphylococcus muscae strain ATCC 49910	1294.1	1	38	0	38	1.000000	0.000032	0.000038	0.000032	0.622951	0.000032	61	1183654	0.000032	176.487363
strain	Nocardioides alkalitolerans DSM 16699	1122608	2	62	0	31	2.000000	0.000032	0.000038	0.000016	0.738095	0.000016	42	1931405	0.000032	249.604461
strain	Bacteroides caecimuris strain I48	1796613.1	1	70	0	70	1.000000	0.000032	0.000038	0.000032	0.666667	0.000032	105	2183695	0.000032	176.620052
strain	Streptococcus cristatus strain NCTC13807	45634.1	1	30	0	30	1.000000	0.000031	0.000036	0.000031	0.937500	0.000031	32	980678	0.000031	180.798968
strain	Afipia felis ATCC 53690	883080	2	79	0	40	1.975000	0.000030	0.000035	0.000015	0.526316	0.000015	76	2617538	0.000030	255.807447
strain	Nocardioides alpinus strain CGMCC 1.10697	748909.1	1	60	2	60	1.000000	0.000030	0.000035	0.000030	0.869565	0.000030	69	2000375	0.000030	182.588563
strain	Bacteroides pyogenes JCM 10003	1235813	1	70	1	70	1.000000	0.000029	0.000034	0.000029	0.736842	0.000029	95	2413055	0.000029	185.664252
strain	Achromobacter xylosoxidans strain FDAARGOS_147	85698.3	1	42	1	42	1.000000	0.000029	0.000034	0.000029	0.954545	0.000029	44	1450093	0.000029	185.809106
strain	Lachnoanaerobaculum saburreum DSM 3986	887325	1	50	0	50	1.000000	0.000029	0.000034	0.000029	1.000000	0.000029	50	1738452	0.000029	186.461900
strain	Bradyrhizobium diazoefficiens USDA 110	224911	2	68	0	34	2.000000	0.000029	0.000034	0.000014	0.693878	0.000014	49	2382863	0.000029	264.732329
strain	Methylobacterium aquaticum strain MA-22A	270351.1	2	70	0	35	2.000000	0.000028	0.000033	0.000014	0.648148	0.000014	54	2484688	0.000028	266.439647
strain	Bradyrhizobium diazoefficiens strain USDA 122	1355477.2	2	68	0	34	2.000000	0.000028	0.000032	0.000014	0.693878	0.000014	49	2465703	0.000028	269.294776
strain	Streptomyces paucisporeus strain CGMCC 4.2025	310782.1	2	82	0	41	2.000000	0.000028	0.000032	0.000014	0.569444	0.000014	72	2975809	0.000028	269.406212
strain	Mycolicibacterium peregrinum strain CSUR P2098	43304.1	2	74	0	37	2.000000	0.000027	0.000032	0.000014	1.000000	0.000014	37	2715443	0.000027	270.904691
strain	Bradyrhizobium diazoefficiens strain XF7	1355477.3	2	68	0	34	2.000000	0.000027	0.000032	0.000014	0.693878	0.000014	49	2504678	0.000027	271.414812
strain	Methyloferula stellata AR4	876269	1	83	7	83	1.000000	0.000026	0.000031	0.000026	0.610294	0.000026	136	3160493	0.000026	195.133874
strain	Carnobacterium sp. CP1	1564681.1	1	39	0	39	1.000000	0.000026	0.000030	0.000026	0.847826	0.000026	46	1505362	0.000026	196.463802
strain	Pseudomonas fluorescens strain SIK_W1	294.13	1	44	1	44	1.000000	0.000026	0.000030	0.000026	0.687500	0.000026	64	1714027	0.000026	197.368080
strain	Roseburia inulinivorans DSM 16841	622312	1	57	1	57	1.000000	0.000025	0.000030	0.000025	0.802817	0.000025	71	2251116	0.000025	198.726604
strain	Rhizobacter gummiphilus strain NS21	946333.1	2	74	0	37	2.000000	0.000025	0.000029	0.000012	0.587302	0.000012	63	2985037	0.000025	284.034638
strain	Rhizobacter gummiphilus strain NBRC 109400	946333.2	2	74	0	37	2.000000	0.000025	0.000029	0.000012	0.587302	0.000012	63	2985038	0.000025	284.034686
strain	Mycolicibacterium mageritense DSM 44476 = CIP 104973	1209984	1	90	8	90	1.000000	0.000025	0.000029	0.000025	0.796460	0.000025	113	3645730	0.000025	201.263785
strain	Alloprevotella rava F0323	679199	1	46	0	46	1.000000	0.000025	0.000029	0.000025	0.779661	0.000025	59	1873950	0.000025	201.834198
strain	Sphingobium phenoxybenzoativorans strain SC_3	1592790.1	2	72	0	36	2.000000	0.000025	0.000029	0.000012	1.000000	0.000012	36	2937932	0.000025	285.671529
strain	Polynucleobacter sp. MWH-Creno-4B4	1743172.1	1	30	0	30	1.000000	0.000024	0.000028	0.000024	0.666667	0.000024	45	1239141	0.000024	203.233117
strain	Paraburkholderia megapolitana strain LMG 23650	420953.1	1	108	8	108	1.000000	0.000024	0.000028	0.000024	0.824427	0.000024	131	4497060	0.000024	204.055003
strain	Streptacidiphilus albus JL83	1449352	2	106	0	53	2.000000	0.000024	0.000028	0.000012	0.706667	0.000012	75	4433271	0.000024	289.215530
strain	Variovorax paradoxus S110	543728	1	59	2	59	1.000000	0.000024	0.000028	0.000024	0.842857	0.000024	70	2508596	0.000024	206.197906
strain	Gemmatimonas aurantiaca T-27	379066	1	89	7	89	1.000000	0.000024	0.000028	0.000024	0.511494	0.000024	174	3785271	0.000024	206.228356
strain	Sphingomonas echinoides ATCC 14820	1112212	1	54	1	54	1.000000	0.000023	0.000027	0.000023	0.692308	0.000023	78	2325876	0.000023	207.535004
strain	Myroides guanonis strain DSM 26542	1150112.1	1	39	0	39	1.000000	0.000023	0.000027	0.000023	0.590909	0.000023	66	1722673	0.000023	210.166845
strain	Stenotrophomonas maltophilia strain AA1	40324.4	1	32	0	32	1.000000	0.000023	0.000027	0.000023	0.500000	0.000023	64	1416039	0.000023	210.357360
strain	Geodermatophilus africanus strain DSM 45422	1137993.1	1	30	0	30	1.000000	0.000023	0.000026	0.000023	0.789474	0.000023	38	1332964	0.000023	210.786938
strain	Rhodopseudomonas palustris strain PS3	1076.3	2	60	0	30	2.000000	0.000022	0.000026	0.000011	0.500000	0.000011	60	2703360	0.000022	300.184943
strain	Dechloromonas denitrificans strain ATCC BAA-841	281362.1	1	53	2	53	1.000000	0.000022	0.000026	0.000022	0.546392	0.000022	97	2391306	0.000022	212.409937
strain	Rhizobium lusitanum strain P1-7	293958.1	2	74	0	37	2.000000	0.000022	0.000026	0.000011	0.725490	0.000011	51	3380668	0.000022	302.272072
strain	Lachnospiraceae bacterium GAM79	2109691.1	1	59	0	59	1.000000	0.000022	0.000025	0.000022	0.556604	0.000022	106	2722732	0.000022	214.818528
strain	Novosphingobium subterraneum strain DSM 12447	48936.1	1	44	1	44	1.000000	0.000021	0.000025	0.000021	0.564103	0.000021	78	2047922	0.000021	215.737530
strain	Tardiphaga robiniae strain Vaf-07	943830.1	1	83	3	83	1.000000	0.000021	0.000025	0.000021	0.628788	0.000021	132	3876299	0.000021	216.105061
strain	Actinomyces odontolyticus ATCC 17982	411466	1	32	0	32	1.000000	0.000021	0.000025	0.000021	0.914286	0.000021	35	1512648	0.000021	217.414926
strain	Flavobacterium antarcticum DSM 19726	1111730	1	35	0	35	1.000000	0.000021	0.000025	0.000021	0.673077	0.000021	52	1671191	0.000021	218.511588
strain	Flavobacterium crassostreae strain LPB0076	1763534.1	1	31	0	31	1.000000	0.000020	0.000024	0.000020	0.688889	0.000020	45	1549026	0.000020	223.534294
strain	Mucilaginibacter polytrichastri strain RG4-7	1302689.1	1	85	5	85	1.000000	0.000020	0.000023	0.000020	0.548387	0.000020	155	4325748	0.000020	225.588459
strain	Cupriavidus necator N-1	1042878	1	84	1	84	1.000000	0.000020	0.000023	0.000020	0.792453	0.000020	106	4305023	0.000020	226.383025
strain	Odoribacter splanchnicus strain NCTC10825	28118.1	1	62	2	62	1.000000	0.000019	0.000022	0.000019	0.873239	0.000019	71	3263840	0.000019	229.437531
strain	Odoribacter splanchnicus DSM 20712	709991	1	62	2	62	1.000000	0.000019	0.000022	0.000019	0.873239	0.000019	71	3264005	0.000019	229.443331
strain	Mycobacterium arosiense ATCC BAA-1401 = DSM 45069	1265311	1	34	0	34	1.000000	0.000019	0.000022	0.000019	0.576271	0.000019	59	1809558	0.000019	230.697408
strain	Rhodonellum psychrophilum GCM71 = DSM 17998	1123057	1	69	3	69	1.000000	0.000019	0.000022	0.000019	0.552000	0.000019	125	3695443	0.000019	231.422006
strain	Caulobacter henricii strain CB4	69395.2	1	42	1	42	1.000000	0.000019	0.000022	0.000019	0.552632	0.000019	76	2258838	0.000019	231.907001
strain	Pseudomonas viridiflava strain CFBP 1590	33069.1	1	53	2	53	1.000000	0.000018	0.000022	0.000018	0.630952	0.000018	84	2875725	0.000018	232.933386
strain	Rhodopseudomonas palustris DX-1	652103	1	47	1	47	1.000000	0.000017	0.000020	0.000017	0.505376	0.000017	93	2707682	0.000017	240.019281
strain	Corynebacterium pseudodiphtheriticum DSM 44287	1121368	1	32	0	32	1.000000	0.000017	0.000020	0.000017	0.941176	0.000017	34	1861903	0.000017	241.212497
strain	Cupriavidus basilensis strain 4G11	68895.1	2	76	0	38	2.000000	0.000017	0.000020	0.000008	1.000000	0.000008	38	4510250	0.000017	344.513845
strain	Oceanibacterium hippocampi strain CECT 7691	745714.1	1	47	1	47	1.000000	0.000016	0.000019	0.000016	0.643836	0.000016	73	2852533	0.000016	246.355823
strain	Vibrio xiamenensis strain CGMCC 1.10228	861298.1	2	66	0	33	2.000000	0.000016	0.000019	0.000008	0.500000	0.000008	66	4020278	0.000016	349.035250
strain	Aestuariimicrobium kwangyangense DSM 21549	1120954	1	30	0	30	1.000000	0.000016	0.000019	0.000016	0.600000	0.000016	50	1850455	0.000016	248.356263
strain	Massilia alkalitolerans DSM 17462	1111733	1	41	0	41	1.000000	0.000016	0.000019	0.000016	0.836735	0.000016	49	2579410	0.000016	250.821528
strain	Nitrobacter vulgaris strain Ab1	29421.1	1	37	0	37	1.000000	0.000016	0.000019	0.000016	0.552239	0.000016	67	2339535	0.000016	251.455117
strain	Halomonas chromatireducens strain AGD 8-3	507626.1	1	35	0	35	1.000000	0.000016	0.000018	0.000016	0.686275	0.000016	51	2229011	0.000016	252.358928
strain	Rhodopseudomonas palustris HaA2	316058	1	38	0	38	1.000000	0.000015	0.000018	0.000015	0.558824	0.000015	68	2514775	0.000015	257.249469
strain	Phocaeicola abscessus CCUG 55929	1204719	1	30	0	30	1.000000	0.000015	0.000018	0.000015	0.555556	0.000015	54	2010665	0.000015	258.884466
strain	Lactonifactor longoviformis DSM 17459	1122155	1	52	2	52	1.000000	0.000015	0.000017	0.000015	0.852459	0.000015	61	3560838	0.000015	261.680442
strain	Gemmobacter megaterium strain DSM 26375	1086013.1	1	32	0	32	1.000000	0.000014	0.000017	0.000014	1.000000	0.000014	32	2242122	0.000014	264.698531
strain	Kribbella catacumbae DSM 19601	1122138	1	86	7	86	1.000000	0.000014	0.000017	0.000014	0.377193	0.000014	228	6052932	0.000014	265.295930
strain	Bradyrhizobium sp. ORS 278 strain ORS278	114615.1	1	39	0	39	1.000000	0.000014	0.000017	0.000014	0.582090	0.000014	67	2765546	0.000014	266.290135
strain	Pseudarcicella hirudinis strain E92,LMG 26720,CCM 7988	1079859.1	2	60	0	30	2.000000	0.000014	0.000016	0.000007	0.810811	0.000007	37	4297785	0.000014	378.495046
strain	Pedobacter rhizosphaerae strain DSM 18610	390241.1	1	55	1	55	1.000000	0.000014	0.000016	0.000014	0.763889	0.000014	72	4013676	0.000014	270.138719
strain	Yuhushiella deserti strain CGMCC 4.5579	587909.1	1	30	0	30	1.000000	0.000013	0.000016	0.000013	0.500000	0.000013	60	2223599	0.000013	272.247987
strain	Mucilaginibacter gossypiicola strain Gh-48	551995.1	1	82	2	82	1.000000	0.000013	0.000016	0.000013	0.179825	0.000013	456	6201303	0.000013	274.999357
strain	Algibacter lectus strain DSM 15365	221126.1	1	30	0	30	1.000000	0.000013	0.000015	0.000013	0.612245	0.000013	49	2305126	0.000013	277.194036
strain	Comamonas serinivorans strain DSM 26136	1082851.1	1	30	0	30	1.000000	0.000013	0.000015	0.000013	0.666667	0.000013	45	2326472	0.000013	278.474535
strain	Streptomyces dengpaensis strain XZHG99	2049881.1	1	37	0	37	1.000000	0.000013	0.000015	0.000013	0.973684	0.000013	38	2938046	0.000013	281.790079
strain	[Clostridium] scindens ATCC 35704	411468	1	30	0	30	1.000000	0.000012	0.000014	0.000012	0.612245	0.000012	49	2515157	0.000012	289.547175
strain	Bradyrhizobium sp. ORS 285 strain ORS285	115808.1	1	33	0	33	1.000000	0.000012	0.000014	0.000012	0.733333	0.000012	45	2846608	0.000012	293.700270
strain	Pseudoflavitalea sp. 5GH32-13	2315862.1	1	80	2	80	1.000000	0.000012	0.000014	0.000012	0.182648	0.000012	438	6950644	0.000012	294.757612
strain	Legionella fallonii LLAP-10	1212491	1	32	0	32	1.000000	0.000011	0.000013	0.000011	0.533333	0.000011	60	2890981	0.000011	300.569719
strain	Actinophytocola xinjiangensis strain CGMCC 4.4663	485602.1	1	44	1	44	1.000000	0.000011	0.000013	0.000011	0.733333	0.000011	60	4046845	0.000011	303.270094
strain	Mycobacterium kansasii 824	1299328	1	31	0	31	1.000000	0.000010	0.000011	0.000010	0.911765	0.000010	34	3185942	0.000010	320.579667
strain	Mycobacterium kansasii ATCC 12478	557599	1	31	0	31	1.000000	0.000010	0.000011	0.000010	0.911765	0.000010	34	3192559	0.000010	320.912409
strain	Rhodopseudomonas palustris strain BAL398	1076.1	1	31	0	31	1.000000	0.000010	0.000011	0.000010	0.659574	0.000010	47	3195610	0.000010	321.065715
strain	Bradyrhizobium oligotrophicum S58	1245469	1	32	0	32	1.000000	0.000009	0.000011	0.000009	0.761905	0.000009	42	3430570	0.000009	327.420697
strain	Saccharothrix espanaensis DSM 44229	1179773	1	35	0	35	1.000000	0.000009	0.000010	0.000009	0.700000	0.000009	50	3943269	0.000009	335.654329
strain	Niveispirillum irakense DSM 11586	1121034	1	31	0	31	1.000000	0.000008	0.000010	0.000008	0.720930	0.000008	43	3704761	0.000008	345.698451
strain	Mucilaginibacter lappiensis strain ATCC BAA-1855	354630.1	1	41	0	41	1.000000	0.000008	0.000010	0.000008	0.891304	0.000008	46	4908115	0.000008	345.990060
strain	Gemmata obscuriglobus strain DSM 5831	114.1	1	51	1	51	1.000000	0.000008	0.000009	0.000008	0.879310	0.000008	58	6566360	0.000008	358.819114
strain	Gemmata obscuriglobus UQM 2246	214688	1	51	1	51	1.000000	0.000008	0.000009	0.000008	0.879310	0.000008	58	6622792	0.000008	360.357693
strain	Lyngbya aestuarii BL J	1348334	1	31	0	31	1.000000	0.000007	0.000008	0.000007	0.508197	0.000007	61	4616798	0.000007	385.911865
strain	Spirosoma aerolatum strain KACC 17939	1211326.1	1	40	0	40	1.000000	0.000006	0.000007	0.000006	0.655738	0.000006	61	6708015	0.000006	409.511141
strain	Cyanothece sp. PCC 7822	497965.1	1	31	0	31	1.000000	0.000006	0.000007	0.000006	0.673913	0.000006	46	5536596	0.000006	422.609596

## Sheet: SRR12483202_gottcha2.full
LEVEL	NAME	TAXID	READ_COUNT	TOTAL_BP_MAPPED	TOTAL_BP_MISMATCH	LINEAR_LEN	LINEAR_DOC	ROLLUP_DOC	REL_ABUNDANCE	LINEAR_COV	LINEAR_COV_MAPPED_SIG	BEST_LINEAR_COV	MAPPED_SIG_LENGTH	TOL_SIG_LENGTH	ABUNDANCE	ZSCORE
superkingdom	Bacteria	2	12570	1188525	9831	860205	1.381676	0.921831	1.000000	0.032267	0.620286	0.074381	1386787	26658878	0.921831	3.527640
phylum	Actinobacteria	201174	11873	1132079	9165	819672	1.381137	0.867768	0.941352	0.034852	0.614121	0.074381	1334708	23518565	0.867768	3.527640
phylum	Firmicutes	1239	697	56446	666	40533	1.392594	0.054063	0.058648	0.012907	0.778298	0.017025	52079	3140313	0.054063	7.598462
class	Actinobacteria	1760	11873	1132079	9165	819672	1.381137	0.867768	0.941352	0.034852	0.614121	0.074381	1334708	23518565	0.867768	3.527640
class	Bacilli	91061	697	56446	666	40533	1.392594	0.054063	0.058648	0.012907	0.778298	0.017025	52079	3140313	0.054063	7.598462
order	Propionibacteriales	85009	11873	1132079	9165	819672	1.381137	0.867768	0.941352	0.034852	0.614121	0.074381	1334708	23518565	0.867768	3.527640
order	Bacillales	1385	697	56446	666	40533	1.392594	0.054063	0.058648	0.012907	0.778298	0.017025	52079	3140313	0.054063	7.598462
family	Propionibacteriaceae	31957	11873	1132079	9165	819672	1.381137	0.867768	0.941352	0.034852	0.614121	0.074381	1334708	23518565	0.867768	3.527640
family	Staphylococcaceae	90964	697	56446	666	40533	1.392594	0.054063	0.058648	0.012907	0.778298	0.017025	52079	3140313	0.054063	7.598462
genus	Cutibacterium	1912216	11873	1132079	9165	819672	1.381137	0.867768	0.941352	0.034852	0.614121	0.074381	1334708	23518565	0.867768	3.527640
genus	Staphylococcus	1279	697	56446	666	40533	1.392594	0.054063	0.058648	0.012907	0.778298	0.017025	52079	3140313	0.054063	7.598462
species	Cutibacterium acnes	1747	11873	1132079	9165	819672	1.381137	0.867768	0.941352	0.034852	0.614121	0.074381	1334708	23518565	0.867768	3.527640
species	Staphylococcus epidermidis	1282	697	56446	666	40533	1.392594	0.054063	0.058648	0.012907	0.778298	0.017025	52079	3140313	0.054063	7.598462
strain	Cutibacterium acnes strain ATCC 6919	1747.6	1438	135570	1196	95927	1.413262	0.105120	0.082788	0.074381	0.643637	0.074381	149039	1289666	0.105120	3.527640
strain	Cutibacterium acnes hdn-1	1276648	1376	127271	1238	90870	1.400583	0.098683	0.077718	0.070458	0.615454	0.070458	147647	1289701	0.098683	3.632191
strain	Cutibacterium acnes strain KCOM 1315	1747.7	1375	127737	1208	93491	1.366303	0.095879	0.075510	0.070174	0.615267	0.070174	151952	1332275	0.095879	3.640096
strain	Cutibacterium acnes strain KCOM 1861 (= ChDC B594)	1747.1	1154	113875	822	79971	1.423954	0.087999	0.069304	0.061799	0.614363	0.061799	130169	1294048	0.087999	3.896340
strain	Cutibacterium acnes HL096PA1	1134454	1132	106812	1146	76491	1.396400	0.080595	0.063473	0.057716	0.628330	0.057716	121737	1325290	0.080595	4.040556
strain	Cutibacterium acnes subsp. defendens ATCC 11828	1091045	1044	102202	769	71765	1.424120	0.079484	0.062598	0.055813	0.606338	0.055813	118358	1285816	0.079484	4.113032
strain	Cutibacterium acnes strain PA_15_1_R1	1747.2	508	50341	354	36570	1.376565	0.038016	0.029940	0.027617	0.614240	0.027617	59537	1324189	0.038016	5.933777
strain	Cutibacterium acnes strain PA_21_1_L1	1747.3	536	50466	343	38028	1.327075	0.037899	0.029848	0.028559	0.563954	0.028559	67431	1331579	0.037899	5.832302
strain	Cutibacterium acnes strain PA_12_1_L1	1747.5	465	45334	227	33099	1.369649	0.035209	0.027729	0.025707	0.620424	0.025707	53349	1287564	0.035209	6.156329
strain	Cutibacterium acnes strain PA_15_2_L1	1747.4	476	45143	315	33409	1.351223	0.034710	0.027336	0.025688	0.622431	0.025688	53675	1300592	0.034710	6.158684
strain	Cutibacterium acnes C1	1234380	407	38416	316	29108	1.319775	0.029927	0.023569	0.022676	0.587506	0.022676	49545	1283655	0.029927	6.565039
strain	Cutibacterium acnes 266	909952	332	32917	188	25016	1.315838	0.025516	0.020095	0.019391	0.601881	0.019391	41563	1290066	0.025516	7.111233
strain	Staphylococcus epidermidis strain 1457	1282.2	315	24668	338	17519	1.408071	0.023973	0.018880	0.017025	0.773807	0.017025	22640	1029007	0.023973	7.598462
strain	Cutibacterium acnes 6609	1031709	304	28978	167	21686	1.336254	0.021759	0.017136	0.016283	0.615677	0.016283	35223	1331792	0.021759	7.772549
strain	Cutibacterium acnes TypeIA2 P.acn31	1114969	285	27324	202	19874	1.374862	0.021067	0.016592	0.015323	0.628308	0.015323	31631	1296991	0.021067	8.016277
strain	Cutibacterium acnes TypeIA2 P.acn33	1114966	281	26291	186	19359	1.358076	0.020310	0.015995	0.014955	0.617217	0.014955	31365	1294500	0.020310	8.115918
strain	Cutibacterium acnes KPA171202	267747	265	24947	173	18947	1.316673	0.018727	0.014749	0.014223	0.592779	0.014223	31963	1332128	0.018727	8.325150
strain	Cutibacterium acnes SK137	553199	244	24429	168	17852	1.368418	0.018650	0.014688	0.013629	0.609075	0.013629	29310	1309866	0.018650	8.507269
strain	Cutibacterium acnes TypeIA2 P.acn17	1114967	251	24026	147	18209	1.319457	0.018217	0.014347	0.013807	0.583360	0.013807	31214	1318847	0.018217	8.451527
strain	Staphylococcus epidermidis strain ATCC 12228	1282.3	201	16531	148	12101	1.366085	0.015322	0.012067	0.011216	0.785473	0.011216	15406	1078889	0.015322	9.389197
strain	Staphylococcus epidermidis RP62A	176279	181	15247	180	10913	1.397141	0.014768	0.011631	0.010570	0.777667	0.010570	14033	1032417	0.014768	9.674933
strain	Staphylococcus epidermidis PM221	1449752	188	14673	213	10615	1.382289	0.013665	0.010762	0.009886	0.796444	0.009886	13328	1073768	0.013665	10.007783
strain	Bradyrhizobium sp. SK17 strain CBNU	2057741.1	578	38998	1415	27598	1.413073	0.013209	0.010403	0.009348	0.590344	0.009348	46749	2952277	0.013209	10.294382
strain	Staphylococcus epidermidis strain SEI	1282.1	167	13688	200	9641	1.419770	0.012761	0.010050	0.008988	0.664622	0.008988	14506	1072619	0.012761	10.500285
strain	Bradyrhizobium erythrophlei strain MT12	1437360.1	641	42396	1627	31630	1.340373	0.012585	0.009912	0.009389	0.506907	0.009389	62398	3368708	0.012585	10.271493
strain	Staphylococcus phage IME1323_01	1965487.1	2	248	2	248	1.000000	0.011578	0.009118	0.011578	0.775000	0.011578	320	21420	0.011578	9.239641
strain	Staphylococcus epidermidis ATCC 12228	176280	161	11896	179	8917	1.334081	0.011203	0.008823	0.008398	0.755102	0.008398	11809	1061826	0.011203	10.866409
strain	Staphylococcus virus IPLA5	1197952.1	1	40	1	40	1.000000	0.006735	0.005304	0.006735	0.754717	0.006735	53	5939	0.006735	12.143929
strain	Streptococcus oralis strain S.MIT/ORALIS-351	1303.1	31	2665	54	2214	1.203704	0.006241	0.004915	0.005185	0.669084	0.005185	3309	427008	0.006241	13.851614
strain	Bradyrhizobium sp. BTAi1	288000.1	163	21327	357	12986	1.642307	0.005918	0.004661	0.003604	0.520189	0.003604	24964	3603451	0.005918	16.627909
strain	Lactobacillus delbrueckii subsp. bulgaricus strain MN-BM-F01	1585.1	89	7429	123	4295	1.729686	0.005865	0.004619	0.003391	0.355576	0.003391	12079	1266695	0.005865	17.144188
strain	Lactobacillus delbrueckii subsp. lactis	29397.4	97	7642	43	4198	1.820391	0.005697	0.004487	0.003129	0.419758	0.003129	10001	1341469	0.005697	17.847956
strain	Bradyrhizobium elkanii USDA 76	398525	291	16966	580	11895	1.426314	0.004830	0.003804	0.003386	0.664191	0.003386	17909	3512519	0.004830	17.154992
strain	Streptococcus oralis Uo5	927666	28	2204	43	1845	1.194580	0.004721	0.003718	0.003952	0.537118	0.003952	3435	466816	0.004721	15.875037
strain	Streptococcus sanguinis SK36	388919	48	4769	150	4346	1.097331	0.004374	0.003444	0.003986	0.490575	0.003986	8859	1090406	0.004374	15.808186
strain	Thermobifida phage P1312	1661715.1	2	197	2	197	1.000000	0.004040	0.003182	0.004040	0.485222	0.004040	406	48765	0.004040	15.701531
strain	Rothia dentocariosa ATCC 17931	762948	71	8506	215	6808	1.249412	0.003994	0.003145	0.003196	0.342800	0.003196	19860	2129892	0.003994	17.659313
strain	[Propionibacterium] namnetense strain NTS 31307302	1574624.1	54	4693	135	3492	1.343929	0.003945	0.003107	0.002936	0.584337	0.002936	5976	1189572	0.003945	18.429768
strain	Staphylococcus epidermidis strain FDAARGOS_153	1282.5	53	3973	63	2857	1.390620	0.003796	0.002989	0.002729	0.794936	0.002729	3594	1046761	0.003796	19.115038
strain	Staphylococcus epidermidis strain CSF41498	1282.7	50	4007	34	3196	1.253755	0.003755	0.002957	0.002995	0.729680	0.002995	4380	1067037	0.003755	18.244626
strain	Staphylococcus epidermidis	1282.8	41	4037	41	3083	1.309439	0.003755	0.002957	0.002867	0.780506	0.002867	3950	1075180	0.003755	18.647915
strain	Streptococcus oralis strain FDAARGOS_367	1303.2	24	1812	32	1557	1.163776	0.003742	0.002947	0.003216	0.655027	0.003216	2377	484190	0.003742	17.606142
strain	Streptococcus oralis subsp. tigurinus strain osk_001	1077464.1	21	1623	44	1288	1.260093	0.003743	0.002947	0.002970	0.792615	0.002970	1625	433658	0.003743	18.321872
strain	Streptococcus sp. ChDC B345	1433513.1	7	864	40	714	1.210084	0.003643	0.002869	0.003011	0.478232	0.003011	1493	237158	0.003643	18.197639
strain	Lactobacillus delbrueckii subsp. bulgaricus ND02	767455	55	4526	37	2777	1.629816	0.003290	0.002591	0.002018	0.364723	0.002018	7614	1375802	0.003290	22.235724
strain	Lactobacillus delbrueckii subsp. lactis strain KCTC 3035	29397.2	39	3833	11	2086	1.837488	0.002905	0.002288	0.001581	0.350824	0.001581	5946	1319290	0.002905	25.128662
strain	Staphylococcus epidermidis strain DAR1907	1282.4	29	3097	50	2378	1.302355	0.002892	0.002278	0.002221	0.610683	0.002221	3894	1070878	0.002892	21.197339
strain	Lactobacillus delbrueckii subsp. bulgaricus	1585.6	41	3484	66	1972	1.766734	0.002803	0.002208	0.001587	0.399352	0.001587	4938	1242734	0.002803	25.083653
strain	Lactobacillus delbrueckii subsp. lactis strain KCTC 3034	29397.3	47	3784	29	2380	1.589916	0.002711	0.002135	0.001705	0.424545	0.001705	5606	1395834	0.002711	24.196795
strain	Neisseria elongata subsp. glycolytica strain NCTC11050	88719.1	28	3039	69	2512	1.209793	0.002710	0.002135	0.002240	0.517298	0.002240	4856	1121286	0.002710	21.103834
strain	Neisseria elongata subsp. glycolytica ATCC 29315	546263	28	3039	69	2512	1.209793	0.002698	0.002125	0.002230	0.517298	0.002230	4856	1126229	0.002698	21.150404
strain	Staphylococcus epidermidis strain FDAARGOS_161	1282.6	36	2833	19	2350	1.205532	0.002690	0.002118	0.002231	0.865562	0.002231	2715	1053255	0.002690	21.146953
strain	Actinomyces oris strain T14V	544580.1	41	3726	82	2946	1.264766	0.002589	0.002039	0.002047	0.412836	0.002047	7136	1439019	0.002589	22.078618
strain	Lactobacillus delbrueckii subsp. bulgaricus strain KLDS1.0207	1585.5	33	3033	63	1769	1.714528	0.002484	0.001957	0.001449	0.400045	0.001449	4422	1220779	0.002484	26.250629
strain	Haemophilus parainfluenzae strain M27794	729.1	29	2314	42	2140	1.081308	0.002389	0.001882	0.002210	0.579632	0.002210	3692	968479	0.002389	21.249948
strain	Streptococcus sanguinis strain NCTC7863	1305.3	19	2152	55	1879	1.145290	0.002109	0.001661	0.001842	0.484278	0.001842	3880	1020212	0.002109	23.279922
strain	Streptococcus sanguinis strain NCTC11086	1305.2	22	2134	43	1782	1.197531	0.002013	0.001585	0.001681	0.627244	0.001681	2841	1060131	0.002013	24.370285
strain	Lactobacillus delbrueckii subsp. lactis DSM 20072	888027	34	2746	8	1619	1.696109	0.001999	0.001574	0.001179	0.365133	0.001179	4434	1373660	0.001999	29.111201
strain	Lactobacillus delbrueckii subsp. bulgaricus ATCC 11842 = JCM 1002	390333	26	2465	42	1349	1.827279	0.001984	0.001562	0.001086	0.415460	0.001086	3247	1242619	0.001984	30.333823
strain	Neisseria elongata strain M15911	495.1	22	2345	55	2017	1.162618	0.001952	0.001537	0.001679	0.493395	0.001679	4088	1201530	0.001952	24.386503
strain	Paraburkholderia aromaticivorans strain BN5	2026199.1	48	6201	249	4068	1.524336	0.001946	0.001533	0.001277	0.226314	0.001277	17975	3186103	0.001946	27.968038
strain	Lactobacillus delbrueckii subsp. bulgaricus 2038	353496	33	2427	22	1357	1.788504	0.001940	0.001528	0.001084	0.388380	0.001084	3494	1251304	0.001940	30.349803
strain	Acinetobacter sp. WCHA45	2004644.1	26	1885	28	1155	1.632035	0.001823	0.001436	0.001117	0.932203	0.001117	1239	1033729	0.001823	29.899891
strain	Corynebacterium matruchotii ATCC 14266	553207	37	4185	56	3325	1.258647	0.001819	0.001432	0.001445	0.412531	0.001445	8060	2301091	0.001819	26.287971
strain	Streptococcus sanguinis strain NCTC11085	1305.1	24	1986	55	1766	1.124575	0.001809	0.001425	0.001609	0.595415	0.001609	2966	1097722	0.001809	24.911576
strain	Cutibacterium granulosum strain NCTC11865	33011.1	23	2634	51	1928	1.366183	0.001806	0.001422	0.001322	0.506702	0.001322	3805	1458721	0.001806	27.488143
strain	Cutibacterium granulosum DSM 20700	1160719	22	2626	62	1950	1.346667	0.001804	0.001421	0.001340	0.470106	0.001340	4148	1455690	0.001804	27.303987
strain	Streptobacillus notomytis strain KWG2	1712031.1	5	401	4	270	1.485185	0.001773	0.001397	0.001194	0.589520	0.001194	458	226118	0.001773	28.921862
strain	Neisseria elongata strain M15910	495.2	21	2227	52	1623	1.372150	0.001760	0.001386	0.001283	0.433262	0.001283	3746	1265226	0.001760	27.902689
strain	Corynebacterium aurimucosum strain 1237_CAUR	169292.1	27	2712	79	2125	1.276235	0.001692	0.001333	0.001326	0.505832	0.001326	4201	1602380	0.001692	27.441960
strain	Haemophilus parainfluenzae T3T1	862965	19	1567	35	1338	1.171151	0.001632	0.001285	0.001393	0.750842	0.001393	1782	960363	0.001632	26.772375
strain	Neisseria sicca strain FDAARGOS_260	490.1	2	256	4	256	1.000000	0.001557	0.001226	0.001557	0.817891	0.001557	313	164449	0.001557	25.325460
strain	Pseudarcicella sp. HME7025	2183547.1	35	3390	53	1973	1.718196	0.001556	0.001225	0.000906	0.480750	0.000906	4104	2178890	0.001556	33.216769
strain	Lactobacillus delbrueckii subsp. lactis strain KCCM 34717	29397.1	25	2154	14	1294	1.664606	0.001531	0.001205	0.000919	0.358250	0.000919	3612	1407361	0.001531	32.963694
strain	Veillonella parvula strain UTDB1-3	29466.1	20	2236	25	1755	1.274074	0.001498	0.001180	0.001176	0.653145	0.001176	2687	1492215	0.001498	29.142151
strain	Neisseria lactamica strain M17106	486.2	2	309	10	250	1.236000	0.001481	0.001167	0.001198	0.475285	0.001198	526	208598	0.001481	28.868530
strain	Granulicatella adiacens ATCC 49175	638301	17	1815	44	1244	1.459003	0.001478	0.001164	0.001013	0.527566	0.001013	2358	1227841	0.001478	31.400803
strain	Actinomyces johnsonii F0542	1321818	30	2525	38	1847	1.367082	0.001465	0.001154	0.001072	0.537700	0.001072	3435	1723162	0.001465	30.527886
strain	Lactobacillus delbrueckii subsp. bulgaricus ATCC BAA-365	321956	25	1801	24	1014	1.776134	0.001462	0.001151	0.000823	0.411359	0.000823	2465	1232153	0.001462	34.844526
strain	Streptococcus equinus strain FDAARGOS_251	1335.2	2	172	8	87	1.977011	0.001402	0.001104	0.000709	0.557692	0.000709	156	122698	0.001402	37.540936
strain	Lactobacillus delbrueckii subsp. bulgaricus strain L99	1585.4	22	1696	20	1014	1.672584	0.001379	0.001086	0.000825	0.321905	0.000825	3150	1229617	0.001379	34.808620
strain	Veillonella parvula strain NCTC11810	29466.2	20	1892	33	1572	1.203562	0.001312	0.001033	0.001090	0.533243	0.001090	2948	1442592	0.001312	30.276714
strain	Veillonella parvula DSM 2008	479436	20	1892	33	1572	1.203562	0.001312	0.001033	0.001090	0.533243	0.001090	2948	1442605	0.001312	30.276850
strain	Staphylococcus warneri SG1	1194526	4	205	5	146	1.404110	0.001241	0.000977	0.000884	0.666667	0.000884	219	165171	0.001241	33.620057
strain	Lactobacillus delbrueckii subsp. delbrueckii strain KCTC 13731	83684.1	16	1536	19	904	1.699115	0.001200	0.000945	0.000706	0.405381	0.000706	2230	1279668	0.001200	37.610663
strain	Staphylococcus hominis subsp. hominis strain K1	145391.1	8	979	10	695	1.408633	0.001146	0.000902	0.000813	0.665072	0.000813	1045	854634	0.001146	35.052663
strain	Staphylococcus hominis subsp. hominis C80	435837	8	949	7	750	1.265333	0.001134	0.000893	0.000896	0.669045	0.000896	1121	837204	0.001134	33.395688
strain	Lactobacillus delbrueckii subsp. delbrueckii strain TUA4408L	83684.2	18	1440	13	919	1.566921	0.001081	0.000851	0.000690	0.393408	0.000690	2336	1332290	0.001081	38.062016
strain	Rothia mucilaginosa DY-18	680646	17	1829	48	1548	1.181525	0.001048	0.000825	0.000887	0.348022	0.000887	4448	1745770	0.001048	33.567222
strain	Actinomyces massiliensis 4401292	1167628	22	1813	18	1456	1.245192	0.001022	0.000805	0.000821	0.608950	0.000821	2391	1773640	0.001022	34.887811
strain	Capnocytophaga gingivalis ATCC 33624	553178	13	1629	40	1529	1.065402	0.001005	0.000791	0.000943	0.542583	0.000943	2818	1620897	0.001005	32.543858
strain	Staphylococcus pasteuri SP1	1276282	3	206	10	121	1.702479	0.000976	0.000768	0.000573	0.870504	0.000573	139	211141	0.000976	41.760830
strain	Streptococcus mitis B6	365659	4	270	8	135	2.000000	0.000907	0.000714	0.000453	0.767045	0.000453	176	297785	0.000907	46.955456
strain	Streptococcus pneumoniae strain 4041STDY6836169	1313.24	3	205	9	139	1.474820	0.000904	0.000712	0.000613	0.731579	0.000613	190	226737	0.000904	40.375753
strain	Rhodococcus pyridinivorans strain GF3	103816.1	2	320	0	226	1.415929	0.000896	0.000705	0.000633	0.622590	0.000633	363	357285	0.000896	39.748045
strain	Capnocytophaga sputigena strain H4486	1019.3	9	730	8	481	1.517672	0.000888	0.000699	0.000585	0.946850	0.000585	508	822296	0.000888	41.334672
strain	Rothia mucilaginosa strain FDAARGOS_369	43675.2	15	1649	39	1253	1.316042	0.000886	0.000698	0.000673	0.279687	0.000673	4480	1860538	0.000886	38.520991
strain	Micrococcus luteus NCTC 2665	465515	10	809	29	492	1.644309	0.000883	0.000695	0.000537	0.737631	0.000537	667	916628	0.000883	43.151652
strain	Capnocytophaga gingivalis strain H1496	1017.1	12	1471	38	1371	1.072939	0.000868	0.000684	0.000809	0.655667	0.000809	2091	1693954	0.000868	35.136319
strain	Lactobacillus delbrueckii subsp. sunkii strain JCM 17838	1050107.1	16	1175	8	718	1.636490	0.000853	0.000672	0.000521	0.321253	0.000521	2235	1377473	0.000853	43.789109
strain	Kingella oralis ATCC 51147	629741	13	1336	27	1242	1.075684	0.000834	0.000657	0.000775	0.379005	0.000775	3277	1602179	0.000834	35.902635
strain	Polynucleobacter duraquae strain MWH-MoK4	1835254.1	11	1133	61	949	1.193888	0.000824	0.000649	0.000690	0.449550	0.000690	2111	1374429	0.000824	38.043290
strain	Rothia mucilaginosa strain NUM-Rm6536	43675.1	13	1454	33	1179	1.233249	0.000820	0.000646	0.000665	0.213587	0.000665	5520	1773480	0.000820	38.771432
strain	Eikenella corrodens ATCC 23834	546274	9	1015	42	913	1.111720	0.000816	0.000643	0.000734	0.325374	0.000734	2806	1243553	0.000816	36.892431
strain	Eikenella corrodens strain NCTC10596	539.1	9	1015	42	913	1.111720	0.000809	0.000637	0.000728	0.325374	0.000728	2806	1254855	0.000809	37.059823
strain	Corynebacterium durum F0235	1035195	16	1835	42	1490	1.231544	0.000807	0.000635	0.000655	0.410242	0.000655	3632	2275129	0.000807	39.063182
strain	Streptococcus intermedius strain TYG1620	1338.2	7	391	1	333	1.174174	0.000804	0.000633	0.000685	0.932773	0.000685	357	486406	0.000804	38.205741
strain	Candidatus Planktophila sulfonica	1884904.1	9	716	32	504	1.420635	0.000801	0.000631	0.000564	0.382688	0.000564	1317	893458	0.000801	42.091972
strain	Streptococcus mitis strain SVGS_061	28037.2	6	277	2	143	1.937063	0.000801	0.000630	0.000413	0.772973	0.000413	185	346016	0.000801	49.180202
strain	Acinetobacter junii strain lzh-X15	40215.3	10	1077	19	719	1.497914	0.000774	0.000610	0.000517	0.487127	0.000517	1476	1391517	0.000774	43.981252
strain	Corynebacterium kroppenstedtii DSM 44385	645127	10	1577	55	845	1.866272	0.000766	0.000603	0.000410	0.241567	0.000410	3498	2059632	0.000766	49.360250
strain	Streptococcus mitis strain KCOM 1350 (= ChDC B183)	28037.1	2	168	2	168	1.000000	0.000764	0.000601	0.000764	0.888889	0.000764	189	220014	0.000764	36.174675
strain	Acidovorax temperans strain KY4	80878.1	19	1599	60	1071	1.492997	0.000755	0.000595	0.000506	0.347953	0.000506	3078	2116783	0.000755	44.446088
strain	Streptococcus thermophilus ASCC 1275	1408178	4	378	0	208	1.817308	0.000742	0.000584	0.000408	0.269780	0.000408	771	509599	0.000742	49.487324
strain	Lactobacillus delbrueckii subsp. indicus strain JCM 15610	249265.1	12	981	12	497	1.973843	0.000741	0.000583	0.000375	0.503036	0.000375	988	1324226	0.000741	51.608513
strain	Capnocytophaga leadbetteri strain H6253	327575.1	10	1121	30	811	1.382244	0.000729	0.000574	0.000527	0.585983	0.000527	1384	1538241	0.000729	43.539882
strain	Corynebacterium accolens ATCC 49725	525260	12	1156	33	788	1.467005	0.000728	0.000573	0.000496	0.491272	0.000496	1604	1588049	0.000728	44.880849
strain	Mycobacterium chimaera strain CDC 2015-22-71	222805.2	2	287	2	146	1.965753	0.000717	0.000565	0.000365	0.618644	0.000365	236	400064	0.000717	52.337027
strain	Enterococcus faecium strain BM4105-RF	1352.41	12	1117	5	1071	1.042951	0.000716	0.000564	0.000686	0.818807	0.000686	1308	1560792	0.000716	38.161789
strain	Streptococcus pneumoniae strain NT_110_58	1313.1	2	212	4	212	1.000000	0.000712	0.000561	0.000712	0.986047	0.000712	215	297734	0.000712	37.462056
strain	Enterococcus faecium T110	1344042	13	1113	12	979	1.136874	0.000711	0.000560	0.000625	0.729508	0.000625	1342	1565319	0.000711	39.973689
strain	Streptococcus intermedius strain NCTC11324	1338.3	6	334	0	276	1.210145	0.000708	0.000558	0.000585	0.920000	0.000585	300	471499	0.000708	41.319846
strain	Flavobacterium terrigena strain DSM 17934	402734.1	17	860	33	530	1.622642	0.000702	0.000553	0.000433	0.533199	0.000433	994	1224536	0.000702	48.056688
strain	Lactobacillus crispatus ST1	748671	6	713	16	623	1.144462	0.000701	0.000552	0.000612	0.533847	0.000612	1167	1017769	0.000701	40.406164
strain	Actinobacteria bacterium IMCC25003	1848255.1	8	619	25	319	1.940439	0.000687	0.000541	0.000354	0.708889	0.000354	450	900777	0.000687	53.129581
strain	Acinetobacter johnsonii XBB1	1242245	4	286	2	143	2.000000	0.000684	0.000539	0.000342	0.888199	0.000342	161	417845	0.000684	54.046212
strain	Lactobacillus delbrueckii subsp. bulgaricus strain ND04	1585.3	9	832	7	457	1.820569	0.000669	0.000527	0.000367	0.472107	0.000367	968	1244328	0.000669	52.171049
strain	Limnohabitans sp. 103DPR2	1678129.1	12	1475	43	943	1.564157	0.000658	0.000518	0.000421	0.416888	0.000421	2262	2240640	0.000658	48.734755
strain	Staphylococcus capitis subsp. capitis strain AYP1020	72758.1	10	745	14	593	1.256324	0.000654	0.000515	0.000521	0.704276	0.000521	842	1138642	0.000654	43.807971
strain	Streptococcus pneumoniae strain NCTC7465	1313.3	2	137	7	71	1.929577	0.000652	0.000514	0.000338	0.633929	0.000338	112	210054	0.000652	54.382966
strain	Micrococcus luteus strain SGAir0127	1270.1	9	648	7	453	1.430464	0.000641	0.000505	0.000448	0.813285	0.000448	557	1010847	0.000641	47.227644
strain	Streptococcus intermedius strain FDAARGOS_233	1338.1	5	291	1	233	1.248927	0.000630	0.000496	0.000505	0.906615	0.000505	257	461684	0.000630	44.502544
strain	beta proteobacterium CB	543913.1	11	829	28	678	1.222714	0.000619	0.000488	0.000506	0.451098	0.000506	1503	1339029	0.000619	44.429371
strain	Streptococcus intermedius C270	862966	5	269	2	159	1.691824	0.000616	0.000486	0.000364	0.952096	0.000364	167	436345	0.000616	52.376600
strain	Fusobacterium nucleatum subsp. animalis strain KCOM 1325	76859.2	4	193	2	101	1.910891	0.000609	0.000480	0.000319	1.000000	0.000319	101	316935	0.000609	56.008663
strain	Streptococcus pneumoniae strain SP49	1313.4	2	137	7	71	1.929577	0.000608	0.000479	0.000315	0.633929	0.000315	112	225320	0.000608	56.325138
strain	Staphylococcus pasteuri strain JS7	45972.1	7	562	2	402	1.398010	0.000603	0.000475	0.000431	0.670000	0.000431	600	931825	0.000603	48.134942
strain	Prevotella loescheii DSM 19665 = JCM 12249 = ATCC 15930	1122985	13	1554	42	1172	1.325939	0.000601	0.000473	0.000453	0.434879	0.000453	2695	2586310	0.000601	46.965404
strain	Mycobacterium chimaera strain ZUERICH-1	222805.4	2	287	2	146	1.965753	0.000601	0.000473	0.000306	0.618644	0.000306	236	477823	0.000601	57.199303
strain	Burkholderia sp. IDO3	1705310.1	9	897	6	575	1.560000	0.000595	0.000468	0.000381	0.444015	0.000381	1295	1508213	0.000595	51.205265
strain	Fusobacterium nucleatum subsp. animalis 7_1	457405	4	193	2	101	1.910891	0.000593	0.000467	0.000310	1.000000	0.000310	101	325704	0.000593	56.778447
strain	Streptococcus pneumoniae strain M26365	1313.16	2	137	7	71	1.929577	0.000583	0.000459	0.000302	0.633929	0.000302	112	235156	0.000583	57.541779
strain	Methylotenera mobilis JLW8	583345	11	1144	42	639	1.790297	0.000578	0.000455	0.000323	0.420671	0.000323	1519	1979507	0.000578	55.649079
strain	Leptotrichia buccalis C-1013-b	523794	5	294	7	200	1.470000	0.000556	0.000438	0.000378	0.921659	0.000378	217	528641	0.000556	51.402383
strain	Acinetobacter junii strain 65	40215.1	8	707	4	499	1.416834	0.000548	0.000431	0.000386	0.417923	0.000386	1194	1291250	0.000548	50.859368
strain	Lactobacillus delbrueckii subsp. jakobsenii ZN7a-9 = DSM 26046	1217420	8	676	7	341	1.982405	0.000534	0.000420	0.000269	0.396051	0.000269	861	1266630	0.000534	60.938145
strain	Capnocytophaga sp. ChDC OS43	209053.1	5	377	2	377	1.000000	0.000528	0.000416	0.000528	0.655652	0.000528	575	714060	0.000528	43.509290
strain	Streptococcus sp. NPS 308	1902136.1	3	140	0	93	1.505376	0.000519	0.000408	0.000345	0.861111	0.000345	108	269921	0.000519	53.864426
strain	Neisseria meningitidis strain M18755	487.71	1	71	1	71	1.000000	0.000514	0.000405	0.000514	0.568000	0.000514	125	138129	0.000514	44.096246
strain	Nitrobacter vulgaris strain Ab1	29421.1	9	1147	39	828	1.385266	0.000490	0.000386	0.000354	0.303853	0.000354	2725	2339535	0.000490	53.146264
strain	Capnocytophaga granulosa ATCC 51502	641143	8	839	20	705	1.190071	0.000490	0.000386	0.000411	0.521450	0.000411	1352	1713839	0.000490	49.294800
strain	Aggregatibacter aphrophilus strain NCTC11096	732.2	6	551	4	508	1.084646	0.000490	0.000386	0.000451	0.519427	0.000451	978	1125473	0.000490	47.058453
strain	Bosea sp. AS-1	2015316.1	16	1374	21	841	1.633769	0.000479	0.000377	0.000293	0.602004	0.000293	1397	2870651	0.000479	58.415564
strain	Gardnerella vaginalis strain GV37	2702.1	4	639	15	367	1.741144	0.000476	0.000375	0.000274	0.580696	0.000274	632	1341757	0.000476	60.456709
strain	Acinetobacter johnsonii strain LXL_C1	40214.1	4	236	0	118	2.000000	0.000463	0.000364	0.000231	0.855072	0.000231	138	510091	0.000463	65.740437
strain	Streptococcus parasanguinis ATCC 15912	760570	3	463	28	312	1.483974	0.000457	0.000360	0.000308	0.388060	0.000308	804	1012748	0.000457	56.964789
strain	Streptococcus thermophilus strain ACA-DC 2	1308.16	3	229	1	142	1.612676	0.000456	0.000359	0.000283	0.252669	0.000283	562	502019	0.000456	59.450358
strain	Paracoccus yeei strain TT13	147645.2	4	396	7	224	1.767857	0.000454	0.000358	0.000257	0.685015	0.000257	327	871510	0.000454	62.367216
strain	Flavobacterium succinicans LMG 10402	1450525	11	859	35	741	1.159244	0.000452	0.000356	0.000390	0.611386	0.000390	1212	1900256	0.000452	50.630505
strain	Granulicatella elegans ATCC 700633	626369	6	381	7	334	1.140719	0.000451	0.000355	0.000395	0.662698	0.000395	504	845031	0.000451	50.289491
strain	Prevotella copri DSM 18205	537011	8	1152	15	772	1.492228	0.000447	0.000352	0.000299	0.387356	0.000299	1993	2579454	0.000447	57.794997
strain	Paracoccus yeei strain FDAARGOS_252	147645.1	4	352	4	202	1.742574	0.000443	0.000349	0.000254	0.583815	0.000254	346	794462	0.000443	62.705504
strain	Aggregatibacter aphrophilus NJ8700	634176	6	505	1	473	1.067653	0.000436	0.000343	0.000408	0.597977	0.000408	791	1158637	0.000436	49.482822
strain	Fusobacterium nucleatum subsp. animalis 4_8	469607	2	131	2	70	1.871429	0.000429	0.000338	0.000229	1.000000	0.000229	70	305183	0.000429	66.020884
strain	Burkholderia territorii strain RF8-non-BP5	1503055.1	2	319	4	279	1.143369	0.000428	0.000337	0.000374	0.239691	0.000374	1164	745938	0.000428	51.697320
strain	Lactococcus lactis subsp. lactis strain UC08	1360.9	4	541	11	354	1.528249	0.000423	0.000333	0.000277	0.712274	0.000277	497	1279911	0.000423	60.121276
strain	Afipia clevelandensis ATCC 49720	883079	12	958	41	756	1.267196	0.000414	0.000326	0.000327	0.344262	0.000327	2196	2311735	0.000414	55.288792
strain	Capnocytophaga sputigena strain D1179	1019.2	3	310	7	175	1.771429	0.000414	0.000326	0.000234	0.675676	0.000234	259	748263	0.000414	65.381867
strain	Arcobacter suis CECT 7833	663365	2	219	0	116	1.887931	0.000414	0.000326	0.000219	0.913386	0.000219	127	529001	0.000414	67.522985
strain	Exiguobacterium sp. AT1b	360911.1	7	977	36	746	1.309651	0.000411	0.000323	0.000313	0.538628	0.000313	1385	2380010	0.000411	56.474436
strain	Bradyrhizobium japonicum strain J5	375.2	15	1302	55	1168	1.114726	0.000399	0.000314	0.000358	0.325984	0.000358	3583	3265243	0.000399	52.863832
strain	Mycobacterium chimaera strain Mycobacterium chimaera MC045	222805.8	2	287	2	146	1.965753	0.000398	0.000314	0.000203	0.618644	0.000203	236	720510	0.000398	70.242437
strain	Aggregatibacter aphrophilus strain W10433	732.1	7	489	5	414	1.181159	0.000397	0.000313	0.000336	0.442308	0.000336	936	1232308	0.000397	54.548963
strain	Acinetobacter junii strain WCHAJ59	40215.2	5	503	0	311	1.617363	0.000397	0.000313	0.000245	0.665953	0.000245	467	1267624	0.000397	63.835424
strain	Streptococcus thermophilus strain DGCC 7710	1308.12	2	203	0	120	1.691667	0.000397	0.000313	0.000235	0.456274	0.000235	263	510936	0.000397	65.244157
strain	Streptococcus thermophilus strain SMQ-301	1308.1	2	203	0	120	1.691667	0.000391	0.000308	0.000231	0.512821	0.000231	234	518549	0.000391	65.728545
strain	Streptococcus pneumoniae strain A66	1313.2	1	68	2	68	1.000000	0.000390	0.000307	0.000390	0.871795	0.000390	78	174556	0.000390	50.655701
strain	Cardiobacterium hominis ATCC 15826	638300	8	667	8	667	1.000000	0.000387	0.000305	0.000387	0.634030	0.000387	1052	1721881	0.000387	50.798925
strain	Pseudomonas putida H8234	1331671	7	782	5	668	1.170659	0.000388	0.000305	0.000331	0.548440	0.000331	1218	2017014	0.000388	54.940714
strain	Streptococcus thermophilus MN-ZLW-002	1187956	2	203	0	120	1.691667	0.000387	0.000305	0.000229	0.512821	0.000229	234	524623	0.000387	66.112467
strain	Streptococcus thermophilus strain CS8	1308.6	2	203	0	120	1.691667	0.000385	0.000303	0.000227	0.512821	0.000227	234	527510	0.000385	66.294168
strain	Mycolicibacterium peregrinum strain CSUR P2098	43304.1	14	1029	6	579	1.777202	0.000379	0.000298	0.000213	0.753906	0.000213	768	2715443	0.000379	68.475428
strain	Capnocytophaga sputigena strain KC1668	1019.1	6	313	2	207	1.512077	0.000373	0.000294	0.000247	0.903930	0.000247	229	839608	0.000373	63.679489
strain	Burkholderia pseudomallei strain 2008724860	28450.32	2	263	0	178	1.477528	0.000372	0.000293	0.000252	0.967391	0.000252	184	706798	0.000372	63.006153
strain	Gordonia polyisoprenivorans VH2	1112204	20	1219	12	702	1.736467	0.000370	0.000291	0.000213	0.402754	0.000213	1743	3296692	0.000370	68.521110
strain	Pseudomonas oryzihabitans strain USDA-ARS-USMARC-56511	47885.1	7	721	26	611	1.180033	0.000366	0.000288	0.000310	0.502881	0.000310	1215	1968769	0.000366	56.755686
strain	Enterococcus faecium Aus0085	1305849	8	585	19	497	1.177062	0.000365	0.000287	0.000310	0.783912	0.000310	634	1602936	0.000365	56.782245
strain	Streptococcus thermophilus strain NCTC12958	1308.17	2	203	0	120	1.691667	0.000362	0.000285	0.000214	0.456274	0.000214	263	560635	0.000362	68.344410
strain	Streptococcus intermedius JTH08	591365	3	169	0	169	1.000000	0.000358	0.000282	0.000358	0.875648	0.000358	193	471538	0.000358	52.812552
strain	Mycobacterium sp. VKM Ac-1817D	1273687.1	2	124	2	71	1.746479	0.000355	0.000280	0.000203	0.689320	0.000203	103	349202	0.000355	70.123734
strain	Arcobacter thereius LMG 24486	1032240	2	122	4	61	2.000000	0.000351	0.000277	0.000176	0.910448	0.000176	67	347134	0.000351	75.430241
strain	Bradyrhizobium sp. S23321	335659.1	13	734	32	641	1.145086	0.000346	0.000272	0.000302	0.485238	0.000302	1321	2121401	0.000346	57.519718
strain	Acidovorax sp. KKS102	358220.1	9	702	22	425	1.651765	0.000345	0.000272	0.000209	0.410628	0.000209	1035	2035631	0.000345	69.200578
strain	Pseudomonas stutzeri strain CGMCC 1.1803	316.1	8	457	6	387	1.180879	0.000346	0.000272	0.000293	0.932530	0.000293	415	1320841	0.000346	58.412549
strain	Streptococcus thermophilus strain MN-BM-A02	1308.2	2	175	0	88	1.988636	0.000343	0.000270	0.000172	0.173228	0.000172	508	510622	0.000343	76.167728
strain	Pseudomonas stutzeri strain SLG510A3-8	316.4	7	500	3	373	1.340483	0.000342	0.000269	0.000255	0.857471	0.000255	435	1461913	0.000342	62.596628
strain	Streptococcus thermophilus strain ND07	1308.8	2	175	0	88	1.988636	0.000340	0.000268	0.000171	0.173228	0.000171	508	514754	0.000340	76.475338
strain	Aggregatibacter segnis ATCC 33393	888057	2	305	6	174	1.752874	0.000339	0.000267	0.000193	0.883249	0.000193	197	899859	0.000339	71.906908
strain	Hydrogenophaga intermedia strain S1	65786.1	1	75	3	75	1.000000	0.000339	0.000267	0.000339	0.974026	0.000339	77	221342	0.000339	54.315989
strain	Sphingobium xenophagum NBRC 107872	1219037	3	278	9	184	1.510870	0.000338	0.000266	0.000223	0.450980	0.000223	408	823632	0.000338	66.897391
strain	Streptococcus thermophilus CNRZ1066	299768	2	175	0	88	1.988636	0.000332	0.000261	0.000167	0.173228	0.000167	508	527824	0.000332	77.440300
strain	Pseudopropionibacterium propionicum F0230a	767029	8	789	13	719	1.097357	0.000330	0.000260	0.000301	0.398559	0.000301	1804	2389386	0.000330	57.638592
strain	Acidovorax sp. JS42	232721.1	3	137	0	95	1.442105	0.000329	0.000259	0.000228	1.000000	0.000228	95	416202	0.000329	66.182125
strain	Pseudomonas stutzeri strain SGAir0442	316.8	5	447	5	352	1.269886	0.000327	0.000257	0.000257	0.816705	0.000257	431	1367751	0.000327	62.327011
strain	Streptococcus pneumoniae strain NCTC13276	1313.21	2	60	0	30	2.000000	0.000325	0.000256	0.000163	0.967742	0.000163	31	184514	0.000325	78.418535
strain	Moraxella osloensis strain CCUG 350	34062.1	6	588	14	298	1.973154	0.000323	0.000254	0.000164	0.447447	0.000164	666	1822310	0.000323	78.192930
strain	Bradyrhizobium sp. 2 39S1MB	1404768.1	5	418	27	418	1.000000	0.000323	0.000254	0.000323	0.559572	0.000323	747	1294891	0.000323	55.649127
strain	Staphylococcus capitis strain FDAARGOS_378	29388.2	5	350	8	312	1.121795	0.000318	0.000251	0.000284	0.725581	0.000284	430	1099566	0.000318	59.356971
strain	Actinomyces odontolyticus ATCC 17982	411466	7	481	10	388	1.239691	0.000318	0.000250	0.000257	0.393909	0.000257	985	1512648	0.000318	62.430580
strain	Dechloromonas aromatica RCB	159087	9	903	44	571	1.581436	0.000311	0.000245	0.000197	0.228126	0.000197	2503	2902825	0.000311	71.293454
strain	Abiotrophia defectiva ATCC 49176	592010	4	522	9	430	1.213953	0.000312	0.000245	0.000257	0.261876	0.000257	1642	1675204	0.000312	62.408519
strain	Streptococcus pneumoniae INV200	869216	2	66	0	33	2.000000	0.000309	0.000244	0.000155	0.868421	0.000155	38	213397	0.000309	80.408804
strain	Staphylococcus capitis strain TW2795	29388.1	3	341	7	254	1.342520	0.000308	0.000242	0.000229	0.550976	0.000229	461	1108073	0.000308	66.041594
strain	Streptococcus pneumoniae Hungary19A-6	487214	1	68	2	68	1.000000	0.000304	0.000240	0.000304	0.871795	0.000304	78	223572	0.000304	57.330825
strain	Enterococcus faecium DO	333849	6	469	17	427	1.098361	0.000299	0.000236	0.000272	0.672441	0.000272	635	1568308	0.000299	60.595812
strain	Enterococcus faecium strain HY07	1352.42	5	456	0	361	1.263158	0.000298	0.000235	0.000236	0.520924	0.000236	693	1528413	0.000298	65.060211
strain	Streptococcus pneumoniae strain M26368	1313.17	2	66	0	33	2.000000	0.000299	0.000235	0.000149	0.868421	0.000149	38	220959	0.000299	81.821313
strain	Sphingopyxis alaskensis RB2256	317655	2	306	6	187	1.636364	0.000299	0.000235	0.000182	0.617162	0.000182	303	1024947	0.000299	74.027022
strain	Neisseria meningitidis strain M22293	487.64	1	41	1	41	1.000000	0.000298	0.000235	0.000298	0.891304	0.000298	46	137527	0.000298	57.907833
strain	Streptococcus pneumoniae strain Xen35	1313.11	1	68	2	68	1.000000	0.000298	0.000235	0.000298	0.871795	0.000298	78	228215	0.000298	57.923250
strain	Sphingobium hydrophobicum strain C1	1673076.1	2	191	1	96	1.989583	0.000295	0.000232	0.000148	0.312704	0.000148	307	647058	0.000295	82.092554
strain	Arcobacter cryaerophilus strain L406	28198.1	2	86	0	43	2.000000	0.000288	0.000227	0.000144	0.843137	0.000144	51	298740	0.000288	83.345317
strain	Corynebacterium pseudodiphtheriticum DSM 44287	1121368	4	529	0	270	1.959259	0.000284	0.000224	0.000145	0.398818	0.000145	677	1861903	0.000284	83.035758
strain	Prevotella melaninogenica ATCC 25845	553174	4	334	8	208	1.605769	0.000280	0.000220	0.000174	0.466368	0.000174	446	1194579	0.000280	75.777096
strain	Prevotella melaninogenica strain FDAARGOS_306	28132.1	4	334	8	208	1.605769	0.000280	0.000220	0.000174	0.466368	0.000174	446	1194598	0.000280	75.777699
strain	Gemella haemolysans ATCC 10379	546270	2	224	2	118	1.898305	0.000277	0.000218	0.000146	1.000000	0.000146	118	808624	0.000277	82.775273
strain	Stenotrophomonas sp. G4	2303750.1	2	130	2	65	2.000000	0.000274	0.000216	0.000137	0.706522	0.000137	92	474060	0.000274	85.394559
strain	Leptotrichia sp. oral taxon 212 strain W10393	712357.1	4	250	1	250	1.000000	0.000267	0.000211	0.000267	0.798722	0.000267	313	935000	0.000267	61.147363
strain	Brachybacterium paraconglomeratum LC44	1064537	2	320	11	226	1.415929	0.000267	0.000210	0.000189	0.519540	0.000189	435	1197478	0.000267	72.784444
strain	Catonella morbi ATCC 51271	592026	6	588	1	294	2.000000	0.000266	0.000209	0.000133	0.524064	0.000133	561	2211898	0.000266	86.732131
strain	Pseudomonas putida strain KF715	303.7	5	577	3	568	1.015845	0.000266	0.000209	0.000262	0.523985	0.000262	1084	2169649	0.000266	61.796477
strain	Afipia broomeae ATCC 49717	883078	8	669	25	415	1.612048	0.000261	0.000206	0.000162	0.231069	0.000162	1796	2562549	0.000261	78.573640
strain	Gardnerella vaginalis 409-05	553190	2	320	9	168	1.904762	0.000259	0.000204	0.000136	0.543689	0.000136	309	1234566	0.000259	85.718184
strain	[Eubacterium] rectale ATCC 33656	515619	6	552	10	276	2.000000	0.000255	0.000201	0.000127	0.315429	0.000127	875	2165825	0.000255	88.578734
strain	Lactococcus lactis subsp. lactis strain S0	1360.1	2	320	5	228	1.403509	0.000256	0.000201	0.000182	0.658960	0.000182	346	1251802	0.000256	74.090213
strain	[Clostridium] leptum DSM 753	428125	6	643	2	447	1.438479	0.000254	0.000200	0.000176	0.835514	0.000176	535	2534031	0.000254	75.285943
strain	Acinetobacter bohemicus ANC 3994	1217715	5	444	10	250	1.776000	0.000254	0.000200	0.000143	0.710227	0.000143	352	1749763	0.000254	83.654360
strain	Gardnerella vaginalis HMP9231	1009464	3	323	1	323	1.000000	0.000245	0.000193	0.000245	0.359288	0.000245	899	1316692	0.000245	63.839219
strain	Enterococcus faecium strain UW8175	1352.4	3	364	9	364	1.000000	0.000245	0.000193	0.000245	0.729459	0.000245	499	1484200	0.000245	63.847259
strain	Dolosigranulum pigrum ATCC 51524	883103	2	320	8	238	1.344538	0.000241	0.000190	0.000179	0.340974	0.000179	698	1328274	0.000241	74.699285
strain	Collimonas fungivorans strain Ter6	158899.1	10	682	27	535	1.274766	0.000240	0.000189	0.000188	0.459227	0.000188	1165	2846515	0.000240	72.935511
strain	Polynucleobacter necessarius	576610.1	4	300	20	253	1.185771	0.000239	0.000188	0.000201	0.360399	0.000201	702	1257471	0.000239	70.492844
strain	Lactococcus lactis subsp. lactis KF147	684738	2	320	7	228	1.403509	0.000239	0.000188	0.000170	0.657061	0.000170	347	1340577	0.000239	76.672835
strain	Leptospira wolbachii serovar Codice str. CDC	1218599	6	608	11	429	1.417249	0.000238	0.000187	0.000168	0.477728	0.000168	898	2555489	0.000238	77.174159
strain	Lactococcus lactis subsp. lactis KLDS 4.0325	1399116	2	320	0	228	1.403509	0.000237	0.000187	0.000169	0.647727	0.000169	352	1348238	0.000237	76.891642
strain	Streptococcus cristatus AS 1.3089	1302863	3	228	4	172	1.325581	0.000236	0.000186	0.000178	0.851485	0.000178	202	965916	0.000236	74.931907
strain	Streptococcus cristatus strain NCTC13807	45634.1	3	228	4	172	1.325581	0.000232	0.000183	0.000175	0.851485	0.000175	202	980678	0.000232	75.502426
strain	Phreatobacter cathodiphilus strain S-12	1868589.1	6	483	19	320	1.509375	0.000229	0.000180	0.000151	0.694143	0.000151	461	2113719	0.000229	81.267287
strain	Lactococcus lactis subsp. lactis strain A12	1360.14	2	320	14	228	1.403509	0.000229	0.000180	0.000163	0.655172	0.000163	348	1396416	0.000229	78.253636
strain	Moraxella osloensis strain YHS	34062.3	4	430	15	338	1.272189	0.000220	0.000173	0.000173	0.400474	0.000173	844	1958843	0.000220	76.120914
strain	Methylotenera versatilis 301	666681	5	516	7	423	1.219858	0.000218	0.000172	0.000179	0.547219	0.000179	773	2369547	0.000218	74.838265
strain	Actinomyces gerencseriae DSM 6844	1120943	4	327	2	200	1.635000	0.000218	0.000172	0.000133	0.865801	0.000133	231	1500985	0.000218	86.625198
strain	Thermus scotoductus SA-01	743525	2	108	1	108	1.000000	0.000219	0.000172	0.000219	0.824427	0.000219	131	494090	0.000219	67.630669
strain	Kocuria palustris strain MU14/1	71999.1	2	306	3	161	1.900621	0.000217	0.000171	0.000114	0.958333	0.000114	168	1408595	0.000217	93.530943
strain	Enterococcus faecium NRRL B-2354	1104325	3	317	12	317	1.000000	0.000212	0.000167	0.000212	0.710762	0.000212	446	1492086	0.000212	68.599533
strain	Ideonella sakaiensis strain 201-F6	1547922.1	5	432	10	254	1.700787	0.000209	0.000165	0.000123	0.819355	0.000123	310	2066709	0.000209	90.197836
strain	Tannerella forsythia 92A2	203275	4	537	2	478	1.123431	0.000207	0.000163	0.000184	0.444651	0.000184	1075	2596195	0.000207	73.691046
strain	Tannerella forsythia 3313	1307832	4	537	2	478	1.123431	0.000205	0.000162	0.000183	0.444651	0.000183	1075	2613171	0.000205	73.931623
strain	Massilia timonae strain NEU	47229.1	9	515	8	292	1.763699	0.000205	0.000161	0.000116	0.851312	0.000116	343	2517695	0.000205	92.850650
strain	Campylobacter showae CSUNSWCD	1244083	3	314	22	314	1.000000	0.000202	0.000159	0.000202	0.356413	0.000202	881	1555601	0.000202	70.378571
strain	Lactobacillus delbrueckii subsp. bulgaricus strain DSM 20080	1585.2	5	245	0	167	1.467066	0.000196	0.000155	0.000134	0.222667	0.000134	750	1246870	0.000196	86.401895
strain	Pantoea agglomerans strain C410P1	549.2	4	314	6	177	1.774011	0.000197	0.000155	0.000111	0.830986	0.000111	213	1593953	0.000197	94.891434
strain	Mycobacterium sp. YC-RL4	1682113.1	4	478	2	151	3.165563	0.000195	0.000153	0.000061	0.201602	0.000061	749	2456663	0.000195	127.547212
strain	Finegoldia magna ATCC 29328	334413	2	185	1	185	1.000000	0.000192	0.000151	0.000192	1.000000	0.000192	185	965650	0.000192	72.240776
strain	Fusobacterium nucleatum subsp. vincentii 3_1_27	469602	1	54	1	54	1.000000	0.000192	0.000151	0.000192	0.981818	0.000192	55	281520	0.000192	72.196491
strain	Streptococcus gordonii str. Challis substr. CH1	467705	3	174	4	174	1.000000	0.000188	0.000148	0.000188	0.915789	0.000188	190	926241	0.000188	72.953575
strain	Polynucleobacter difficilis strain AM-8B5	556054.1	2	300	15	161	1.863354	0.000188	0.000148	0.000101	0.607547	0.000101	265	1591649	0.000188	99.423431
strain	Streptococcus sp. oral taxon 431 strain F0610 (5-114)	712633.1	3	166	2	112	1.482143	0.000186	0.000147	0.000126	0.949153	0.000126	118	891975	0.000186	89.235993
strain	Bacteroides caecimuris strain I48	1796613.1	4	400	8	289	1.384083	0.000183	0.000144	0.000132	0.675234	0.000132	428	2183695	0.000183	86.919722
strain	Acinetobacter schindleri strain ACE	108981.1	2	221	2	117	1.888889	0.000179	0.000141	0.000095	1.000000	0.000095	117	1236977	0.000179	102.817571
strain	Lactococcus lactis strain AI06	1358.1	2	221	6	126	1.753968	0.000177	0.000140	0.000101	0.881119	0.000101	143	1245580	0.000177	99.421102
strain	Corynebacterium minutissimum strain NCTC10288	38301.1	3	267	8	174	1.534483	0.000176	0.000139	0.000115	0.572368	0.000115	304	1515343	0.000176	93.315957
strain	Anaerococcus tetradius ATCC 35098	525255	3	181	0	68	2.661765	0.000176	0.000138	0.000066	1.000000	0.000066	68	1030630	0.000176	123.106960
strain	Lactococcus lactis subsp. lactis IO-1	1046624	2	221	6	126	1.753968	0.000175	0.000138	0.000100	0.881119	0.000100	143	1260066	0.000175	99.997619
strain	Moraxella osloensis strain KMC41	34062.2	2	317	8	159	1.993711	0.000175	0.000138	0.000088	0.134746	0.000088	1180	1814229	0.000175	106.814069
strain	Micrococcus lylae NBRC 15355	1349773	2	209	0	209	1.000000	0.000173	0.000136	0.000173	0.878151	0.000173	238	1211067	0.000173	76.115563
strain	Enterococcus faecium strain 6E6	1352.3	3	283	4	283	1.000000	0.000171	0.000135	0.000171	0.982639	0.000171	288	1653425	0.000171	76.429648
strain	Pseudomonas stutzeri strain 1W1-1A	316.7	3	226	1	188	1.202128	0.000170	0.000134	0.000142	1.000000	0.000142	188	1326154	0.000170	83.982204
strain	Xanthomonas campestris pv. campestris strain B100	340.1	2	314	1	171	1.836257	0.000170	0.000134	0.000093	0.377483	0.000093	453	1843830	0.000170	103.834636
strain	Anaerococcus lactolyticus ATCC 51172	525254	2	169	6	169	1.000000	0.000166	0.000131	0.000166	0.616788	0.000166	274	1016068	0.000166	77.532165
strain	Polynucleobacter asymbioticus strain MWH-RechtKol4	576611.2	2	298	14	235	1.268085	0.000165	0.000130	0.000130	0.284160	0.000130	827	1803126	0.000165	87.589249
strain	Enhydrobacter aerosaccus strain ATCC 27094	225324.1	5	732	44	431	1.698376	0.000164	0.000129	0.000097	0.456568	0.000097	944	4463506	0.000164	101.760318
strain	Dechloromonas agitata is5	1304883	5	315	2	178	1.769663	0.000162	0.000128	0.000092	0.633452	0.000092	281	1942063	0.000162	104.448391
strain	Prevotella veroralis DSM 19559 = JCM 6290	1122993	2	283	1	283	1.000000	0.000162	0.000128	0.000162	0.468543	0.000162	604	1745950	0.000162	78.539383
strain	Microbacterium hominis NBRC 15708	1348634	2	213	4	109	1.954128	0.000161	0.000127	0.000082	0.223361	0.000082	488	1324648	0.000161	110.234903
strain	Xanthomonas campestris pv. campestris str. CN18	1358019	2	314	1	171	1.836257	0.000160	0.000126	0.000087	0.377483	0.000087	453	1959589	0.000160	107.044779
strain	Pseudomonas stutzeri A1501	379731	4	223	5	116	1.922414	0.000159	0.000125	0.000082	0.846715	0.000082	137	1406330	0.000159	110.102382
strain	Lactococcus lactis subsp. lactis strain 14B4	1360.13	2	221	6	126	1.753968	0.000158	0.000124	0.000090	0.881119	0.000090	143	1402332	0.000158	105.492270
strain	Prevotella timonensis 4401737 = DSM 22865 = JCM 15640	1122992	2	274	8	158	1.734177	0.000156	0.000123	0.000090	1.000000	0.000090	158	1757398	0.000156	105.459813
strain	Lactococcus raffinolactis strain WiKim0068	1366.1	2	229	2	137	1.671533	0.000156	0.000123	0.000093	1.000000	0.000093	137	1471889	0.000156	103.647071
strain	Fusobacterium nucleatum subsp. nucleatum ChDC F316	1307428	1	43	0	43	1.000000	0.000155	0.000122	0.000155	0.632353	0.000155	68	277850	0.000155	80.378031
strain	Lactococcus lactis subsp. cremoris MG1363	416870.1	2	195	4	100	1.950000	0.000153	0.000121	0.000079	1.000000	0.000079	100	1271702	0.000153	112.765332
strain	Bradyrhizobium erythrophlei strain GAS478	1437360.4	15	1024	49	848	1.207547	0.000151	0.000119	0.000125	0.420010	0.000125	2019	6800262	0.000151	89.544273
strain	Sphingopyxis terrae subsp. terrae NBRC 15098	1219058	3	248	5	163	1.521472	0.000151	0.000119	0.000099	0.536184	0.000099	304	1643780	0.000151	100.416831
strain	Prevotella intermedia strain KCOM 2838	28131.8	2	128	2	64	2.000000	0.000151	0.000119	0.000076	1.000000	0.000076	64	845908	0.000151	114.962222
strain	Leuconostoc mesenteroides strain LK-151	1245.1	2	80	0	40	2.000000	0.000151	0.000119	0.000076	0.563380	0.000076	71	529390	0.000151	115.038037
strain	Candidatus Dependentiae bacterium (ex Spumella elongata CCAP 955/1) strain SeV1	2066483.1	2	106	2	53	2.000000	0.000150	0.000118	0.000075	0.688312	0.000075	77	707091	0.000150	115.500388
strain	Burkholderia thailandensis strain 2002721643	57975.4	2	166	5	83	2.000000	0.000150	0.000118	0.000075	0.838384	0.000075	99	1108063	0.000150	115.538550
strain	Campylobacter hominis ATCC BAA-381	360107	2	117	0	66	1.772727	0.000148	0.000117	0.000084	1.000000	0.000084	66	788120	0.000148	109.271278
strain	Prevotella intermedia 17	246198	2	128	2	64	2.000000	0.000148	0.000117	0.000074	1.000000	0.000074	64	864163	0.000148	116.196157
strain	Fusobacterium nucleatum subsp. nucleatum ATCC 23726	525283	1	43	0	43	1.000000	0.000149	0.000117	0.000149	0.632353	0.000149	68	288718	0.000149	81.935170
strain	Fusobacterium nucleatum subsp. vincentii strain KCOM 2931	155615.1	1	41	0	41	1.000000	0.000149	0.000117	0.000149	1.000000	0.000149	41	275423	0.000149	81.955074
strain	Burkholderia thailandensis 34	1249664	2	166	5	83	2.000000	0.000147	0.000116	0.000073	0.838384	0.000073	99	1129814	0.000147	116.667120
strain	Prevotella intermedia strain 17-2	28131.1	2	128	2	64	2.000000	0.000147	0.000115	0.000073	1.000000	0.000073	64	872802	0.000147	116.775559
strain	Prevotella intermedia strain strain 17	28131.2	2	128	2	64	2.000000	0.000147	0.000115	0.000073	1.000000	0.000073	64	873168	0.000147	116.800043
strain	Pseudomonas stutzeri DSM 4166	996285	2	195	0	100	1.950000	0.000144	0.000114	0.000074	0.709220	0.000074	141	1349843	0.000144	116.178440
strain	Yersinia aldovae 670-83	1453495	3	287	9	213	1.347418	0.000143	0.000113	0.000106	0.593315	0.000106	359	2004553	0.000143	97.005396
strain	Flavobacterium aquatile LMG 4008 = ATCC 11947	1453498	3	219	9	160	1.368750	0.000143	0.000113	0.000104	0.346320	0.000104	462	1531729	0.000143	97.838164
strain	Staphylococcus gallinarum strain DSM 20610	1293.1	2	216	4	115	1.878261	0.000144	0.000113	0.000077	0.558252	0.000077	206	1499348	0.000144	114.178845
strain	Pedobacter suwonensis strain DSM 18130	332999.1	5	543	16	543	1.000000	0.000142	0.000112	0.000142	0.852433	0.000142	637	3828653	0.000142	83.963839
strain	Capnocytophaga canimorsus strain H5594	28188.1	1	160	0	160	1.000000	0.000143	0.000112	0.000143	0.389294	0.000143	411	1120931	0.000143	83.694795
strain	Methylibium petroleiphilum PM1	420662	4	298	0	166	1.795181	0.000140	0.000111	0.000078	0.892473	0.000078	186	2121502	0.000140	113.044825
strain	Solobacterium moorei DSM 22971	1123263	2	214	4	107	2.000000	0.000141	0.000111	0.000070	0.504717	0.000070	212	1518921	0.000141	119.140771
strain	Nitrosomonas sp. Is79A3	261292.1	4	405	21	137	2.956204	0.000140	0.000110	0.000047	0.134710	0.000047	1017	2895612	0.000140	145.378313
strain	Capnocytophaga canimorsus Cc5	860228	1	160	1	160	1.000000	0.000140	0.000110	0.000140	0.389294	0.000140	411	1143013	0.000140	84.515272
strain	Lactobacillus iners DSM 13335	525328	1	85	0	85	1.000000	0.000139	0.000109	0.000139	0.294118	0.000139	289	613489	0.000139	84.950089
strain	Pelomonas puraquae strain CCUG 52769	431059.1	6	432	13	339	1.274336	0.000137	0.000108	0.000108	0.577513	0.000108	587	3147992	0.000137	96.359286
strain	Paenibacillus sp. FSL R5-0345	1536770.1	5	342	6	256	1.335938	0.000136	0.000107	0.000102	0.996109	0.000102	257	2519967	0.000136	99.209985
strain	Corynebacterium otitidis ATCC 51513	883169	2	120	0	120	1.000000	0.000136	0.000107	0.000136	0.930233	0.000136	129	880794	0.000136	85.667672
strain	Corynebacterium aurimucosum ATCC 700975	548476	2	216	9	129	1.674419	0.000135	0.000106	0.000081	0.720670	0.000081	179	1601809	0.000135	111.427663
strain	Lactobacillus oligofermentans DSM 15707 = LMG 22743	1423778	2	142	4	71	2.000000	0.000132	0.000104	0.000066	1.000000	0.000066	71	1078108	0.000132	123.221831
[truncated: 314 more rows]

## Sheet: SRR12483203_gottcha2.full
LEVEL	NAME	TAXID	READ_COUNT	TOTAL_BP_MAPPED	TOTAL_BP_MISMATCH	LINEAR_LEN	LINEAR_DOC	ROLLUP_DOC	REL_ABUNDANCE	LINEAR_COV	LINEAR_COV_MAPPED_SIG	BEST_LINEAR_COV	MAPPED_SIG_LENGTH	TOL_SIG_LENGTH	ABUNDANCE	ZSCORE
[truncated: 636 more rows]

[truncated: 17 more sheets: SRR12483204_gottcha2.full, SRR12483206_gottcha2.full, SRR12483207_gottcha2.full, SRR12483208_gottcha2.full, SRR12483209_gottcha2.full, SRR12483210_gottcha2.full, SRR12483211_gottcha2.full, SRR12483212_gottcha2.full, SRR12483213_gottcha2.full, SRR12483214_gottcha2.full, SRR12483215_gottcha2.full, SRR12483217_gottcha2.full, SRR12483218_gottcha2.full, SRR12483219_gottcha2.full, SRR12483220_gottcha2.full, SRR12483221_gottcha2.full, SRR12483222_gottcha2.full]
