# Supplementary material for: Lightella neohaematopini: A new lineage of highly reduced endosymbionts coevolving with chipmunk lice of the genus Neohaematopinus
Source: Front Microbiol. 2022 Aug 1;13:900312. doi: 10.3389/fmicb.2022.900312 (PMC9376444; doi:10.3389/fmicb.2022.900312)
Supplement: Supplementary file 5 [file Table_4.XLSX]

## Sheet: Legend
Sheet name	Description
BUSCO_L207_results_summary	a-Summary of the results of BUSCO analyses for L207 assembly using proteobacteria_odb10, gammaproteobacteria_odb10 and enterobacterales_odb10 databases.
proteobacteria_odb10	b-Complete results of BUSCO analysis of L207 assembly for proteobacteria_odb lineage with scores and lengths of BUSCO matches, and coordinates.
gammaproteobacteria_odb10	c-Complete results of BUSCO analysis of L207 assembly for gammaproteobacteria_odb lineage with scores and lengths of BUSCO matches, and coordinates.
enterobacterales_odb10	d-Complete results of BUSCO analysis of L207 assembly for enterobacterales_odb lineage with scores and lengths of BUSCO matches, and coordinates.

## Sheet: a-BUSCO_L207_results_summary
Results from dataset proteobacteria_odb10
C: 45.7% [S: 45.7%, D: 0.0%], F: 2.3%, M: 52.0%, n: 219
100	Complete BUSCOs (C)
100	Complete and single-copy BUSCOs (S)
0	Complete and duplicated BUSCOs (D)
5	Fragmented BUSCOs (F)
114	Missing BUSCOs (M)
219	Total BUSCO groups searched
Results from dataset gammaproteobacteria_odb10
C: 41.3% [S: 41.3%, D: 0.0%], F: 0.8%, M: 57.9%, n: 366
151	Complete BUSCOs (C)
151	Complete and single-copy BUSCOs (S)
0	Complete and duplicated BUSCOs (D)
3	Fragmented BUSCOs (F)
212	Missing BUSCOs (M)
366	Total BUSCO groups searched
Results from dataset enterobacterales_odb10
C: 45.2% [S: 45.0%, D: 0.2%], F: 1.1%, M: 53.7%, n: 440
199	Complete BUSCOs (C)
198	Complete and single-copy BUSCOs (S)
1	Complete and duplicated BUSCOs (D)
5	Fragmented BUSCOs (F)
236	Missing BUSCOs (M)
440	Total BUSCO groups searched

## Sheet: b-proteobacteria_odb10
BUSCO ID	Status	Sequence	Gene Start	Gene End	Strand	Score	Length	Description
2756at1224	Complete	SRR12483207_1_211	212773	216960	+	2241	1367	DNA-directed RNA polymerase subunit beta'
3077at1224	Complete	SRR12483207_1_210	208717	212742	+	2137.5	1353	DNA-directed RNA polymerase subunit beta
10088at1224	Missing							carbamoyl phosphate synthase large subunit
13856at1224	Missing							alanine--tRNA ligase
21720at1224	Missing							glutamine--fructose-6-phosphate aminotransferase
22904at1224	Missing							phenylalanine--tRNA ligase subunit beta
26806at1224	Complete	SRR12483207_1_99	105320	107785	-	890.3	643	Protein translocase subunit SecA
28111at1224	Missing							DNA mismatch repair protein MutS
34956at1224	Missing							threonine--tRNA ligase
39905at1224	Missing							acetyl-CoA carboxylase carboxyltransferase subunit alpha
44708at1224	Missing							excinuclease ABC subunit B
47742at1224	Complete	SRR12483207_2_12	17131	19212	-	682.5	546	polyribonucleotide nucleotidyltransferase
53783at1224	Missing							GTP-binding protein
71864at1224	Missing							tRNA uridine 5-carboxymethylaminomethyl modification enzyme MnmG
72371at1224	Missing							DNA polymerase I
72514at1224	Missing							elongation factor 4
77335at1224	Missing							excinuclease ABC subunit C
81573at1224	Complete	SRR12483207_1_38	37961	39589	-	234.9	363	methionine--tRNA ligase
92045at1224	Missing							ketol-acid reductoisomerase
103748at1224	Complete	SRR12483207_1_147	160439	162478	-	218.1	305	glycine--tRNA ligase subunit beta
106986at1224	Missing							ATP synthase subunit beta
114631at1224	Complete	SRR12483207_1_145	157196	158866	-	515.8	464	30S ribosomal protein S1
123705at1224	Missing							exodeoxyribonuclease VII large subunit
138731at1224	Missing							amidophosphoribosyltransferase
140067at1224	Missing							outer membrane protein assembly factor BamA
147492at1224	Missing							CTP synthase
147507at1224	Complete	SRR12483207_2_6	5517	7199	-	340.2	336	aspartate--tRNA ligase
150670at1224	Missing							ATP-dependent Clp protease ATP-binding subunit ClpX
157276at1224	Complete	SRR12483207_2_41	44002	45552	-	438.1	390	GMP synthase
162923at1224	Missing							methionine adenosyltransferase
163936at1224	Complete	SRR12483207_2_7	7313	9055	+	178.4	387	arginine--tRNA ligase
174514at1224	Complete	SRR12483207_3_2	495	1754	+	534.9	323	transcription termination factor Rho
176522at1224	Missing							proline--tRNA ligase
176828at1224	Missing							argininosuccinate synthase
184570at1224	Complete	SRR12483207_2_46	50931	52022	-	341.5	283	4-hydroxy-3-methylbut-2-en-1-yl diphosphate synthase
201453at1224	Missing							cysteine--tRNA ligase
214334at1224	Missing							serine--tRNA ligase
226666at1224	Complete	SRR12483207_2_23	28815	29831	-	246.8	230	GTPase Obg
236393at1224	Missing							single-stranded-DNA-specific exonuclease RecJ
251427at1224	Missing							tRNA N6-adenosine threonylcarbamoyltransferase
259523at1224	Complete	SRR12483207_2_45	49657	50925	-	217.4	225	histidine--tRNA ligase
267573at1224	Complete	SRR12483207_1_8	4585	5916	-	293	354	signal recognition particle protein
269968at1224	Missing							adenylosuccinate synthase
277787at1224	Missing							primosomal protein N'
285976at1224	Missing							organic solvent tolerance protein
292399at1224	Missing							ATPase AAA
295248at1224	Missing							Queuine tRNA-ribosyltransferase
298178at1224	Missing							ATP-dependent protease ATPase subunit HslU
301769at1224	Missing							DNA repair protein RadA
302375at1224	Missing							tyrosine--tRNA ligase
308338at1224	Missing							Chromosomal replication initiator protein DnaA
319551at1224	Missing							tRNA pseudouridine synthase B
322787at1224	Complete	SRR12483207_1_148	162480	163391	-	313.2	228	glycine--tRNA ligase subunit alpha
325769at1224	Complete	SRR12483207_2_69	71580	72530	+	340.8	248	Ribose-phosphate pyrophosphokinase
326501at1224	Missing							uroporphyrinogen decarboxylase
329892at1224	Missing							Enolase
334124at1224	Complete	SRR12483207_1_85	90270	91313	-	344.9	243	Protein RecA
336512at1224	Missing							Holliday junction DNA helicase RuvB
344903at1224	Complete	SRR12483207_1_171	183824	185137	-	347.3	314	Protein translocase subunit SecY
345609at1224	Missing							Zinc metalloprotease
345998at1224	Fragmented	SRR12483207_1_34	34485	35534	-	41.8	170	cell division protein FtsA
346313at1224	Missing							DNA repair protein RecN
349465at1224	Complete	SRR12483207_1_13	11360	12424	+	392.5	306	chorismate synthase
350328at1224	Missing							S-adenosylmethionine
352459at1224	Missing							DNA polymerase III subunit delta'
356659at1224	Complete	SRR12483207_1_166	181290	182261	-	342.7	253	DNA-directed RNA polymerase subunit alpha
363379at1224	Missing							DNA mismatch repair protein MutL
363445at1224	Missing							cell division protein FtsZ
363947at1224	Missing							ATP phosphoribosyltransferase
369164at1224	Complete	SRR12483207_3_3	2041	2856	+	105.4	161	diaminopimelate epimerase
379874at1224	Missing							carbamoyl-phosphate synthase small subunit
400609at1224	Missing							phosphoglycerate kinase
406557at1224	Complete	SRR12483207_2_54	57816	58628	-	178.2	219	GTPase Era
406611at1224	Missing							phosphoribosylformylglycinamidine cyclo-ligase
412887at1224	Complete	SRR12483207_2_16	22330	23817	-	449.3	414	Transcription termination/antitermination protein NusA
421725at1224	Missing							anthranilate phosphoribosyltransferase
422803at1224	Complete	SRR12483207_1_16	14944	15729	+	96.2	135	tRNA pseudouridine synthase A
429578at1224	Complete	SRR12483207_1_105	113536	114612	-	279.4	274	Phospho-N-acetylmuramoyl-pentapeptide-transferase
433527at1224	Missing							UDP-N-acetylglucosamine 1-carboxyvinyltransferase
435648at1224	Missing							Ribosomal protein L11 methyltransferase
440184at1224	Missing							phosphoribosylamine--glycine ligase
446404at1224	Missing							Bifunctional purine biosynthesis protein PurH
447883at1224	Missing							trigger factor
450632at1224	Complete	SRR12483207_1_60	61185	62039	+	213.5	221	prolipoprotein diacylglyceryl transferase
473349at1224	Missing							phenylalanine--tRNA ligase subunit alpha
477831at1224	Complete	SRR12483207_1_52	53678	54328	-	76.7	113	Thymidylate kinase
478361at1224	Missing							phosphoglucosamine mutase
478930at1224	Missing							Uridylate kinase
497269at1224	Complete	SRR12483207_1_188	191432	192256	-	303.5	223	Ribosomal protein L2
499862at1224	Complete	SRR12483207_2_71	73139	74215	+	243.5	332	Ribosome-binding ATPase YchF
500526at1224	Missing							30S ribosomal protein S2
502049at1224	Complete	SRR12483207_1_197	198679	199353	+	190.2	171	ribulose-phosphate 3-epimerase
506038at1224	Missing							Porphobilinogen deaminase
506794at1224	Fragmented	SRR12483207_1_87	92001	92714	-	23.4	67	bifunctional N-acetylglucosamine-1-phosphate uridyltransferase/glucosamine-1-phosphate acetyltransferase
510970at1224	Fragmented	SRR12483207_2_35	36225	37175	-	71.7	109	tRNA dimethylallyltransferase
511160at1224	Complete	SRR12483207_1_104	112242	113543	-	203.9	299	UDP-N-acetylmuramoylalanine-D-glutamate ligase
524853at1224	Missing							phosphopantothenoylcysteine decarboxylase
524915at1224	Complete	SRR12483207_1_156	169700	171262	+	238.3	273	Membrane protein insertase YidC
536007at1224	Missing							4-hydroxybenzoate octaprenyltransferase
540244at1224	Complete	SRR12483207_2_52	56330	57061	-	92.9	131	pyridoxine 5'-phosphate synthase
543192at1224	Complete	SRR12483207_1_9	6059	7153	-	246.5	267	tRNA 2-thiouridine(34) synthase MnmA
544446at1224	Complete	SRR12483207_1_146	159144	160430	-	372	411	3-phosphoshikimate 1-carboxyvinyltransferase
555495at1224	Missing							delta-aminolevulinic acid dehydratase
559404at1224	Complete	SRR12483207_1_6	3756	4298	-	43.7	73	Ribosome maturation factor RimM
560525at1224	Complete	SRR12483207_1_103	111033	112103	-	169.3	192	UDP-N-acetylglucosamine--N-acetylmuramyl- (pentapeptide) pyrophosphoryl-undecaprenol N-acetylglucosamine transferase
563626at1224	Complete	SRR12483207_1_185	190130	190774	-	270.3	191	K Homology domain
567624at1224	Fragmented	SRR12483207_1_115	125052	125330	-	50.6	56	4-hydroxy-tetrahydrodipicolinate reductase
571330at1224	Complete	SRR12483207_1_108	117554	118498	-	120.9	170	16S rRNA (cytosine(1402)-N(4))-methyltransferase
576122at1224	Complete	SRR12483207_1_112	122960	123754	+	89.1	179	16S rRNA (adenine(1518)-N(6)/adenine(1519)-N(6))- dimethyltransferase
579902at1224	Complete	SRR12483207_1_98	104697	105323	+	102.6	146	dephospho-CoA kinase
579905at1224	Complete	SRR12483207_2_53	57112	57798	-	68.6	121	DNA repair protein RecO
587966at1224	Complete	SRR12483207_1_191	193198	193854	-	128.2	128	50S ribosomal protein L3
589173at1224	Missing							A/G-specific adenine glycosylase
599463at1224	Missing							peptidyl-prolyl cis-trans isomerase
605784at1224	Complete	SRR12483207_1_167	182271	182891	-	162.1	161	30S ribosomal protein S4
606282at1224	Missing							Elongation factor Ts
614001at1224	Complete	SRR12483207_3_10	9119	10147	-	61.9	112	UDP-N-acetylenolpyruvoylglucosamine reductase
614757at1224	Missing							Endolytic murein transglycosylase
620128at1224	Complete	SRR12483207_1_179	187952	188497	-	222.5	139	Ribosomal protein L5
628496at1224	Missing							Triosephosphate isomerase
628542at1224	Missing							Tryptophan synthase alpha chain
628684at1224	Missing							endonuclease III
633621at1224	Complete	SRR12483207_1_190	192575	193183	-	118.6	144	50S ribosomal protein L4
635726at1224	Complete	SRR12483207_1_18	16622	17884	+	197.4	194	bifunctional folylpolyglutamate synthase/dihydrofolate synthase
636949at1224	Missing							guanylate kinase
642741at1224	Complete	SRR12483207_1_176	186645	187187	-	112	123	50S ribosomal protein L6
652032at1224	Missing							glycerol-3-phosphate dehydrogenase
656078at1224	Complete	SRR12483207_2_68	70684	71559	+	79.5	115	4-diphosphocytidyl-2-C-methyl-D-erythritol kinase
669170at1224	Missing							ribosome recycling factor
670780at1224	Missing							pantetheine-phosphate adenylyltransferase
670797at1224	Complete	SRR12483207_2_60	63555	64436	+	144.3	173	NAD kinase
671931at1224	Missing							adenylate kinase
671974at1224	Complete	SRR12483207_1_174	185780	186274	-	178.5	120	Ribosomal protein S5
685037at1224	Missing							cytidylate kinase
689540at1224	Missing							orotate phosphoribosyltransferase
692474at1224	Missing							ATP-dependent protease subunit HslV
693695at1224	Missing							Ribosomal RNA small subunit methyltransferase G
696522at1224	Missing							septum formation inhibitor Maf
698120at1224	Missing							YihA family ribosome biogenesis GTP-binding protein
701752at1224	Missing							Ribosome maturation factor RimP
703836at1224	Complete	SRR12483207_1_201	201639	202109	+	155.2	119	30S ribosomal protein S7
704709at1224	Complete	SRR12483207_2_47	52102	52533	-	103.1	107	Nucleoside diphosphate kinase
706628at1224	Complete	SRR12483207_1_200	201209	201577	+	164.9	104	30S ribosomal protein S12
716517at1224	Complete	SRR12483207_2_22	28245	28721	-	133.7	108	transcription elongation factor GreA
719701at1224	Missing							Holliday junction DNA helicase RuvA
722946at1224	Missing							Outer membrane protein assembly factor BamD
730183at1224	Missing							50S ribosomal protein L13
730379at1224	Missing							tRNA(Ile)-lysidine synthase
731943at1224	Missing							non-canonical purine NTP pyrophosphatase
742173at1224	Missing							di-trans,poly-cis-decaprenylcistransferase
743334at1224	Complete	SRR12483207_1_120	130159	131085	-	200.4	232	Riboflavin biosynthesis protein
743373at1224	Missing							ferrochelatase
744994at1224	Complete	SRR12483207_2_59	62854	63441	-	123.7	139	Protein GrpE
750432at1224	Complete	SRR12483207_2_5	4964	5476	-	88.8	99	crossover junction endodeoxyribonuclease RuvC
752444at1224	Missing							Sec-independent protein translocase protein TatC
755515at1224	Missing							recombination protein RecR
759549at1224	Complete	SRR12483207_1_207	206991	207698	+	158.5	164	Ribosomal protein L1
764357at1224	Missing							YraN family protein
765015at1224	Complete	SRR12483207_1_165	180868	181236	-	119.2	94	50S ribosomal protein L17
771126at1224	Complete	SRR12483207_1_172	185151	185588	-	91.5	99	50S ribosomal protein L15
771267at1224	Complete	SRR12483207_1_4	2595	2963	-	80.7	81	50S ribosomal protein L19
772243at1224	Complete	SRR12483207_1_208	207765	208250	+	53.1	116	50S ribosomal protein L10
772977at1224	Complete	SRR12483207_1_206	206570	206998	+	133.5	117	50S ribosomal protein L11
773453at1224	Complete	SRR12483207_2_55	58636	59319	-	119.3	169	ribonuclease III
774110at1224	Complete	SRR12483207_1_5	2995	3744	-	143.9	143	tRNA (guanine(37)-N(1))-methyltransferase
774596at1224	Complete	SRR12483207_1_152	167732	168832	-	57.2	169	Beta sliding clamp
774709at1224	Missing							ribonuclease HII
775850at1224	Complete	SRR12483207_1_177	187209	187604	-	86.6	84	30S ribosomal protein S8
777509at1224	Complete	SRR12483207_1_168	182918	183313	-	138.5	94	30S ribosomal protein S11
780266at1224	Complete	SRR12483207_1_169	183332	183679	-	103.6	88	30S ribosomal protein S13
792886at1224	Missing							methyltransferase
794472at1224	Complete	SRR12483207_2_62	64878	65342	+	102.1	119	SsrA-binding protein
797316at1224	Missing							translation initiation factor IF-3
802697at1224	Complete	SRR12483207_1_186	190758	191120	-	81.4	89	50S ribosomal protein L22
803050at1224	Complete	SRR12483207_2_29	32195	32650	-	116.1	134	Ribosomal protein L9
804650at1224	Complete	SRR12483207_2_31	32977	33255	-	62.9	86	30S ribosomal protein S6
808783at1224	Missing							30S ribosomal protein S9
808784at1224	Complete	SRR12483207_1_184	189670	190080	-	159.7	111	50S ribosomal protein L16
814083at1224	Complete	SRR12483207_2_21	27585	28187	-	118.5	149	Ribosomal RNA large subunit methyltransferase E
814581at1224	Complete	SRR12483207_1_181	188837	189205	-	144.4	100	50S ribosomal protein L14
817380at1224	Missing							5-(carboxyamino)imidazole ribonucleotide mutase
817659at1224	Missing							ATP synthase subunit delta
820715at1224	Missing							Ribosomal silencing factor RsfS
822488at1224	Missing							Pyridoxal phosphate homeostasis protein
828555at1224	Complete	SRR12483207_1_134	145064	145507	-	29.7	44	Putative pre-16S rRNA nuclease
829726at1224	Complete	SRR12483207_2_19	24831	25655	-	143.6	181	dihydropteroate synthase
831102at1224	Missing							23S rRNA (pseudouridine(1915)-N(3))-methyltransferase RlmH
836705at1224	Missing							50S ribosomal protein L20
841019at1224	Complete	SRR12483207_2_70	72527	73132	+	114	115	Peptidyl-tRNA hydrolase
844678at1224	Missing							Transcription antitermination protein NusB
846180at1224	Complete	SRR12483207_2_8	9063	10604	-	176.1	326	lipid II flippase MurJ
846311at1224	Complete	SRR12483207_1_67	67813	68253	-	51.8	70	Endoribonuclease YbeY
849873at1224	Missing							tRNA (adenosine(37)-N6)-threonylcarbamoyltransferase complex dimerization subunit type 1 TsaB
852686at1224	Complete	SRR12483207_1_180	188503	188823	-	40.9	55	50S ribosomal protein L24
854258at1224	Missing							Ribonuclease H
858606at1224	Missing							nucleoid-associated protein
860316at1224	Complete	SRR12483207_2_14	19617	19976	-	43.6	98	ribosome-binding factor A
861083at1224	Complete	SRR12483207_1_121	131208	131468	+	52.7	60	30S ribosomal protein S20
867071at1224	Complete	SRR12483207_1_7	4305	4547	-	102.3	72	30S ribosomal protein S16
870213at1224	Missing							5-formyltetrahydrofolate cyclo-ligase
872684at1224	Complete	SRR12483207_1_189	192258	192578	-	69.3	73	50S ribosomal protein L23
872700at1224	Missing							outer membrane lipoprotein carrier protein LolA
877057at1224	Fragmented	SRR12483207_1_63	63180	63599	-	82.4	80	Octanoyltransferase
878123at1224	Complete	SRR12483207_1_187	191127	191405	-	98.1	64	30S ribosomal protein S19
880707at1224	Missing							DNA-directed RNA polymerase subunit omega
883490at1224	Missing							nicotinate-nicotinamide nucleotide adenylyltransferase
885305at1224	Complete	SRR12483207_1_178	187640	187945	-	95.5	86	30S ribosomal protein S14
885410at1224	Complete	SRR12483207_1_175	186292	186642	-	96.3	89	50S ribosomal protein L18
886369at1224	Complete	SRR12483207_2_30	32677	32892	-	97.2	67	30S ribosomal protein S18
896607at1224	Complete	SRR12483207_2_13	19292	19555	-	96.6	67	30S ribosomal protein S15
901450at1224	Missing							preprotein translocase subunit YajC
906088at1224	Complete	SRR12483207_1_192	193902	194213	-	144.2	89	30S ribosomal protein S10
907369at1224	Complete	SRR12483207_1_58	58561	58734	-	42.6	34	50S ribosomal protein L32
909221at1224	Complete	SRR12483207_2_24	29876	30133	-	129.8	66	50S ribosomal protein L27
918188at1224	Complete	SRR12483207_1_183	189476	189673	-	44.2	52	50S ribosomal protein L29
920310at1224	Missing							50S ribosomal protein L35
921582at1224	Missing							50S ribosomal protein L28
927902at1224	Complete	SRR12483207_1_209	208275	208640	+	75	80	50S ribosomal protein L7/L12
931135at1224	Complete	SRR12483207_1_182	189232	189471	-	83.7	58	30S ribosomal protein S17

## Sheet: c-gammaproteobacteria_odb10
BUSCO ID	Status	Sequence	Gene Start	Gene End	Strand	Score	Length	Description
1070at1236	Complete	SRR12483207_1_211	212773	216960	+	1781.2	1091	DNA-directed RNA polymerase subunit beta'
1082at1236	Complete	SRR12483207_1_210	208717	212742	+	1690	1092	DNA-directed RNA polymerase subunit beta
1863at1236	Missing							Transcription-repair-coupling factor
5561at1236	Complete	SRR12483207_1_99	105320	107785	-	931.4	665	Protein translocase subunit SecA
5982at1236	Missing							DNA topoisomerase I
12253at1236	Missing							DNA mismatch repair protein MutS
12265at1236	Missing							carbamoyl phosphate synthase large subunit
12285at1236	Fragmented	SRR12483207_1_109	118622	120712	+	55	351	LPS-assembly protein LptD
14984at1236	Complete	SRR12483207_1_97	101866	104523	-	949.2	638	Pyruvate dehydrogenase E1 component
15251at1236	Complete	SRR12483207_2_15	19996	22242	-	545.9	565	translation initiation factor IF-2
17541at1236	Complete	SRR12483207_1_73	72930	75425	+	815.4	698	2-oxoglutarate dehydrogenase E1 component
20622at1236	Missing							ATP-dependent DNA helicase RecG
22592at1236	Missing							glutamine--fructose-6-phosphate aminotransferase
22884at1236	Missing							molecular chaperone HtpG
24346at1236	Missing							threonine--tRNA ligase
26372at1236	Complete	SRR12483207_1_84	87612	90257	-	658.2	675	alanine--tRNA ligase
27114at1236	Complete	SRR12483207_1_151	165170	167578	-	815.4	546	DNA gyrase subunit B
28786at1236	Missing							DNA polymerase I
31062at1236	Missing							phenylalanine--tRNA ligase subunit beta
31599at1236	Complete	SRR12483207_1_156	169700	171262	+	363.8	343	Membrane protein insertase YidC
34045at1236	Missing							primosomal protein N'
34071at1236	Missing							Bifunctional purine biosynthesis protein PurH
35018at1236	Missing							excinuclease ABC subunit B
40011at1236	Complete	SRR12483207_2_57	60301	62085	-	547.7	503	elongation factor 4
41034at1236	Missing							DNA topoisomerase IV subunit B
42189at1236	Missing							Glutamine synthetase
42278at1236	Missing							DNA topoisomerase IV subunit A
42911at1236	Complete	SRR12483207_2_41	44002	45552	-	514	411	GMP synthase
43509at1236	Missing							outer membrane protein assembly factor BamA
48865at1236	Missing							argininosuccinate synthase
49790at1236	Missing							GTP-binding protein
51194at1236	Complete	SRR12483207_2_12	17131	19212	-	695.9	553	polyribonucleotide nucleotidyltransferase
51856at1236	Missing							ubiquinone biosynthesis regulatory protein kinase UbiB
52120at1236	Missing							Chromosomal replication initiator protein DnaA
57082at1236	Missing							CTP synthase
57846at1236	Missing							proline--tRNA ligase
59782at1236	Missing							tRNA uridine 5-carboxymethylaminomethyl modification enzyme MnmG
60418at1236	Missing							peptidyl-prolyl cis-trans isomerase
62641at1236	Missing							DNA gyrase subunit A
62942at1236	Missing							peptidyl-prolyl cis-trans isomerase
63723at1236	Complete	SRR12483207_1_38	37961	39589	-	527.7	430	methionine--tRNA ligase
64566at1236	Complete	SRR12483207_1_126	136683	138341	+	794.9	462	molecular chaperone GroEL
64644at1236	Missing							cell division protein FtsA
66624at1236	Missing							glutamyl-tRNA reductase
67273at1236	Complete	SRR12483207_1_146	159144	160430	-	173.4	295	3-phosphoshikimate 1-carboxyvinyltransferase
68800at1236	Complete	SRR12483207_2_6	5517	7199	-	393.1	416	aspartate--tRNA ligase
69494at1236	Missing							ATPase AAA
70340at1236	Missing							ATP synthase subunit alpha
72045at1236	Missing							Tol-Pal system protein TolB
74319at1236	Missing							peptide chain release factor 3
77677at1236	Complete	SRR12483207_3_2	495	1754	+	596.8	340	transcription termination factor Rho
79283at1236	Complete	SRR12483207_1_145	157196	158866	-	452.2	423	30S ribosomal protein S1
79947at1236	Missing							Enolase
80672at1236	Missing							succinate--CoA ligase subunit beta
81555at1236	Missing							glucose-6-phosphate isomerase
84733at1236	Complete	SRR12483207_1_81	82838	84283	-	475.3	362	lysine--tRNA ligase
84801at1236	Complete	SRR12483207_1_147	160439	162478	-	340.5	551	glycine--tRNA ligase subunit beta
87386at1236	Missing							DNA repair protein RadA
88879at1236	Complete	SRR12483207_2_7	7313	9055	+	275.9	351	arginine--tRNA ligase
89576at1236	Missing							GTPase HflX
90739at1236	Missing							UDP-N-acetylmuramate:L-alanyl-gamma-D-glutamyl- meso-diaminopimelate ligase
93532at1236	Missing							serine--tRNA ligase
98529at1236	Missing							methionine adenosyltransferase
99821at1236	Missing							phosphoglycerate kinase
100418at1236	Complete	SRR12483207_1_103	111033	112103	-	190.7	215	UDP-N-acetylglucosamine--N-acetylmuramyl- (pentapeptide) pyrophosphoryl-undecaprenol N-acetylglucosamine transferase
105305at1236	Missing							Riboflavin biosynthesis protein RibD
105798at1236	Missing							ATP-dependent protease ATPase subunit HslU
107134at1236	Missing							Phosphoserine aminotransferase
109983at1236	Complete	SRR12483207_1_107	115978	117489	-	210.2	239	UDP-N-acetylmuramoyl-L-alanyl-D-glutamate--2, 6-diaminopimelate ligase
112037at1236	Complete	SRR12483207_1_8	4585	5916	-	334.4	385	signal recognition particle protein
113452at1236	Complete	SRR12483207_2_69	71580	72530	+	397.2	253	ribose-phosphate pyrophosphokinase
114108at1236	Missing							DNA polymerase III subunit delta
114783at1236	Missing							IMP dehydrogenase
117092at1236	Complete	SRR12483207_1_77	79242	80246	+	450.5	279	Biotin synthase
117409at1236	Missing							phosphoglucosamine mutase
117978at1236	Missing							glutathione synthase
118725at1236	Missing							excinuclease ABC subunit C
120769at1236	Complete	SRR12483207_1_105	113536	114612	-	319.5	283	phospho-N-acetylmuramoyl-pentapeptide- transferase
120838at1236	Missing							Queuine tRNA-ribosyltransferase
121244at1236	Complete	SRR12483207_2_45	49657	50925	-	416.5	365	histidine--tRNA ligase
122767at1236	Missing							adenylosuccinate synthase
122856at1236	Missing							octaprenyl diphosphate synthase
123888at1236	Missing							LPS export ABC transporter permease LptG
124243at1236	Complete	SRR12483207_1_13	11360	12424	+	411.7	291	chorismate synthase
128107at1236	Missing							Peptidoglycan glycosyltransferase MrdB
128278at1236	Complete	SRR12483207_1_102	109587	111029	-	368.6	360	UDP-N-acetylmuramate--L-alanine ligase
129530at1236	Missing							cysteine--tRNA ligase
129599at1236	Complete	SRR12483207_2_23	28815	29831	-	284	237	GTPase Obg
133872at1236	Missing							uroporphyrinogen decarboxylase
134274at1236	Complete	SRR12483207_1_101	108445	109377	-	311.8	245	UDP-3-O-acyl-N-acetylglucosamine deacetylase
134381at1236	Complete	SRR12483207_1_108	117554	118498	-	244.9	246	16S rRNA (cytosine(1402)-N(4))-methyltransferase
139875at1236	Complete	SRR12483207_1_34	34485	35534	-	479.6	291	rod shape-determining protein
139880at1236	Missing							Outer membrane protein assembly factor BamD
140246at1236	Complete	SRR12483207_1_120	130159	131085	-	166.7	207	Riboflavin biosynthesis protein
142469at1236	Missing							23S rRNA (adenine(2503)-C(2))-methyltransferase RlmN
143055at1236	Complete	SRR12483207_1_85	90270	91313	-	444.2	270	Protein RecA
143981at1236	Missing							UDP-N-acetylglucosamine 1-carboxyvinyltransferase
149103at1236	Complete	SRR12483207_1_143	154269	155300	-	210.4	224	tetraacyldisaccharide 4'-kinase
149281at1236	Missing							ATP-dependent Clp protease ATP-binding subunit ClpX
150671at1236	Missing							DNA polymerase III subunit gamma/tau
151843at1236	Complete	SRR12483207_1_9	6059	7153	-	319.5	279	tRNA 2-thiouridine(34) synthase MnmA
152349at1236	Missing							RNA polymerase factor sigma-32
153067at1236	Missing							Triosephosphate isomerase
153230at1236	Missing							Formamidopyrimidine-DNA glycosylase
155986at1236	Complete	SRR12483207_1_171	183824	185137	-	491.8	356	Protein translocase subunit SecY
157426at1236	Missing							acetyl-CoA carboxylase carboxyltransferase subunit alpha
159535at1236	Complete	SRR12483207_1_148	162480	163391	-	337.6	239	glycine--tRNA ligase subunit alpha
159664at1236	Missing							single-stranded-DNA-specific exonuclease RecJ
159680at1236	Missing							DNA translocase FtsK
160619at1236	Missing							DNA mismatch repair protein MutL
162211at1236	Missing							phosphoribosylformylglycinamidine cyclo-ligase
162361at1236	Complete	SRR12483207_1_106	114606	115976	-	244.4	271	UDP-N-acetylmuramoyl-tripeptide--D-alanyl-D- alanine ligase
165715at1236	Missing							DNA polymerase III subunit delta'
165862at1236	Complete	SRR12483207_1_61	62067	62948	-	302.3	244	lipoyl synthase
166192at1236	Missing							1-(5-phosphoribosyl)-5-
167956at1236	Missing							exodeoxyribonuclease VII large subunit
168145at1236	Missing							tRNA N6-adenosine threonylcarbamoyltransferase
168867at1236	Missing							A/G-specific adenine glycosylase
169060at1236	Complete	SRR12483207_2_43	47093	48418	-	234	370	GTPase Der
171787at1236	Missing							tyrosine--tRNA ligase
172281at1236	Missing							tRNA (guanine-N(7)-)-methyltransferase
172687at1236	Missing							carbamoyl-phosphate synthase small subunit
174034at1236	Missing							succinate--CoA ligase subunit alpha
174700at1236	Missing							Bifunctional protein GlmU
174929at1236	Missing							Holliday junction DNA helicase RuvB
175936at1236	Missing							thymidylate synthase
177222at1236	Missing							4-hydroxy-tetrahydrodipicolinate synthase
179001at1236	Missing							nucleoside triphosphate hydrolase
180013at1236	Missing							S-adenosylmethionine
183199at1236	Complete	SRR12483207_2_16	22330	23817	-	401.1	302	Transcription termination/antitermination protein NusA
183756at1236	Missing							DNA primase
183775at1236	Complete	SRR12483207_3_4	2889	4817	+	206.9	563	RecBCD enzyme subunit RecB
187647at1236	Complete	SRR12483207_2_64	67120	67956	-	299.7	221	3-deoxy-8-phosphooctulonate synthase
189117at1236	Missing							amidophosphoribosyltransferase
190136at1236	Missing							tRNA-modifying protein YgfZ
191146at1236	Complete	SRR12483207_1_196	197578	198672	+	246.1	240	3-dehydroquinate synthase
191469at1236	Missing							Porphobilinogen deaminase
193310at1236	Complete	SRR12483207_2_8	9063	10604	-	324.2	472	lipid II flippase MurJ
194271at1236	Missing							phosphoribosylamine--glycine ligase
195295at1236	Missing							3-deoxy-D-manno-octulosonic-acid transferase
196159at1236	Missing							endonuclease III
196635at1236	Complete	SRR12483207_2_60	63555	64436	+	230	201	NAD kinase
197029at1236	Complete	SRR12483207_2_53	57112	57798	-	65.2	152	DNA repair protein RecO
197389at1236	Missing							polynucleotide adenylyltransferase PcnB
199030at1236	Missing							DNA processing protein DprA
200161at1236	Complete	SRR12483207_2_35	36225	37175	-	182.5	206	tRNA dimethylallyltransferase
200547at1236	Complete	SRR12483207_1_76	77866	79155	-	360.4	271	Adenosylmethionine-8-amino-7-oxononanoate aminotransferase
201197at1236	Missing							DNA repair protein RecN
201526at1236	Complete	SRR12483207_1_122	131547	132653	-	389.4	294	Chaperone protein DnaJ
203713at1236	Missing							Pseudouridine synthase
203964at1236	Complete	SRR12483207_1_17	15753	16610	+	275.7	210	acetyl-CoA carboxylase subunit beta
205390at1236	Missing							glycerol-3-phosphate dehydrogenase
205769at1236	Missing							Zinc metalloprotease
205821at1236	Complete	SRR12483207_1_136	146944	147687	-	114.1	147	16S rRNA (uracil(1498)-N(3))-methyltransferase
206540at1236	Complete	SRR12483207_2_65	67996	68847	-	130.9	172	protein-(glutamine-N5) methyltransferase, release factor-specific
210630at1236	Missing							phosphopantothenoylcysteine decarboxylase
210652at1236	Missing							DNA polymerase III subunit epsilon
211358at1236	Complete	SRR12483207_1_112	122960	123754	+	188	202	16S rRNA (adenine(1518)-N(6)/adenine(1519)-N(6))- dimethyltransferase
214448at1236	Missing							cell division protein FtsZ
215581at1236	Missing							stringent starvation protein A
217589at1236	Complete	SRR12483207_1_167	182271	182891	-	241	179	30S ribosomal protein S4
217689at1236	Complete	SRR12483207_1_157	171294	172649	+	292.4	329	tRNA modification GTPase MnmE
217738at1236	Complete	SRR12483207_1_135	145500	146066	-	119.3	123	DUF179 domain-containing protein
218279at1236	Complete	SRR12483207_1_166	181290	182261	-	402.7	269	DNA-directed RNA polymerase subunit alpha
219728at1236	Complete	SRR12483207_1_18	16622	17884	+	286.1	273	bifunctional folylpolyglutamate synthase/dihydrofolate synthase
219782at1236	Complete	SRR12483207_1_188	191432	192256	-	378.9	244	Ribosomal protein L2
220543at1236	Complete	SRR12483207_2_52	56330	57061	-	169.9	182	pyridoxine 5'-phosphate synthase
221332at1236	Missing							cell division protein FtsW
223221at1236	Missing							Cell division protein FtsQ
226518at1236	Complete	SRR12483207_2_19	24831	25655	-	146.4	174	dihydropteroate synthase
227807at1236	Fragmented	SRR12483207_1_79	81404	82162	+	34.2	127	Ubiquinone/menaquinone biosynthesis C-methyltransferase UbiE
228690at1236	Complete	SRR12483207_2_71	73139	74215	+	269.8	323	Ribosome-binding ATPase YchF
230803at1236	Missing							lipid-A-disaccharide synthase
233605at1236	Complete	SRR12483207_1_191	193198	193854	-	219.1	172	50S ribosomal protein L3
233686at1236	Complete	SRR12483207_3_9	8157	9122	-	77.4	141	biotin--
237058at1236	Complete	SRR12483207_2_54	57816	58628	-	244.9	257	GTPase Era
237669at1236	Complete	SRR12483207_1_164	179913	180866	+	224.3	216	methionyl-tRNA formyltransferase
238401at1236	Missing							phenylalanine--tRNA ligase subunit alpha
238977at1236	Missing							tRNA(Ile)-lysidine synthase
239677at1236	Missing							ribonuclease PH
240099at1236	Missing							non-canonical purine NTP pyrophosphatase
240174at1236	Missing							octanoyltransferase
241691at1236	Fragmented	SRR12483207_1_115	125052	125330	-	53.7	52	4-hydroxy-tetrahydrodipicolinate reductase
241766at1236	Missing							Elongation factor Ts
243509at1236	Complete	SRR12483207_1_12	10413	11327	+	226.9	240	ribosomal protein L3 N(5)-glutamine methyltransferase
243976at1236	Missing							Pyridoxal phosphate homeostasis protein
244659at1236	Missing							Multifunctional CCA protein
244805at1236	Complete	SRR12483207_1_60	61185	62039	+	166.5	198	prolipoprotein diacylglyceryl transferase
245334at1236	Missing							7-carboxy-7-deazaguanine synthase
245352at1236	Complete	SRR12483207_1_41	41845	42501	+	74.3	85	tRNA (adenosine(37)-N6)-threonylcarbamoyltransferase complex dimerization subunit type 1 TsaB
249031at1236	Complete	SRR12483207_1_52	53678	54328	-	79.9	115	Thymidylate kinase
249584at1236	Complete	SRR12483207_1_128	139424	139987	+	119.4	150	elongation factor P
250037at1236	Missing							thioredoxin-disulfide reductase
250045at1236	Missing							orotate phosphoribosyltransferase
250166at1236	Missing							Pseudouridine synthase
250193at1236	Complete	SRR12483207_1_131	141950	142483	+	232.7	155	oligoribonuclease
250770at1236	Complete	SRR12483207_1_104	112242	113543	-	201.9	203	UDP-N-acetylmuramoylalanine-D-glutamate ligase
250783at1236	Complete	SRR12483207_1_55	55848	56582	-	236	192	beta-ketoacyl-ACP reductase
251418at1236	Missing							Thiamine-monophosphate kinase
252974at1236	Missing							30S ribosomal protein S2
254253at1236	Complete	SRR12483207_1_5	2995	3744	-	180	152	tRNA (guanine-N(1)-)-methyltransferase
256221at1236	Missing							beta-hydroxyacyl-ACP dehydratase
257238at1236	Complete	SRR12483207_1_205	205957	206502	+	216.1	147	transcription termination/antitermination protein NusG
257694at1236	Missing							LPS export ABC transporter permease LptF
257885at1236	Missing							tRNA dihydrouridine synthase DusA
258062at1236	Complete	SRR12483207_1_16	14944	15729	+	217.8	194	tRNA pseudouridine synthase A
258075at1236	Missing							ABC transporter ATP-binding protein
258114at1236	Missing							Uncharacterised protein family UPF0149
258991at1236	Complete	SRR12483207_1_6	3756	4298	-	116.1	141	ribosome maturation factor RimM
259178at1236	Missing							ribosomal protein L11 methyltransferase
259351at1236	Complete	SRR12483207_1_113	123759	124574	+	154.5	184	bis(5'-nucleosyl)-tetraphosphatase (symmetrical)
259565at1236	Missing							ferrochelatase
261550at1236	Complete	SRR12483207_1_114	124580	125059	-	94.5	101	Dihydrofolate reductase
263148at1236	Missing							rRNA (cytidine-2'-O-)-methyltransferase
264481at1236	Missing							Uridylate kinase
266742at1236	Complete	SRR12483207_1_94	98382	99236	+	196.1	169	pantoate--beta-alanine ligase
268927at1236	Missing							ribonuclease T
269201at1236	Missing							ATP synthase gamma chain
269514at1236	Complete	SRR12483207_1_138	148675	149337	+	196.3	183	Ribose-5-phosphate isomerase A
269556at1236	Missing							4-hydroxybenzoate octaprenyltransferase
270024at1236	Complete	SRR12483207_1_185	190130	190774	-	224.6	172	K Homology domain
271917at1236	Missing							ATP-dependent Clp protease proteolytic subunit
273176at1236	Missing							orotidine 5'-phosphate decarboxylase
274880at1236	Missing							trigger factor
275106at1236	Complete	SRR12483207_1_130	140972	141832	-	187.9	163	phosphatidylserine decarboxylase
275361at1236	Missing							tRNA pseudouridine synthase B
275787at1236	Complete	SRR12483207_1_179	187952	188497	-	226.3	132	Ribosomal protein L5
275955at1236	Missing							DNA replication and repair protein RecF
277017at1236	Missing							ATP synthase subunit a
278854at1236	Missing							molecular chaperone Hsp33
278921at1236	Missing							Ribosome maturation factor RimP
280009at1236	Complete	SRR12483207_1_207	206991	207698	+	196.9	183	Ribosomal protein L1
282080at1236	Complete	SRR12483207_2_32	33335	34069	-	164.3	171	23S rRNA (guanosine-2'-O-)-methyltransferase RlmB
282993at1236	Complete	SRR12483207_1_176	186645	187187	-	152.6	135	50S ribosomal protein L6
283212at1236	Complete	SRR12483207_3_3	2041	2856	+	144.4	144	diaminopimelate epimerase
283892at1236	Missing							Holliday junction ATP-dependent DNA helicase RuvA
285498at1236	Missing							Pseudouridine synthase
285501at1236	Missing							ribonuclease HII
285935at1236	Complete	SRR12483207_2_22	28245	28721	-	138	109	transcription elongation factor GreA
286186at1236	Missing							RNA pyrophosphohydrolase
286819at1236	Missing							Endolytic murein transglycosylase
290897at1236	Missing							ATP-dependent protease subunit HslV
292820at1236	Complete	SRR12483207_3_10	9119	10147	-	113.1	203	UDP-N-acetylenolpyruvoylglucosamine reductase
294768at1236	Complete	SRR12483207_2_5	4964	5476	-	112.6	118	crossover junction endodeoxyribonuclease RuvC
295401at1236	Complete	SRR12483207_2_21	27585	28187	-	165.8	169	Ribosomal RNA large subunit methyltransferase E
295812at1236	Complete	SRR12483207_1_208	207765	208250	+	101.5	129	50S ribosomal protein L10
296240at1236	Missing							ATP synthase subunit delta
297344at1236	Missing							guanylate kinase
297890at1236	Missing							50S ribosomal protein L13
298735at1236	Complete	SRR12483207_1_141	153339	154064	-	145.3	170	3-deoxy-manno-octulosonate cytidylyltransferase
299082at1236	Missing							di-trans,poly-cis-decaprenylcistransferase
300901at1236	Missing							recombination protein RecR
301203at1236	Missing							DNA polymerase III subunit chi
301465at1236	Complete	SRR12483207_1_133	143901	144740	-	122.6	187	pyrroline-5-carboxylate reductase
301623at1236	Missing							Ferric uptake regulation protein
302132at1236	Missing							Transcriptional repressor NrdR
302327at1236	Missing							YihA family ribosome biogenesis GTP-binding protein
304136at1236	Complete	SRR12483207_1_197	198679	199353	+	250.2	177	ribulose-phosphate 3-epimerase
308490at1236	Missing							adenylate kinase
311817at1236	Missing							5-(carboxyamino)imidazole ribonucleotide mutase
311951at1236	Missing							geranyl transferase
313014at1236	Missing							membrane protein
313286at1236	Complete	SRR12483207_1_190	192575	193183	-	193.1	168	50S ribosomal protein L4
313811at1236	Complete	SRR12483207_1_67	67813	68253	-	76.7	91	Endoribonuclease YbeY
314638at1236	Missing							pantetheine-phosphate adenylyltransferase
315163at1236	Missing							30S ribosomal protein S9
315225at1236	Complete	SRR12483207_1_201	201639	202109	+	199.1	136	30S ribosomal protein S7
318218at1236	Missing							dihydroneopterin aldolase
318406at1236	Complete	SRR12483207_2_55	58636	59319	-	149.3	159	ribonuclease III
318590at1236	Complete	SRR12483207_1_200	201209	201577	+	198	107	30S ribosomal protein S12
319697at1236	Missing							phosphoribosylglycinamide formyltransferase
320727at1236	Missing							ribosome recycling factor
320976at1236	Complete	SRR12483207_2_47	52102	52533	-	126.6	119	Nucleoside diphosphate kinase
321053at1236	Complete	SRR12483207_2_62	64878	65342	+	141.1	137	SsrA-binding protein
321790at1236	Missing							lipopolysaccharide transport periplasmic protein LptA
322077at1236	Missing							Colicin V production protein
322451at1236	Missing							cytidylate kinase
323479at1236	Complete	SRR12483207_1_152	167732	168832	-	105	238	Beta sliding clamp
323851at1236	Complete	SRR12483207_1_181	188837	189205	-	172.4	103	50S ribosomal protein L14
323953at1236	Complete	SRR12483207_1_206	206570	206998	+	158.4	129	50S ribosomal protein L11
324801at1236	Missing							tRNA (cytidine(34)-2'-O)-methyltransferase
326121at1236	Complete	SRR12483207_2_70	72527	73132	+	124.9	118	Peptidyl-tRNA hydrolase
326954at1236	Complete	SRR12483207_1_162	178748	179299	-	116.6	145	Threonylcarbamoyl-AMP synthase
327940at1236	Missing							Ribonuclease H
328200at1236	Missing							amidophosphoribosyltransferase
329252at1236	Missing							cell division protein FtsN
329552at1236	Complete	SRR12483207_1_184	189670	190080	-	206.1	125	50S ribosomal protein L16
329583at1236	Missing							Ribosomal RNA small subunit methyltransferase G
330020at1236	Missing							16S rRNA (guanine(966)-N(2))-methyltransferase
331699at1236	Complete	SRR12483207_1_192	193902	194213	-	164.9	89	30S ribosomal protein S10
331713at1236	Missing							Protein-export protein SecB
331839at1236	Missing							outer membrane lipoprotein LolB
332449at1236	Complete	SRR12483207_1_169	183332	183679	-	118.7	92	30S ribosomal protein S13
332572at1236	Complete	SRR12483207_1_177	187209	187604	-	133.1	104	30S ribosomal protein S8
334463at1236	Complete	SRR12483207_1_189	192258	192578	-	72	75	50S ribosomal protein L23
334516at1236	Missing							YraN family protein
334759at1236	Missing							ATP synthase epsilon chain
335047at1236	Complete	SRR12483207_1_180	188503	188823	-	91.5	87	50S ribosomal protein L24
335227at1236	Complete	SRR12483207_1_174	185780	186274	-	230	141	Ribosomal protein S5
335466at1236	Missing							23S rRNA (pseudouridine(1915)-N(3))-methyltransferase RlmH
335608at1236	Complete	SRR12483207_1_175	186292	186642	-	82.1	84	50S ribosomal protein L18
335612at1236	Missing							peptidoglycan-associated lipoprotein
336115at1236	Complete	SRR12483207_1_168	182918	183313	-	149.7	88	30S ribosomal protein S11
336595at1236	Missing							2-amino-4-hydroxy-6- hydroxymethyldihydropteridine diphosphokinase
337144at1236	Missing							Tryptophan synthase alpha chain
338501at1236	Complete	SRR12483207_2_59	62854	63441	-	109.1	118	Protein GrpE
340474at1236	Complete	SRR12483207_1_125	136338	136631	+	122.1	83	molecular chaperone GroES
340955at1236	Missing							D-aminoacyl-tRNA deacylase
342097at1236	Missing							translation initiation factor IF-3
342303at1236	Complete	SRR12483207_1_98	104697	105323	+	76.7	139	dephospho-CoA kinase
343725at1236	Complete	SRR12483207_1_165	180868	181236	-	145.9	104	50S ribosomal protein L17
344364at1236	Complete	SRR12483207_1_4	2595	2963	-	116.7	97	50S ribosomal protein L19
344492at1236	Complete	SRR12483207_2_29	32195	32650	-	116.3	124	Ribosomal protein L9
344880at1236	Missing							UDP-2,3-diacylglucosamine hydrolase
345039at1236	Complete	SRR12483207_1_172	185151	185588	-	91.5	98	50S ribosomal protein L15
345988at1236	Complete	SRR12483207_1_187	191127	191405	-	137.2	76	30S ribosomal protein S19
346880at1236	Missing							6,7-dimethyl-8-ribityllumazine synthase
346968at1236	Missing							integration host factor subunit alpha
347863at1236	Complete	SRR12483207_2_31	32977	33255	-	85.6	89	30S ribosomal protein S6
349247at1236	Complete	SRR12483207_1_186	190758	191120	-	104	93	50S ribosomal protein L22
350887at1236	Complete	SRR12483207_1_36	36184	36618	+	118.6	104	Biotin carboxyl carrier protein of acetyl-CoA carboxylase
351354at1236	Complete	SRR12483207_2_24	29876	30133	-	126.9	66	50S ribosomal protein L27
353640at1236	Missing							integration host factor subunit beta
355319at1236	Complete	SRR12483207_2_14	19617	19976	-	32.7	76	ribosome-binding factor A
356324at1236	Missing							Uncharacterised protein family UPF0250
356738at1236	Missing							Cell division protein FtsB
357414at1236	Missing							5-formyltetrahydrofolate cyclo-ligase
362556at1236	Missing							Large ribosomal RNA subunit accumulation protein YceD
362811at1236	Missing							50S ribosomal protein L20
363087at1236	Missing							ATP synthase subunit b
364121at1236	Complete	SRR12483207_1_118	126828	127301	-	109.2	150	signal peptidase II
364894at1236	Complete	SRR12483207_1_121	131208	131468	+	74.8	73	30S ribosomal protein S20
365498at1236	Missing							50S ribosomal protein L28
366515at1236	Missing							translation initiation factor IF-1
368026at1236	Missing							nucleoid-associated protein
368982at1236	Missing							RNA-binding protein Hfq
369034at1236	Complete	SRR12483207_1_178	187640	187945	-	120.8	88	30S ribosomal protein S14
369641at1236	Missing							Transcription antitermination protein NusB
369656at1236	Complete	SRR12483207_2_30	32677	32892	-	95.6	56	30S ribosomal protein S18
370107at1236	Missing							tRNA (adenosine(37)-N6)-threonylcarbamoyltransferase complex ATPase subunit type 1 TsaE
370661at1236	Missing							outer membrane lipoprotein carrier protein LolA
371499at1236	Complete	SRR12483207_1_134	145064	145507	-	85.4	93	Putative pre-16S rRNA nuclease
371598at1236	Complete	SRR12483207_1_54	55552	55791	-	112.4	64	acyl carrier protein
372328at1236	Missing							preprotein translocase subunit YajC
373169at1236	Missing							Ribosomal silencing factor RsfS
374091at1236	Complete	SRR12483207_2_61	64573	64833	+	42.9	65	membrane protein
374214at1236	Complete	SRR12483207_2_13	19292	19555	-	105	69	30S ribosomal protein S15
374437at1236	Missing							stringent starvation protein B
375249at1236	Complete	SRR12483207_1_7	4305	4547	-	100.9	68	30S ribosomal protein S16
375958at1236	Missing							Fe(2+)-trafficking protein
376267at1236	Missing							RNA-binding protein
376950at1236	Missing							50S ribosomal protein L33
377407at1236	Complete	SRR12483207_2_25	30178	30525	-	75.2	72	50S ribosomal protein L21
378203at1236	Complete	SRR12483207_1_209	208275	208640	+	109.8	101	50S ribosomal protein L7/L12
378863at1236	Complete	SRR12483207_1_182	189232	189471	-	95.9	62	30S ribosomal protein S17
382341at1236	Missing							rod shape-determining protein MreD
382825at1236	Missing							DNA-directed RNA polymerase subunit omega
382925at1236	Complete	SRR12483207_1_204	205596	205955	+	53.9	87	preprotein translocase subunit SecE
383686at1236	Missing							ATP synthase subunit c
384264at1236	Missing							50S ribosomal protein L35
384367at1236	Missing							30S ribosomal protein S21
384685at1236	Complete	SRR12483207_1_173	185590	185775	-	96.1	54	50S ribosomal protein L30
384687at1236	Complete	SRR12483207_1_58	58561	58734	-	58.5	43	50S ribosomal protein L32
384875at1236	Missing							Flavinator of succinate dehydrogenase
385818at1236	Missing							BolA family transcriptional regulator
389184at1236	Complete	SRR12483207_1_183	189476	189673	-	37.8	41	50S ribosomal protein L29

## Sheet: d-enterobacterales_odb10
BUSCO ID	Status	Sequence	Gene Start	Gene End	Strand	Score	Length	Description
312at91347	Complete	SRR12483207_1_210	208717	212742	+	2063.7	1147	DNA-directed RNA polymerase subunit beta
373at91347	Complete	SRR12483207_1_211	212773	216960	+	2191.9	1182	DNA-directed RNA polymerase subunit beta'
854at91347	Missing							valine--tRNA ligase
1674at91347	Complete	SRR12483207_1_66	65138	67666	-	948	719	leucine--tRNA ligase
2121at91347	Missing							DNA topoisomerase I
2325at91347	Missing							exodeoxyribonuclease V subunit beta
2605at91347	Missing							DNA polymerase III subunit alpha
2659at91347	Complete	SRR12483207_1_97	101866	104523	-	1278.1	774	Pyruvate dehydrogenase E1 component
3039at91347	Complete	SRR12483207_1_25	23236	25896	+	856.3	668	NADH-quinone oxidoreductase
3084at91347	Missing							carbamoyl phosphate synthase large subunit
3734at91347	Complete	SRR12483207_1_99	105320	107785	-	1226.8	785	Protein translocase subunit SecA
4210at91347	Missing							Lon protease
4269at91347	Missing							primosomal protein N'
4411at91347	Missing							DNA gyrase subunit A
4459at91347	Missing							LPS-assembly protein LptD
4673at91347	Complete	SRR12483207_1_38	37961	39589	-	625.1	463	methionine--tRNA ligase
4867at91347	Missing							ribonucleotide-diphosphate reductase subunit alpha
5022at91347	Complete	SRR12483207_1_151	165170	167578	-	999.6	634	DNA gyrase subunit B
5062at91347	Complete	SRR12483207_1_119	127305	130133	-	988.4	824	isoleucine--tRNA ligase
5072at91347	Complete	SRR12483207_1_73	72930	75425	+	903.4	707	2-oxoglutarate dehydrogenase E1 component
5392at91347	Missing							oligopeptidase A
5537at91347	Missing							5-methyltetrahydropteroyltriglutamate--homocysteine methyltransferase
6335at91347	Missing							cytochrome ubiquinol oxidase subunit I
6493at91347	Missing							DNA mismatch repair protein MutS
6639at91347	Complete	SRR12483207_2_15	19996	22242	-	709.7	667	translation initiation factor IF-2
6839at91347	Complete	SRR12483207_2_20	25688	27526	-	929	515	ATP-dependent metalloprotease
6990at91347	Complete	SRR12483207_1_90	94027	96261	-	835.8	588	Penicillin-binding protein 1B
7453at91347	Complete	SRR12483207_1_84	87612	90257	-	738.8	735	alanine--tRNA ligase
7906at91347	Complete	SRR12483207_1_22	19640	21421	+	856.3	502	NADH-quinone oxidoreductase subunit C/D
8198at91347	Missing							DNA polymerase I
8345at91347	Missing							threonine--tRNA ligase
8636at91347	Complete	SRR12483207_1_70	69721	71349	+	645.9	458	glutamine--tRNA ligase
8822at91347	Missing							phenylalanine--tRNA ligase subunit beta
9070at91347	Missing							Bifunctional purine biosynthesis protein PurH
9079at91347	Missing							proline--tRNA ligase
9375at91347	Complete	SRR12483207_2_41	44002	45552	-	574.9	435	GMP synthase
9490at91347	Missing							CTP synthase
9913at91347	Missing							GTP-binding protein TypA
10523at91347	Complete	SRR12483207_1_144	155269	157014	-	682.8	512	lipid ABC transporter permease/ATP-binding protein
10905at91347	Missing							glucose-6-phosphate dehydrogenase
11158at91347	Missing							RNA polymerase sigma factor RpoD
11276at91347	Complete	SRR12483207_2_12	17131	19212	-	844.2	579	polyribonucleotide nucleotidyltransferase
11342at91347	Complete	SRR12483207_2_57	60301	62085	-	568.3	515	elongation factor 4
11564at91347	Missing							exoribonuclease II
12067at91347	Complete	SRR12483207_1_145	157196	158866	-	752	503	30S ribosomal protein S1
12072at91347	Missing							ATP-dependent RNA helicase DeaD
12374at91347	Missing							1-deoxy-D-xylulose-5-phosphate synthase
12745at91347	Missing							DNA polymerase III subunit gamma/tau
12922at91347	Complete	SRR12483207_1_30	28229	30028	+	441.9	522	NADH
13022at91347	Missing							exodeoxyribonuclease I
13051at91347	Complete	SRR12483207_1_126	136683	138341	+	977.5	494	molecular chaperone GroEL
13068at91347	Missing							outer membrane protein assembly factor BamA
13089at91347	Missing							2-isopropylmalate synthase
13521at91347	Missing							anthranilate synthase component I
13589at91347	Missing							tRNA uridine 5-carboxymethylaminomethyl modification enzyme MnmG
13669at91347	Complete	SRR12483207_2_43	47093	48418	-	214.3	379	GTPase Der
14646at91347	Missing							dihydroxy-acid dehydratase
15307at91347	Missing							adenylosuccinate lyase
15629at91347	Missing							exonuclease V subunit gamma
15960at91347	Missing							glutamine--fructose-6-phosphate aminotransferase
16772at91347	Missing							ATP synthase subunit alpha
16784at91347	Missing							glutamate--cysteine ligase
16910at91347	Missing							adenylosuccinate synthase
17229at91347	Missing							diaminopimelate decarboxylase
17277at91347	Missing							ATP-dependent Clp protease ATP-binding subunit ClpX
17608at91347	Missing							Chromosomal replication initiator protein DnaA
17649at91347	Missing							ATP synthase subunit beta
17778at91347	Missing							argininosuccinate lyase
17858at91347	Missing							glucose-6-phosphate isomerase
18389at91347	Missing							phosphate acetyltransferase
18497at91347	Complete	SRR12483207_2_38	39385	40833	+	535.7	428	cardiolipin synthase A
18548at91347	Complete	SRR12483207_2_45	49657	50925	-	424.7	351	histidine--tRNA ligase
18659at91347	Complete	SRR12483207_3_2	495	1754	+	823.4	388	transcription termination factor Rho
18707at91347	Complete	SRR12483207_2_16	22330	23817	-	583.4	414	Transcription termination/antitermination protein NusA
19149at91347	Missing							Queuine tRNA-ribosyltransferase
19201at91347	Complete	SRR12483207_1_102	109587	111029	-	465.3	402	UDP-N-acetylmuramate--L-alanine ligase
19461at91347	Missing							cysteine--tRNA ligase
19548at91347	Complete	SRR12483207_2_49	54119	55375	-	582	364	serine hydroxymethyltransferase
19553at91347	Missing							cell division protein FtsA
19608at91347	Missing							molecular chaperone HtpG
19761at91347	Complete	SRR12483207_1_171	183824	185137	-	545.5	370	Protein translocase subunit SecY
19976at91347	Complete	SRR12483207_2_6	5517	7199	-	569.7	483	aspartate--tRNA ligase
20568at91347	Complete	SRR12483207_1_156	169700	171262	+	457.6	447	membrane protein insertase YidC
20637at91347	Complete	SRR12483207_1_33	33027	34472	+	629	462	metalloprotease TldD
20863at91347	Missing							methionine adenosyltransferase
20969at91347	Missing							3-deoxy-D-manno-octulosonic-acid transferase
21870at91347	Complete	SRR12483207_2_8	9063	10604	-	435	430	lipid II flippase MurJ
21912at91347	Complete	SRR12483207_1_140	151983	153335	+	532.8	388	asparagine--tRNA ligase
22092at91347	Missing							threonine synthase
22118at91347	Missing							ATP-dependent protease ATPase subunit HslU
22142at91347	Complete	SRR12483207_2_7	7313	9055	+	544.6	491	arginine--tRNA ligase
22239at91347	Missing							tRNA-2-methylthio-N(6)-dimethylallyladenosine synthase
22268at91347	Complete	SRR12483207_1_8	4585	5916	-	348.6	404	signal recognition particle protein
22626at91347	Complete	SRR12483207_1_147	160439	162478	-	415.1	605	glycine--tRNA ligase subunit beta
23148at91347	Missing							peptidylprolyl isomerase
23303at91347	Missing							ribonucleotide-diphosphate reductase subunit beta
23619at91347	Complete	SRR12483207_1_76	77866	79155	-	556.8	380	Adenosylmethionine-8-amino-7-oxononanoate aminotransferase
23866at91347	Missing							polynucleotide adenylyltransferase
24168at91347	Missing							ketol-acid reductoisomerase
24492at91347	Complete	SRR12483207_1_81	82838	84283	-	599	400	lysine--tRNA ligase
25024at91347	Missing							Phosphoenolpyruvate-protein phosphotransferase
25383at91347	Complete	SRR12483207_1_95	99243	100640	-	439.2	391	dihydrolipoyl dehydrogenase
25899at91347	Missing							lipid-A-disaccharide synthase
26452at91347	Missing							MFS transporter
26874at91347	Complete	SRR12483207_1_152	167732	168832	-	188	291	Beta sliding clamp
26959at91347	Missing							phosphoglycerate kinase
26964at91347	Missing							serine--tRNA ligase
27487at91347	Complete	SRR12483207_1_42	42670	44010	+	434.6	404	metalloprotease PmbA
27549at91347	Complete	SRR12483207_1_159	173153	174550	-	661	396	replicative DNA helicase
27820at91347	Complete	SRR12483207_2_72	74326	75672	+	436.1	385	phosphatidylserine synthase
28109at91347	Complete	SRR12483207_1_10	7388	8803	+	500.6	425	glutamate--tRNA ligase
29283at91347	Complete	SRR12483207_1_61	62067	62948	-	363.9	265	lipoyl synthase
29509at91347	Complete	SRR12483207_1_122	131547	132653	-	483	329	Chaperone protein DnaJ
29648at91347	Complete	SRR12483207_1_46	48395	50131	+	454.3	460	DNA ligase
29797at91347	Missing							bifunctional chorismate mutase/prephenate dehydratase
29906at91347	Complete	SRR12483207_1_34	34485	35534	-	590.1	310	rod shape-determining protein
30360at91347	Complete	SRR12483207_1_166	181290	182261	-	449.5	264	DNA-directed RNA polymerase subunit alpha
30417at91347	Complete	SRR12483207_1_107	115978	117489	-	468.6	409	UDP-N-acetylmuramoyl-L-alanyl-D-glutamate--2, 6-diaminopimelate ligase
30806at91347	Complete	SRR12483207_1_37	36608	37933	+	578.3	364	acetyl-CoA carboxylase biotin carboxylase subunit
30873at91347	Complete	SRR12483207_1_105	113536	114612	-	318.9	311	phospho-N-acetylmuramoyl-pentapeptide- transferase
30994at91347	Missing							leucyl aminopeptidase
31386at91347	Missing							Glyceraldehyde-3-phosphate dehydrogenase
31545at91347	Complete	SRR12483207_2_23	28815	29831	-	379.2	316	GTPase Obg
31561at91347	Complete	SRR12483207_2_39	41132	42934	+	577.7	514	signal peptide peptidase SppA
31637at91347	Complete	SRR12483207_1_9	6059	7153	-	468.6	324	tRNA 2-thiouridine(34) synthase MnmA
31738at91347	Complete	SRR12483207_1_24	21913	23193	+	567.9	368	NADH-ubiquinone oxidoreductase 51kDa subunit, FMN-binding domain
31787at91347	Complete	SRR12483207_1_196	197578	198672	+	353.5	308	3-dehydroquinate synthase
32356at91347	Missing							UDP-N-acetylglucosamine 1-carboxyvinyltransferase
32744at91347	Complete	SRR12483207_1_117	125885	126808	-	283.2	249	4-hydroxy-3-methylbut-2-enyl diphosphate reductase
33151at91347	Missing							6-phosphogluconate dehydrogenase, decarboxylating
33224at91347	Missing							Tryptophan synthase beta chain
33442at91347	Missing							bifunctional indole-3-glycerol phosphate synthase/phosphoribosylanthranilate isomerase
33787at91347	Missing							phosphoglucosamine mutase
34836at91347	Missing							UDP-3-O-(3-hydroxymyristoyl)glucosamine N-acyltransferase
35016at91347	Complete	SRR12483207_1_13	11360	12424	+	455.1	311	chorismate synthase
35495at91347	Complete	SRR12483207_2_54	57816	58628	-	172.5	209	GTPase Era
35539at91347	Complete	SRR12483207_1_148	162480	163391	-	379.4	264	glycine--tRNA ligase subunit alpha
35630at91347	Complete	SRR12483207_1_77	79242	80246	+	504.5	284	biotin synthase
35760at91347	Missing							LPS export ABC transporter permease LptG
35816at91347	Complete	SRR12483207_1_120	130159	131085	-	319.8	269	Riboflavin biosynthesis protein
35918at91347	Complete	SRR12483207_1_101	108445	109377	-	387.9	256	UDP-3-O-acyl-N-acetylglucosamine deacetylase
36137at91347	Missing							glycerol-3-phosphate dehydrogenase
36271at91347	Missing							exonuclease V subunit alpha
36292at91347	Missing							class II fructose-bisphosphate aldolase
36653at91347	Missing							histidinol dehydrogenase
36667at91347	Missing							ATP-dependent 6-phosphofructokinase
37096at91347	Missing							Multifunctional CCA protein
37391at91347	Missing							ATP phosphoribosyltransferase
38001at91347	Missing							cell division protein FtsZ
38133at91347	Complete	SRR12483207_1_104	112242	113543	-	432.9	374	UDP-N-acetylmuramoyl-L-alanine--D-glutamate ligase
38228at91347	Missing							Enolase
38408at91347	Missing							Pseudouridine synthase
38762at91347	Complete	SRR12483207_1_26	25906	26856	+	402.5	272	NADH-quinone oxidoreductase subunit H
38913at91347	Missing							cysteine desulfurase
39012at91347	Missing							1-deoxy-D-xylulose-5-phosphate reductoisomerase
39499at91347	Complete	SRR12483207_2_69	71580	72530	+	449.4	267	ribose-phosphate pyrophosphokinase
40340at91347	Missing							bifunctional imidazole glycerol-phosphate dehydratase/histidinol phosphatase
40851at91347	Missing							Dual-specificity RNA methyltransferase RlmN
40895at91347	Missing							pyruvate kinase
40939at91347	Complete	SRR12483207_2_3	2597	3472	-	330.9	255	Protease HtpX
41092at91347	Complete	SRR12483207_1_60	61185	62039	+	286.1	238	prolipoprotein diacylglyceryl transferase
41111at91347	Complete	SRR12483207_1_14	12561	13769	+	593.4	357	beta-ketoacyl-
42181at91347	Missing							bifunctional diaminohydroxyphosphoribosylaminopyrimidine deaminase/5-amino-6-(5-phosphoribosylamino)uracil reductase
42318at91347	Complete	SRR12483207_1_198	199413	200414	+	382.7	293	tryptophan--tRNA ligase
43000at91347	Missing							glutamate racemase
43106at91347	Complete	SRR12483207_1_103	111033	112103	-	328.2	285	UDP-N-acetylglucosamine--N-acetylmuramyl- (pentapeptide) pyrophosphoryl-undecaprenol N-acetylglucosamine transferase
43407at91347	Complete	SRR12483207_2_46	50931	52022	-	522.4	326	4-hydroxy-3-methylbut-2-en-1-yl diphosphate synthase
43441at91347	Complete	SRR12483207_1_57	57539	58489	-	385.7	272	3-oxoacyl-
43537at91347	Missing							DNA primase
43538at91347	Missing							glutathione synthase
43976at91347	Missing							Peptidoglycan glycosyltransferase MrdB
44171at91347	Missing							Histidinol-phosphate aminotransferase
44707at91347	Missing							(2E,6E)-farnesyl diphosphate synthase
44837at91347	Complete	SRR12483207_1_146	159144	160430	-	380.9	352	3-phosphoshikimate 1-carboxyvinyltransferase
45215at91347	Missing							tyrosine--tRNA ligase
46153at91347	Missing							3-isopropylmalate dehydrogenase
46419at91347	Complete	SRR12483207_2_34	35080	36171	-	470.5	286	Protein HflK
46906at91347	Missing							cobalt transporter
46945at91347	Missing							protoheme IX farnesyltransferase
46977at91347	Complete	SRR12483207_3_7	7040	7948	-	350.4	261	aspartate-semialdehyde dehydrogenase
47034at91347	Missing							bifunctional N-acetylglucosamine-1-phosphate uridyltransferase/glucosamine-1-phosphate acetyltransferase
47740at91347	Complete	SRR12483207_1_5	2995	3744	-	282.4	216	tRNA (guanine-N(1)-)-methyltransferase
47842at91347	Missing							A/G-specific adenine glycosylase
48197at91347	Complete	SRR12483207_1_18	16622	17884	+	402.5	353	Dihydrofolate synthase/folylpolyglutamate synthase
48208at91347	Missing							RNA polymerase factor sigma-32
48224at91347	Missing							Porphobilinogen deaminase
48740at91347	Complete	SRR12483207_1_17	15753	16610	+	425.4	268	acetyl-CoA carboxylase subunit beta
49226at91347	Complete	SRR12483207_2_19	24831	25655	-	309.5	243	dihydropteroate synthase
49244at91347	Missing							tRNA N6-adenosine threonylcarbamoyltransferase
49282at91347	Missing							rod shape-determining protein MreC
49349at91347	Missing							Pseudouridine synthase
49353at91347	Complete	SRR12483207_2_33	34111	35034	-	419.5	281	Protein HflC
49743at91347	Complete	SRR12483207_2_66	68844	69896	-	389.9	307	peptide chain release factor 1
49804at91347	Missing							tRNA(Ile)-lysidine synthase
50042at91347	Complete	SRR12483207_1_111	121981	122979	+	322.5	267	4-hydroxythreonine-4-phosphate dehydrogenase
50332at91347	Complete	SRR12483207_2_32	33335	34069	-	214.4	216	23S rRNA (guanosine-2'-O-)-methyltransferase RlmB
50585at91347	Complete	SRR12483207_1_193	194487	195257	+	181.7	197	pimeloyl-
51115at91347	Missing							acetyl-CoA carboxylase carboxyltransferase subunit alpha
51202at91347	Missing							ATP synthase subunit a
51348at91347	Missing							Phosphoserine aminotransferase
52122at91347	Missing							Triosephosphate isomerase
52324at91347	Missing							ABC transporter ATP-binding protein
52332at91347	Complete	SRR12483207_1_188	191432	192256	-	374.3	237	Ribosomal protein L2
52475at91347	Fragmented	SRR12483207_2_4	3603	4784	-	342.3	255	murein DD-endopeptidase MepM
52476at91347	Complete	SRR12483207_1_157	171294	172649	+	389.3	380	tRNA modification GTPase MnmE
52566at91347	Missing							Site-determining protein
52719at91347	Missing							cell division protein FtsW
52925at91347	Missing							phosphatidate cytidylyltransferase
52934at91347	Complete	SRR12483207_3_9	8157	9122	-	205.2	272	bifunctional biotin--
53222at91347	Missing							4-hydroxy-tetrahydrodipicolinate synthase
53308at91347	Missing							orotidine 5'-phosphate decarboxylase
53337at91347	Missing							Acyl-
54184at91347	Complete	SRR12483207_1_130	140972	141832	-	345.7	256	phosphatidylserine decarboxylase
54310at91347	Complete	SRR12483207_3_10	9119	10147	-	299	274	UDP-N-acetylenolpyruvoylglucosamine reductase
54393at91347	Missing							bifunctional methylenetetrahydrofolate dehydrogenase/methenyltetrahydrofolate cyclohydrolase
54756at91347	Complete	SRR12483207_1_185	190130	190774	-	286.6	184	K Homology domain
55352at91347	Complete	SRR12483207_2_55	58636	59319	-	257.9	199	ribonuclease III
55368at91347	Missing							homoserine kinase
56003at91347	Complete	SRR12483207_1_43	44015	45166	-	345.7	318	succinyl-diaminopimelate desuccinylase
56018at91347	Missing							1-acyl-sn-glycerol-3-phosphate acyltransferase
56094at91347	Missing							Uridylate kinase
56156at91347	Complete	SRR12483207_1_88	92950	93633	+	192.8	191	5'-methylthioadenosine/S-adenosylhomocysteine nucleosidase
56250at91347	Complete	SRR12483207_1_164	179913	180866	+	226.5	254	methionyl-tRNA formyltransferase
56253at91347	Missing							Methylenetetrahydrofolate reductase
56258at91347	Complete	SRR12483207_1_112	122960	123754	+	233.5	224	16S rRNA (adenine(1518)-N(6)/adenine(1519)-N(6))- dimethyltransferase
56387at91347	Complete	SRR12483207_1_108	117554	118498	-	303.7	264	16S rRNA (cytosine(1402)-N(4))-methyltransferase
56477at91347	Missing							30S ribosomal protein S2
56763at91347	Complete	SRR12483207_1_16	14944	15729	+	306.9	229	tRNA pseudouridine synthase A
56764at91347	Complete	SRR12483207_1_1	3	911	-	292.5	261	Pseudouridine synthase
56819at91347	Complete	SRR12483207_2_52	56330	57061	-	278	215	pyridoxine 5'-phosphate synthase
56917at91347	Complete	SRR12483207_2_35	36225	37175	-	323.8	262	tRNA dimethylallyltransferase
57147at91347	Complete	SRR12483207_1_74	75443	76582	+	443.6	354	dihydrolipoamide succinyltransferase
57151at91347	Missing							DNA polymerase III subunit delta'
57831at91347	Missing							orotate phosphoribosyltransferase
58196at91347	Complete	SRR12483207_1_197	198679	199353	+	293.5	198	ribulose-phosphate 3-epimerase
58439at91347	Complete	SRR12483207_2_21	27585	28187	-	173.4	167	Ribosomal RNA large subunit methyltransferase E
58494at91347	Missing							ferredoxin--NADP(+) reductase
58562at91347	Missing							carbamoyl-phosphate synthase small subunit
58706at91347	Complete	SRR12483207_1_106	114606	115976	-	365.9	353	UDP-N-acetylmuramoyl-tripeptide--D-alanyl-D- alanine ligase
58708at91347	Missing							thioredoxin-disulfide reductase
59634at91347	Missing							tRNA (guanine-N(7)-)-methyltransferase
59851at91347	Missing							ribonuclease T
60543at91347	Complete	SRR12483207_2_60	63555	64436	+	276	244	NAD(+) kinase
60900at91347	Missing							2,3,4,5-tetrahydropyridine-2,6-dicarboxylate N-succinyltransferase
60967at91347	Missing							Fe/S biogenesis protein NfuA
61400at91347	Missing							riboflavin synthase subunit alpha
61409at91347	Missing							uroporphyrinogen-III synthase
61434at91347	Complete	SRR12483207_1_141	153339	154064	-	243.4	207	3-deoxy-manno-octulosonate cytidylyltransferase
61690at91347	Complete	SRR12483207_3_3	2041	2856	+	204.1	214	diaminopimelate epimerase
62284at91347	Missing							cytochrome o ubiquinol oxidase subunit III
62379at91347	Missing							imidazole glycerol phosphate synthase cyclase subunit
62466at91347	Missing							protein sirB1
62648at91347	Complete	SRR12483207_1_21	19007	19591	+	320.6	156	NADH dehydrogenase subunit B
62655at91347	Complete	SRR12483207_2_71	73139	74215	+	249.3	325	Ribosome-binding ATPase YchF
63025at91347	Missing							16S rRNA (guanine(1207)-N(2))-methyltransferase
63042at91347	Missing							Zinc import ATP-binding protein ZnuC
63850at91347	Missing							3,4-dihydroxy-2-butanone 4-phosphate synthase
63936at91347	Complete	SRR12483207_1_191	193198	193854	-	262.9	181	50S ribosomal protein L3
64091at91347	Missing							2,3-bisphosphoglycerate-dependent phosphoglycerate mutase
64145at91347	Complete	SRR12483207_1_6	3756	4298	-	154.9	149	ribosome maturation factor RimM
64179at91347	Complete	SRR12483207_1_72	72022	72792	+	207.6	197	Nif3-like dinuclear metal center hexameric protein
64259at91347	Missing							endonuclease III
64323at91347	Missing							serine O-acetyltransferase
64441at91347	Missing							rRNA (cytidine-2'-O-)-methyltransferase
64486at91347	Missing							CDP-diacylglycerol--glycerol-3-phosphate 3-phosphatidyltransferase
64712at91347	Complete	SRR12483207_1_12	10413	11327	+	284.4	257	ribosomal protein L3 N(5)-glutamine methyltransferase
64742at91347	Complete	SRR12483207_1_167	182271	182891	-	289.3	190	30S ribosomal protein S4
64924at91347	Missing							endonuclease SmrB
64954at91347	Missing							phenylalanine--tRNA ligase subunit alpha
64955at91347	Missing							1-(5-phosphoribosyl)-5-
64963at91347	Complete	SRR12483207_1_27	26881	27429	+	211.7	133	NADH-quinone oxidoreductase subunit I
64968at91347	Missing							ATP synthase subunit gamma
65110at91347	Missing							guanylate kinase
65588at91347	Missing							(2E,6E)-farnesyl- diphosphate-specific ditrans,polycis-undecaprenyl-diphosphate synthase
65730at91347	Missing							elongation factor Ts
65823at91347	Complete	SRR12483207_2_36	37768	38349	+	289.5	172	GTP cyclohydrolase II
65824at91347	Complete	SRR12483207_1_205	205957	206502	+	238.4	148	transcription termination/antitermination protein NusG
65961at91347	Missing							superoxide dismutase
66051at91347	Missing							ATP-dependent Clp protease proteolytic subunit
66179at91347	Complete	SRR12483207_2_68	70684	71559	+	259.4	240	4-diphosphocytidyl-2-C-methyl-D-erythritol kinase
66368at91347	Complete	SRR12483207_2_70	72527	73132	+	158	148	Peptidyl-tRNA hydrolase
67100at91347	Missing							3-hydroxydecanoyl-
67418at91347	Complete	SRR12483207_2_28	31645	32193	+	220.6	154	inorganic pyrophosphatase
67457at91347	Fragmented	SRR12483207_1_96	100684	101838	-	391.5	356	pyruvate dehydrogenase complex dihydrolipoyllysine-residue acetyltransferase
67463at91347	Complete	SRR12483207_1_87	92001	92714	-	243.3	202	2-C-methyl-D-erythritol 4-phosphate cytidylyltransferase
67620at91347	Complete	SRR12483207_1_55	55848	56582	-	268.2	203	3-oxoacyl-
67725at91347	Complete	SRR12483207_2_56	59320	60273	-	224.4	242	Signal peptidase I
68569at91347	Complete	SRR12483207_1_50	51933	52712	-	257.3	217	metal-dependent hydrolase
68836at91347	Missing							dCTP deaminase
69316at91347	Missing							folate-binding protein
69788at91347	Missing							hydroxyacylglutathione hydrolase
69849at91347	Complete	SRR12483207_1_98	104697	105323	+	159.5	175	dephospho-CoA kinase
70091at91347	Complete	SRR12483207_1_92	97051	97560	+	159.6	133	2-amino-4-hydroxy-6- hydroxymethyldihydropteridine diphosphokinase
70283at91347	Complete	SRR12483207_1_179	187952	188497	-	255.3	162	Ribosomal protein L5
70738at91347	Complete	SRR12483207_2_65	67996	68847	-	205.8	212	protein-(glutamine-N5) methyltransferase, release factor-specific
70972at91347	Complete	SRR12483207_1_174	185780	186274	-	215.5	131	Ribosomal protein S5
71136at91347	Missing							GTP cyclohydrolase 1
71239at91347	Missing							Tryptophan synthase alpha chain
71716at91347	Complete	SRR12483207_1_138	148675	149337	+	232	194	Ribose-5-phosphate isomerase A
71844at91347	Complete	SRR12483207_1_113	123759	124574	+	241.5	230	bis(5'-nucleosyl)-tetraphosphatase (symmetrical)
72064at91347	Missing							Lipopolysaccharide export system protein LptC
72076at91347	Missing							imidazole glycerol phosphate synthase subunit HisH
72088at91347	Complete	SRR12483207_1_161	177931	178767	-	203.3	219	shikimate dehydrogenase
72355at91347	Complete	SRR12483207_1_195	197066	197581	+	132.4	138	shikimate kinase
72356at91347	Fragmented	SRR12483207_1_63	63180	63599	-	147.8	117	octanoyltransferase
73023at91347	Missing							trigger factor
73105at91347	Complete	SRR12483207_1_163	179409	179900	+	172.4	145	peptide deformylase
73130at91347	Missing							tRNA pseudouridine synthase B
73167at91347	Missing							50S ribosomal protein L13
73580at91347	Missing							rod shape-determining protein MreD
73655at91347	Missing							translation initiation factor IF-3
73785at91347	Missing							ATP synthase subunit delta
73798at91347	Missing							peptidylprolyl isomerase SurA
74046at91347	Complete	SRR12483207_1_114	124580	125059	-	130.5	125	dihydrofolate reductase
74115at91347	Complete	SRR12483207_1_207	206991	207698	+	221	198	Ribosomal protein L1
74209at91347	Complete	SRR12483207_2_58	62164	62832	+	256.3	195	uracil-DNA glycosylase
74260at91347	Complete	SRR12483207_2_22	28245	28721	-	199.2	138	transcription elongation factor GreA
74468at91347	Missing							outer membrane lipoprotein carrier protein LolA
74706at91347	Complete	SRR12483207_1_131	141950	142483	+	244.1	153	oligoribonuclease
74856at91347	Missing							YicC family protein
75116at91347	Missing							beta-hydroxyacyl-ACP dehydratase
75170at91347	Complete	SRR12483207_1_162	178748	179299	-	204.6	161	Threonylcarbamoyl-AMP synthase
75392at91347	Complete	SRR12483207_1_64	63692	64660	-	70.4	283	DNA polymerase III subunit delta
75689at91347	Complete	SRR12483207_2_62	64878	65342	+	133.3	130	SsrA-binding protein
75763at91347	Missing							cytidylate kinase
75919at91347	Missing							septum formation inhibitor
75969at91347	Missing							Peptidoglycan-associated protein
75999at91347	Missing							4-hydroxy-tetrahydrodipicolinate reductase
76135at91347	Missing							Transcription antitermination protein NusB
76222at91347	Missing							cytochrome ubiquinol oxidase subunit II
76350at91347	Missing							Protein-export protein SecB
76438at91347	Complete	SRR12483207_1_23	21452	21916	+	196.1	142	NADH-quinone oxidoreductase subunit E
76441at91347	Missing							adenylate kinase
76920at91347	Complete	SRR12483207_1_91	96584	97033	+	169.6	126	RNA polymerase-binding transcription factor
77060at91347	Missing							DNA polymerase III subunit epsilon
77071at91347	Missing							UDP-2,3-diacylglucosamine hydrolase
77165at91347	Missing							bifunctional phosphoribosyl-AMP cyclohydrolase/phosphoribosyl-ATP diphosphatase
77286at91347	Complete	SRR12483207_1_201	201639	202109	+	211.2	137	30S ribosomal protein S7
77379at91347	Complete	SRR12483207_1_208	207765	208250	+	131.1	143	50S ribosomal protein L10
77687at91347	Missing							ribosome-recycling factor
77782at91347	Missing							ATP-dependent protease subunit HslV
78274at91347	Missing							16S rRNA (guanine(966)-N(2))-methyltransferase
78429at91347	Missing							Pyridoxal phosphate homeostasis protein
78566at91347	Missing							pantetheine-phosphate adenylyltransferase
78786at91347	Missing							YihA family ribosome biogenesis GTP-binding protein
78998at91347	Complete	SRR12483207_1_181	188837	189205	-	182.8	108	50S ribosomal protein L14
79018at91347	Missing							deoxyuridine 5'-triphosphate nucleotidohydrolase
79257at91347	Complete	SRR12483207_1_86	91532	91999	-	171	142	2-C-methyl-D-erythritol 2,4-cyclodiphosphate synthase
79300at91347	Complete	SRR12483207_2_50	55412	55900	-	184.9	147	tRNA-specific adenosine deaminase
79384at91347	Complete	SRR12483207_1_128	139424	139987	+	157.7	160	elongation factor P
79395at91347	Complete	SRR12483207_1_52	53678	54328	-	196.8	168	Thymidylate kinase
80037at91347	Complete	SRR12483207_1_168	182918	183313	-	230.6	116	Ribosomal protein S11
80129at91347	Complete	SRR12483207_2_37	38527	39273	+	126.5	217	Uncharacterised protein family UPF0259
80271at91347	Fragmented	SRR12483207_1_41	41845	42501	+	98.6	122	tRNA (adenosine(37)-N6)-threonylcarbamoyltransferase complex dimerization subunit type 1 TsaB
80419at91347	Missing							6,7-dimethyl-8-ribityllumazine synthase
80524at91347	Missing							outer membrane protein assembly factor BamD
80874at91347	Duplicated	SRR12483207_1_178	187640	187945	-	173.6	100	c
80874at91347	Duplicated	SRR12483207_1_177	187209	187604	-	158.6	128	30S ribosomal protein S14
80956at91347	Complete	SRR12483207_1_190	192575	193183	-	196.4	167	50S ribosomal protein L4
80958at91347	Missing							30S ribosomal protein S9
80962at91347	Complete	SRR12483207_2_29	32195	32650	-	115.6	124	Ribosomal protein L9
80995at91347	Complete	SRR12483207_1_200	201209	201577	+	213.8	110	30S ribosomal protein S12
81099at91347	Missing							phosphoheptose isomerase
81206at91347	Missing							NADH-quinone oxidoreductase subunit A
81317at91347	Missing							osmotically-inducible protein OsmY
81647at91347	Missing							Sulfurtransferase
81712at91347	Missing							ATP synthase subunit b
81834at91347	Complete	SRR12483207_1_184	189670	190080	-	220.1	125	50S ribosomal protein L16
82202at91347	Missing							Ribonuclease H
82289at91347	Complete	SRR12483207_1_89	93668	94009	-	98.2	94	iron-sulfur cluster insertion protein ErpA
82522at91347	Complete	SRR12483207_1_169	183332	183679	-	145.8	102	30S ribosomal protein S13
82918at91347	Missing							Cell division protein ZapA
83088at91347	Complete	SRR12483207_1_206	206570	206998	+	130.8	116	50S ribosomal protein L11
83425at91347	Complete	SRR12483207_1_165	180868	181236	-	175.2	112	50S ribosomal protein L17
83959at91347	Complete	SRR12483207_1_192	193902	194213	-	209.6	98	Ribosomal protein S10
84085at91347	Complete	SRR12483207_1_180	188503	188823	-	121.1	92	50S ribosomal protein L24
84147at91347	Complete	SRR12483207_1_49	51579	51923	-	118.8	97	histidine triad nucleotide-binding protein
84552at91347	Complete	SRR12483207_1_118	126828	127301	-	98.1	154	signal peptidase II
84827at91347	Missing							ATP synthase epsilon chain
84909at91347	Missing							Fe(2+)-trafficking protein
84924at91347	Missing							Heat shock protein HspQ
84938at91347	Missing							7,8-dihydroneopterin aldolase
84972at91347	Missing							BolA family transcriptional regulator
85582at91347	Missing							50S ribosomal protein L25
85777at91347	Missing							integration host factor subunit beta
85931at91347	Complete	SRR12483207_1_186	190758	191120	-	101.7	87	50S ribosomal protein L22
86613at91347	Complete	SRR12483207_1_36	36184	36618	+	148.3	113	Biotin carboxyl carrier protein of acetyl-CoA carboxylase
86761at91347	Complete	SRR12483207_1_187	191127	191405	-	181.4	88	30S ribosomal protein S19
86762at91347	Missing							rhodanese-like domain-containing protein
87018at91347	Missing							Protein TusC
87137at91347	Missing							Uncharacterised protein family UPF0250
87428at91347	Complete	SRR12483207_1_4	2595	2963	-	119.2	85	50S ribosomal protein L19
87550at91347	Complete	SRR12483207_1_67	67813	68253	-	90.3	109	Endoribonuclease YbeY
87655at91347	Missing							Sulfurtransferase TusD
87813at91347	Missing							preprotein translocase subunit YajC
87971at91347	Complete	SRR12483207_1_125	136338	136631	+	158.6	88	molecular chaperone GroES
87977at91347	Complete	SRR12483207_1_189	192258	192578	-	87.7	86	50S ribosomal protein L23
88237at91347	Missing							30S ribosomal protein S6
88329at91347	Complete	SRR12483207_2_59	62854	63441	-	179.2	151	Protein GrpE
88478at91347	Complete	SRR12483207_2_25	30178	30525	-	100.5	87	50S ribosomal protein L21
88640at91347	Missing							Glutaredoxin
88866at91347	Missing							50S ribosomal protein L20
89583at91347	Complete	SRR12483207_1_182	189232	189471	-	109.4	68	30S ribosomal protein S17
89704at91347	Complete	SRR12483207_1_172	185151	185588	-	163.3	141	50S ribosomal protein L15
90110at91347	Missing							BolA protein
90168at91347	Missing							Cell division topological specificity factor
90346at91347	Missing							50S ribosomal protein L31
90433at91347	Complete	SRR12483207_1_134	145064	145507	-	144.5	122	Putative pre-16S rRNA nuclease
90666at91347	Missing							molecular chaperone
90759at91347	Missing							integration host factor subunit alpha
91012at91347	Missing							translation initiation factor IF-1
91468at91347	Missing							nucleoid-associated protein, YbaB/EbfC family
91936at91347	Missing							cytochrome o ubiquinol oxidase subunit IV
91994at91347	Fragmented	SRR12483207_1_154	169131	169394	+	69.3	73	ribonuclease P protein component
92123at91347	Complete	SRR12483207_1_121	131208	131468	+	92.9	75	30S ribosomal protein S20
92226at91347	Missing							50S ribosomal protein L28
92241at91347	Complete	SRR12483207_2_24	29876	30133	-	120.6	70	50S ribosomal protein L27
92685at91347	Missing							30S ribosomal protein S21
92695at91347	Complete	SRR12483207_2_51	55915	56328	-	119.1	105	holo-ACP synthase
92896at91347	Complete	SRR12483207_2_14	19617	19976	-	64.1	93	ribosome-binding factor A
92978at91347	Missing							phosphocarrier protein HPr
93271at91347	Missing							sulfurtransferase TusA
93345at91347	Missing							NADH:ubiquinone oxidoreductase subunit J
93508at91347	Missing							DNA-directed RNA polymerase subunit omega
93644at91347	Complete	SRR12483207_1_54	55552	55791	-	117.7	67	acyl carrier protein
93833at91347	Complete	SRR12483207_2_30	32677	32892	-	91.1	62	30S ribosomal protein S18
93912at91347	Complete	SRR12483207_2_13	19292	19555	-	105.5	76	30S ribosomal protein S15
94338at91347	Complete	SRR12483207_1_7	4305	4547	-	105.5	68	30S ribosomal protein S16
94367at91347	Complete	SRR12483207_1_83	87356	87532	-	94.6	45	carbon storage regulator
94802at91347	Missing							Protein TusB
94841at91347	Missing							50S ribosomal protein L33
95161at91347	Complete	SRR12483207_1_209	208275	208640	+	119.9	102	Ribosomal protein L7/L12
95313at91347	Missing							cell division protein FtsB
95359at91347	Missing							ATP synthase subunit C
95497at91347	Complete	SRR12483207_1_204	205596	205955	+	77.9	98	preprotein translocase subunit SecE
95703at91347	Complete	SRR12483207_1_58	58561	58734	-	65.1	39	50S ribosomal protein L32
95873at91347	Complete	SRR12483207_1_29	27930	28220	+	94.7	89	NADH-quinone oxidoreductase subunit K
96165at91347	Complete	SRR12483207_1_153	168984	169130	+	71.2	38	50S ribosomal protein L34
96177at91347	Missing							Ribosomal protein L35
96727at91347	Complete	SRR12483207_1_183	189476	189673	-	56.6	45	50S ribosomal protein L29
96867at91347	Complete	SRR12483207_1_170	183697	183810	-	43.5	24	50S ribosomal protein L36
